# Supplementary material for: Dissecting tumor microenvironment heterogeneity in syngeneic mouse models: insights on cancer-associated fibroblast phenotypes shaped by infiltrating T cells
Source: Front Immunol. 2024 Jan 8;14:1320614. doi: 10.3389/fimmu.2023.1320614 (PMC10800379; doi:10.3389/fimmu.2023.1320614)
Supplement: Supplementary file 2 [file Table_1.xlsx]

## Sheet: Sheet1
Transcript/RepeatID (cmd=analyzeRepeats,pl rna mm10 -strand both -count exons -d /storage/Grontved/Homer_TagDir/SM4414/ /storage/Grontved/Homer_TagDir/SM4415/ /storage/Grontved/Homer_TagDir/SM4416/ /storage/Grontved/Homer_TagDir/SM4417/ /storage/Grontved/Homer_TagDir/SM4418/ /storage/Grontved/Homer_TagDir/SM4419/ /storage/Grontved/Homer_TagDir/SM4420/ /storage/Grontved/Homer_TagDir/SM4421/ /stora…	chr	start	end	strand	Length	Copies	Annotation/Divergence	B16_1	B16_2	B16_3	LL2_1	LL2_2	LL2_3	PANO2_1	PANO2_2	PANO2_3	EO771_1	EO771_2	EO771_3	MC38_1	MC38_2	MC38_3	CT_26_1	CT_26_2	CT_26_3
NM_025682	chr14	56722446	56778318	-	2369	1	Pspc1|5730470C09Rik|AI327109|AI449052|PSP1|-|14|14 C3|protein-coding	574.5	844	1139.5	560	645	495	670	549.5	498	635	302.5	300	697.5	624	452	508	1150.5	1007
NM_001085415	chr6	48436613	48445090	-	3259	1	Zfp467|1190001I08Rik|AB041616|AI426952|AV017623|EZI|MNCb-3350|Znf467|-|6|6 B2,3|protein-coding	310	776.5	521	309	158	260	218	133	171	46	35	28	106.5	86.5	146	82.5	43	83
NR_152823	chr8	122476143	122483092	+	3004	1	Ctu2|2310061F22Rik|C16orf84|Ncs2|-|8|8 E1|protein-coding	955	2001.5	2458	1590.5	2188	1842.5	1794	896.5	1590.5	2407	1607	1449	2319.5	2631	1779.5	1073	1593	1530
NR_035500	chr13	21896918	21897049	-	131	1	Mir1983|mmu-mir-1983|-|13 A3,1|13 8,05 cM|ncRNA	0	0	0	0	0	0	0	0	0	0	0	0	0	0	0	0	0	0
NM_001162917	chr9	64811011	64919667	+	8618	1	Dennd4a|AI115600|AI851943|F730015K02Rik|-|9|9 C|protein-coding	470.5	749.5	999	365	593.5	487	1008	710	737	736.5	427	364.5	690.5	584	475.5	657.5	644	736.5
NM_001080769	chr17	27856507	27900040	+	8544	1	Uhrf1bp1|1110020K19Rik|AA408674|F830021D11Rik|mKIAA4127|-|17|17 A3,3|protein-coding	963.5	1307.5	1434.5	843	780.5	820.5	1060.5	541.5	600.5	1079	684	652	1563.5	1457	1022.5	738	458.5	702
NM_027970	chr5	77016023	77061522	+	1708	1	Thegl|1700023E05Rik|-|5|5 C3,3|protein-coding	0	0.5	4	0	1.5	2	0	0	1	0	0	0	0	0	0	0	0	0
NM_001362365	chr18	90579825	90593724	+	3151	1	Gm45871|-|-|18 E4|18|protein-coding	41	66.5	66	56	58	25.5	110.5	53.5	89	50.5	50.5	49	90	74	39	51.5	90	68
NR_138563	chr2	167062934	167065862	+	733	1	Zfas1|1500012F01Rik|Zfos1|-|2|2 H3|ncRNA	344	622.5	664.5	1077.5	1569.5	1115.5	992.5	445.5	996.5	569.5	313.5	285	2207.5	2847.5	1750	1286.5	4929	3630.5
NM_001205071	chr7	44467980	44471658	+	932	1	Josd2|1110007C05Rik|-|7|7 B3|protein-coding	1391	2560	3102	534.5	756.5	576.5	710	495.5	550.5	589	386	367.5	555	784.5	490.5	492	1015.5	986.5
NM_025582	chr4	154896430	154899043	-	776	1	Fam213b|2810405K02Rik|AI836168|PM/PGFS|-|4|4 E2|protein-coding	39	106	121.5	62.5	182.5	214	144.5	164	328.5	95.5	83	65	115.5	55.5	140	69	115.5	177
NM_015807	chr11	115490426	115491814	-	797	1	Nt5c|Dnt|Dnt1|Umph-2|Umph2|-|11|11 E2|protein-coding	500	980	1157.5	986.5	1599.5	1086.5	1868.5	1197.5	1444.5	1072.5	667.5	629	1284	1583	1087	546	1467	1314.5
NM_029746	chr8	124520767	124552007	+	2804	1	Cog2|1190002B08Rik|2700012E02Rik|C86089|Ldlc|-|8|8 E2|protein-coding	540	808.5	1125.5	555	789	611.5	725	469.5	498	786.5	427.5	455.5	850	904	544.5	482	856	915.5
NM_001024145	chr2	120299957	120314165	-	3103	1	Pla2g4f|4732472I07Rik|Gm647|Pla2zeta|-|2|2 E5|protein-coding	5	3.5	7	1.5	9.5	5	2.5	8.5	2	8	4	1.5	1	1	1	1	0.5	0.5
NR_030729	chr9	36134287	36135630	-	412	1	Gm3434|-|-|9 A4|9|ncRNA	0	0	0	0	0	0	0	0	0	0	0	0	0	0	0	0	0	0
NR_104070	chr3	103859795	103912252	+	2742	1	Ptpn22|70zpep|PEP|Ptpn8|-|3|3 F2,2|protein-coding	46	165	84	75.5	229	276.5	207	580.5	500	129	95.5	66	218	194.5	210.5	771	1656.5	1336.5
NM_001166581	chr5	104508352	104522383	+	5178	1	BC005561|-|-|5|5 E5|protein-coding	88	91	121.5	91	72.5	66.5	147	84	139	130.5	70.5	59.5	149	120	83	73.5	78.5	103
NR_153765	chr14	99046377	99074540	+	3921	1	Bora|6720463M24Rik|AI317232|-|14|14 E2,2|protein-coding	156	171.5	355	313.5	423	341	318.5	150	134	507	337.5	298.5	519.5	611.5	346.5	347.5	486	570
NM_013718	chr4	126262405	126275883	+	1249	1	Trappc3|1110058K12Rik|AI835942|AU019197|Bet3|-|4|4 D2,2|protein-coding	775	1289.5	1607	695.5	1024.5	845	1266.5	845.5	1122	1346.5	885	887	934.5	997	681.5	675.5	1587.5	1440
NM_028672	chr11	23013387	23023741	+	1931	1	Fam161a|4930430E16Rik|-|11|11 A3,2|protein-coding	13	15	14	13	25.5	12	33.5	22	28.5	9.5	5.5	6	16.5	3.5	9.5	5.5	10	12
NM_001289612	chr1	36778984	36782820	+	1335	1	Zap70|Srk|ZAP-70|mrtle|mur|-|1 B|1 15,41 cM|protein-coding	19	90	37	10	34	88.5	49	110.5	101	27.5	24.5	15.5	94	80.5	52.5	66.5	150	118.5
NR_102277	chr7	136268324	136318511	+	2275	1	C030029H02Rik|-|-|7|7 F3|ncRNA	5	5	6	0	1	0	0	0	0	0	0	0	0	0	0	0	1	0.5
NM_207620	chr10	129238151	129239089	+	937	1	Olfr774|MOR111-11|MOR111-2|-|10|10 D3|protein-coding	0	0	0	0	0	0	0	0	0	0	0	0	0	0	0	0	0	0
NM_001290790	chr2	118707517	118728438	-	5043	1	Plcb2|AI550384|B230205M18Rik|B230399N12|-|2 E5|2 59,43 cM|protein-coding	41.5	83.5	74.5	71.5	156.5	202	109.5	188	230	102	87	62	193	122	148.5	156.5	131.5	155
NM_001271746	chr2	153649449	153687730	+	3997	1	Dnmt3b|MmuIIIB|-|2|2 H1|protein-coding	94.5	108	180.5	52.5	72	56	78.5	45.5	47	323	191.5	128	415	452	341	39	37	54
NM_001001981	chr1	78657825	78667601	+	3690	1	Utp14b|4932411L21Rik|jsd|-|1 C4|1 40,84 cM|protein-coding	506	647	762.5	128	120	130.5	141	118.5	78.5	239	179.5	194.5	309	275	184	224.5	270	265
NM_001122660	chr9	78289928	78305525	+	865	1	Gm10639|-|-|9|9 E1|protein-coding	99	197.5	125.5	0	0	0	0	0	0.5	0	0	0	0	0	1	0	0	0
NM_177872	chr5	89673841	89883334	-	7558	1	Adamts3|1100001H14Rik|6330442E02Rik|-|5|5 E1|protein-coding	0	2	0	27	32	15	14.5	14	4	45.5	16	24.5	11	5	13.5	1	1	1
NM_001290999	chr7	45486263	45522387	+	1670	1	Tulp2|Pdet|-|7|7 B3|protein-coding	51	83	96.5	0.5	1	1.5	1.5	2	4	43	12.5	16.5	22	20	11	2	14	6.5
NM_001355140	chr2	79834453	80129658	-	4307	1	Pde1a|AI987702|AW125737|-|2|2 C3|protein-coding	2.5	8	9.5	8.5	26	7	34.5	28.5	82	12.5	8.5	14.5	210.5	162	134	17.5	22	33.5
NM_001160165	chr1	87584022	87597840	+	1738	1	Neu2|MBS|MSS|MTS|-|1|1 D|protein-coding	0	0	2	2	44.5	35.5	11	4	1	11	4	5	26.5	10	19	0	2.5	3
NM_001293703	chr8	25720048	25724887	+	1545	1	Plpp5|1810019D05Rik|2310022A04Rik|AW045471|Ppapdc1|Ppapdc1b|-|8 A2|8|protein-coding	259.5	398.5	567	375	516.5	359.5	806.5	577	705.5	354.5	237	221	362.5	318.5	257.5	299.5	669	661.5
NR_151674	chr8	110618567	110720398	+	3141	1	Vac14|AA959718|BC032215|D8Wsu151e|Tax1bp2|Trx|ingls|-|8 D3-E1|8 57,59 cM|protein-coding	1118.5	1633.5	2678	1017	1465.5	1242.5	1245.5	925	1012.5	1665	1172	880	1498.5	1658.5	1065.5	909	1134	1247.5
NM_027740	chr10	99107082	99198074	+	2888	1	Poc1b|4933430F16Rik|Wdr51b|-|10|10 C3-D1|protein-coding	218	278.5	507	513	719	517	608.5	331.5	381.5	493	283.5	247	637.5	780.5	449.5	440	596	667
NM_010752	chr5	140008689	140321552	-	2620	1	Mad1l1|AI173502|AW550425|Mad1|-|5 G2|5 78,82 cM|protein-coding	664.5	890	1432	842.5	1154.5	1058.5	1067	722	815	1360.5	838	723	1790.5	1943.5	1210	635.5	760	857.5
NM_001289848	chr7	4751792	4753094	-	578	1	Cox6b2|1700067P11Rik|BC048670|COXVIB2|-|7|7 A1|protein-coding	0	2.5	5	4	3.5	6.5	14.5	7.5	7.5	7.5	2	1	4	1	5	2	12	6.5
NR_040402	chr16	42884370	42912070	-	2526	1	Gm19522|-|-|16 B4|16 28,44 cM|ncRNA	0	0	1	3	0.5	2.5	4	3	1	1	1.5	0	1	2	0	3	0	0
NM_019451	chr2	24277271	24282432	+	1753	1	Il1f5|AI413231|Fil1delta|IL-36Ra|IL36RN|Il-1h3|Il1hy1|-|2 A3|2 16,31 cM|protein-coding	0	0	0	0	0	1	0	0	0	0	0	0	0	0	0	0	0	0
NM_001166541	chr17	27556574	27563672	+	1639	1	Hmga1|AL023995|Hmga1a|Hmga1b|Hmgi|Hmgiy|Hmgy|-|17 A3,3|17 14,5 cM|protein-coding	1248.5	1918.5	3033	6224	13227	6820.5	1777	801	1123.5	7212	3929	3928.5	6237	6258.5	4190.5	2326	4651.5	4857
NR_045369	chr5	124229725	124237137	+	1612	1	Pitpnm2os1|4930568K20Rik|-|5|5 F|ncRNA	0	0	1	0	0	0	0.5	0	0	0	0	0	0.5	0.5	0	0	0	0
NR_105026	chr9	61103012	61105386	-	1844	1	4933433G08Rik|-|-|9|9 B|ncRNA	0	0	0	0	0	0	0	0	0	0	0	0	0	0	0	0	0	0
NM_001135657	chr2	90429756	90479174	-	4173	1	Ptprj|AI450271|BET|Byp|CD148|DEP-1|PTPbeta2|Ptpb2|RPTPJ|Scc-1|Scc1|-|2 E1|2 50,19 cM|protein-coding	557	950	850	335.5	415	545	594.5	591.5	267.5	890	593	551	574	339.5	339	660.5	372.5	515.5
NM_030693	chr7	44812256	44815658	-	1731	1	Atf5|AFTA|Atf7|Atfx|ODA-10|-|7|7 B3|protein-coding	357.5	710.5	993.5	1242	1506	1462.5	3679.5	3319.5	9356.5	875	530	470	1858.5	3505.5	1917.5	7403	12378.5	13546.5
NM_001356613	chr5	72156576	72168189	-	3986	1	Commd8|C77770|D5Buc26e|-|5 C3,2|5 38,44 cM|protein-coding	543	874.5	1063.5	414	561	463	645	447	556.5	771	442	397.5	613	582.5	446	544	1133.5	1037
NM_183111	chr9	55962589	55980932	-	782	1	4930563M21Rik|Rfpl3s|-|9|9 B|protein-coding	0	0	0.5	0.5	0.5	0	0.5	0	2	0	0	0.5	0	0	0	0	0	0
NM_001359178	chr11	32533266	32624588	+	5173	1	Stk10|Gek1|Lok|mKIAA4026|-|11 18,97 cM|11 A4|protein-coding	793.5	1211.5	1592	627.5	722.5	900.5	830	1042	726.5	1049.5	801	721	1660	1549.5	1056	1003	1028	1298
NM_008079	chr12	98202300	98259459	-	3807	1	Galc|2310068B06Rik|A930008M05Rik|AW212969|AW413532|Gacy|twi|twitcher|-|12 E|12 49,83 cM|protein-coding	786	1249	1554.5	434	397	399.5	1452.5	540	744.5	362.5	226.5	227.5	471	381.5	302.5	245.5	295.5	285
NM_019747	chr5	138139702	138155744	-	6463	1	Zfp113|4732456B05Rik|mKIAA4229|-|5|5 G2|protein-coding	152	242	254	132.5	86.5	80.5	297	184	194.5	153	81.5	108	154.5	173.5	113	193	260.5	324
NM_146572	chr2	85721407	85722351	+	943	1	Olfr1009|MOR175-3|-|2|2 D|protein-coding	0	0	0	0	0	0	0	0	0	0	0	0	0	0	0	0	0	0
NM_001253844	chr19	10898645	10909559	+	5795	1	Prpf19|AA617263|AL024362|D19Wsu55e|NMP200|PSO4|Prp19|Snev|-|19 A|19 7,33 cM|protein-coding	1125	1593.5	2604	3026.5	3909.5	3114	2853.5	1873.5	1900	2624	1409.5	1437	3740.5	4091	2393.5	1742	2572	2856.5
NM_146239	chr10	93160876	93241342	+	3624	1	Cdk17|6430598J10Rik|Pctk2|-|10|10 C2|protein-coding	671	1021	1209	842.5	1109	773.5	1118	772.5	818	1307.5	810.5	840	986.5	833.5	662.5	636	1034.5	1098
NR_035468	chr16	32267450	32267583	-	133	1	Mir1946a|mmu-mir-1946a|-|16 B2|16 22,49 cM|ncRNA	0	0	0	0	0	0	0	0	0	0	0	0	0	0	0	0	0	0
NR_136927	chr6	66272505	66284845	+	1522	1	Gm31520|-|-|6 C1|6|pseudo	0	0	0	0	0	0	3	1	3	0	0	0	1	0	1	0	1	2
NM_001286498	chr9	106658746	106685952	-	1626	1	Tex264|TEG-264|-|9|9 F1|protein-coding	1048	2116	2155.5	1477.5	1954.5	1792	1897.5	1576	2163	2338.5	1410.5	1375.5	1431	1820.5	1181.5	790.5	1583.5	1479
NM_012001	chr5	100518309	100547802	+	1742	1	Cops4|AW208976|D5Ertd774e|SGN4|-|5 E4|5 48,49 cM|protein-coding	883.5	1166.5	1592.5	957	1385.5	1017	1132	734	766.5	1666	981	1005	1209.5	1336.5	870	1106.5	2607	2457
NM_198164	chr10	40349308	40483818	+	5661	1	Cdk19|2700084L06Rik|AI845279|AW228747|CDK11|Cdc2l6|mKIAA1028|-|10|10 B1|protein-coding	414.5	753.5	758	876.5	1010.5	967.5	1464.5	862	815.5	1607.5	774	874.5	744	730.5	561.5	659	708.5	918
NM_001286038	chr7	19394440	19399921	-	1929	1	Klc3|BC017147|Klct|-|7 A3|7 9,62 cM|protein-coding	108.5	205	226.5	222.5	273	264	826	529.5	575	461.5	295.5	255.5	274	352.5	218	164	227	236
NM_146391	chr2	86385466	86386416	-	949	1	Olfr1058|MOR190-2|-|2|2 D|protein-coding	0	0	0	0	0	0	0	0	0	0	0	0	0	0	0	0	0	0
NM_001289543	chr5	121660563	121687249	+	3528	1	Brap|3010002G07Rik|BRAP2|IMP|-|5|5 F|protein-coding	634.5	972.5	1177	798	994	870.5	1466.5	989.5	1006.5	789.5	506.5	510.5	1426.5	1612.5	1057.5	1062.5	1727.5	1837.5
NM_007770	chr7	15865947	15879955	-	2900	1	Crx|Crx1|-|7 A2|7 8,6 cM|protein-coding	0	0	0	0	0	1.5	0	3	1	0	0	0	0	2.5	0	1	0	1
NM_139229	chr8	107048709	107056737	-	2097	1	Cog8|BB235941|C87832|-|8|8 D3|protein-coding	454	806	967	762	1039	961	902	741	673.5	1024.5	589.5	593.5	1077.5	1354.5	763.5	493.5	802	916
NM_001163475	chr6	48062395	48086593	-	3642	1	Zfp746|2810407L07Rik|AI317225|Znf746|-|6|6 B2,3|protein-coding	681.5	1167.5	1346	949	1051.5	1033	1236	919	640.5	1160	627.5	623	766	704.5	490.5	715	878	892
NM_001288617	chr1	21240585	21265575	+	1505	1	Gsta3|Gst2-3|-|1 A4|1 6,5 cM|protein-coding	30.5	75	64.5	64.5	52.5	68	96	64	136.5	47	22.5	21.5	39	35.5	28	1	0.5	0
NM_001309195	chr19	61114982	61140840	-	2625	1	Zfp950|5830428H23Rik|AU016073|BC055757|Gm34518|Zfp826|mszf84|-|19|19 D3|protein-coding	33	61	70	86.5	77.5	79	163	164.5	264.5	44.5	19	21	54	46.5	38	89.5	143.5	137
NM_199143	chr6	54816916	54890224	+	2603	1	Znrf2|1190002C14Rik|AU044205|D6Ertd365e|-|6 B3|6 27,15 cM|protein-coding	386	710.5	655	586.5	1016	785	638	528.5	552.5	1780.5	1015	989	805.5	727	550.5	645.5	1117.5	1134
NM_001170953	chr18	68300355	68324852	+	4831	1	Rnmt|2610002P10Rik|AI848273|Rg7mt1|mKIAA0398|-|18|18 E2|protein-coding	286.5	479.5	594.5	770.5	1222.5	849	564	372	516	1465	845	752.5	842	801.5	581.5	534.5	1053.5	1016.5
NM_007641	chr19	11250603	11266151	-	2048	1	Ms4a1|AA960661|Cd20|Ly-44|Ms4a2|-|19 A|19 8,19 cM|protein-coding	0	0.5	0	2	2	4.5	4	49.5	23	0	0	1.5	0	9	2	2	5	10.5
NM_001159966	chr1	156804166	156939387	-	6868	1	Ralgps2|1810020P17Rik|2210408F11Rik|4921528G01Rik|9130014M22Rik|AU043409|AW046161|-|1|1 G3|protein-coding	76	111.5	73	205	234.5	257	1116.5	606	841	36	16	22	38.5	18	29	64	77.5	47
NM_001033375	chr10	83543941	83596473	+	5823	1	Washc4|A230046K03Rik|AA589518|Kiaa1033|mKIAA1033|-|10|10 C1|protein-coding	596	832	886.5	1189.5	1130	1065.5	1099	732.5	728	1055.5	716.5	741.5	1469.5	1367.5	994.5	1089	1406	1634
NM_199419	chr11	98551097	98558665	+	1291	1	Zpbp2|1700017D11Rik|2610022C02Rik|ZPBPL|-|11|11 D|protein-coding	0	1	0	0	1	2	1	1	1	0	0	0	1	0	0	1	1	0
NM_001286016	chr5	87666208	87682577	+	1342	1	Csn1s1|AA959832|AW212882|Csna|-|5 E1|5 43,56 cM|protein-coding	0	0	0	0.5	0	0	0	0	0	0	0	0	0	0	0	0	0	0
NM_173018	chr9	59751174	59928866	+	11928	1	Myo9a|4732465J09Rik|C130068I12Rik|C230003M11|-|9 B|9 32,13 cM|protein-coding	325	414	455	534	457	536.5	1106	608	544	717	507.5	490.5	613.5	550.5	362	962	763	995.5
NM_198932	chr1	165865154	166002634	-	12888	1	Pou2f1|2810482H01Rik|NF-A1|Oct-1|Oct1|Otf-1|Otf1|-|1 H2,3|1 73,21 cM|protein-coding	312.5	402	557	433.5	451	396	593.5	388	426.5	672	418.5	397.5	614.5	473.5	360.5	587	348	488
NM_001164433	chr10	41476314	41487030	+	3319	1	Mical1|MICAL|MICAL-1|Nical|-|10|10 B2|protein-coding	428	890.5	965.5	413	411	393	513	385	551.5	1118.5	680	606.5	625.5	682.5	531.5	195	225.5	264
NM_001291353	chr7	101881325	101899545	+	835	1	Anapc15|3200002M19Rik|6330414C15Rik|APC15|-|7|7 E2|protein-coding	184	246.5	418.5	127.5	259.5	150.5	207	118	215	320	207.5	168.5	350.5	406.5	253	170.5	366.5	355.5
NM_001271389	chr13	98263076	98274754	+	2204	1	Ankra2|1110004M18Rik|Ankra|-|13|13 D1|protein-coding	71.5	131	148.5	158	221.5	186.5	232.5	214	245	175	99.5	92	186.5	229.5	146	138	269.5	283
NM_180956	chr2	156927342	156992111	-	2664	1	Ndrg3|4833415O14Rik|AI747193|Ndr3|-|2|2 H1|protein-coding	633	1224.5	1250.5	514.5	609	582.5	805.5	779.5	804	853	506.5	491.5	1074	1073	686	636	1064.5	1103.5
NR_151515	chr4	107806033	107823022	-	2892	1	Lrp8os2|B230314M03Rik|-|4|4 C7|ncRNA	1	0	1	0	0	1	0	0	0	0	0	0	0	0	0	0	0.5	1
NM_001282443	chr15	75882934	75888723	-	3357	1	Mroh6|Gm19570|-|15|15 D3|protein-coding	6	12	18	8.5	14	12.5	11	21	11	6	8.5	3	6.5	6.5	6	10.5	5.5	2.5
NM_181039	chr8	83900098	83941954	+	8163	1	Adgrl1|2900070I05Rik|AI182398|CLIBA|Lec2|Lphn1|mKIAA0821|-|8|8 C2|protein-coding	729.5	1336	1303.5	327	287	252	5162	2262.5	1728.5	930.5	653.5	622.5	1663.5	1881.5	1189	1067	653	896
NM_145136	chr11	65176571	65269989	-	5101	1	Myocd|BSAC2A|Srfcp|-|11|11 B3|protein-coding	5	0	0	0	0	0.5	6	3	2	0.5	0	0	0	0.5	3	1	1	0
NR_131195	chr4	109402279	109406257	-	2528	1	Ttc39aos1|Gm12750|lincRNA-EPS|-|4 C7|4 51,29 cM|ncRNA	3	4	1	17.5	32.5	22	9.5	8.5	15	20.5	5	6.5	47.5	65.5	42	24.5	6	14
NM_029720	chr15	88819646	88826681	+	1352	1	Creld2|5730592L21Rik|C85758|-|15|15 E3|protein-coding	1203	2136.5	2969.5	931.5	1545	1326	1401.5	1677.5	1619	1243	712.5	679	2395.5	3025	1817.5	862	1939.5	1725.5
NM_001362172	chr7	110018251	110056607	+	4754	1	Ipo7|A330055O14Rik|C330016G14|Imp7|Ranbp7|-|7|7 E3|protein-coding	2260.5	2588	3725.5	3318.5	3936	3098.5	3048	1784	2026	5962.5	3554	3786.5	6734	5445.5	3834.5	4948	7261	8106
NM_007484	chr3	104789034	104794459	+	1049	1	Rhoc|AI324259|Arh9|Arhc|-|3|3 F2,2|protein-coding	1470	3181	3148.5	3227.5	4913	3217	5902.5	3714	5302	7810	5007	4786.5	4024.5	4135	2844.5	2671	8668	7099.5
NM_001145956	chr4	133661425	133672647	-	1814	1	Pigv|B330013B03|D430024F16Rik|-|4|4 D2,3|protein-coding	91.5	200.5	190.5	174.5	211.5	216.5	261	177	176	125	78.5	81.5	163.5	198	113	103.5	158	208
NM_019775	chr14	75242287	75283553	+	1462	1	Cpb2|1110032P04Rik|4930405E17Rik|AI255929|CPR|Cpu|TAFI|-|14|14 D3|protein-coding	6.5	16.5	6.5	7	11	7.5	11.5	10.5	20	7.5	6	3	14.5	11	0	0	0	0
NR_138591	chr4	137664726	137729861	+	3165	1	Rap1gap|1300019I11Rik|2310004O14Rik|AI427470|ARPP-90|Gap|Rap1GAP1|Rap1ga1|-|4 D3|4 70,02 cM|protein-coding	147	304	297	628	892.5	654	1042	218.5	170	666	334	323	783.5	829	518	524	513	705
NM_008688	chr10	81396191	81427173	-	6283	1	Nfic|1110019L22Rik|1500041O16Rik|AA589446|AI746521|NF1-C|-|10 C1|10 39,72 cM|protein-coding	3736	6163.5	8477.5	7933	7381	8141	11360.5	7519	6739	4999.5	3242	3115.5	6178	7013.5	4416.5	5613	4566	5806
NR_154553	chr4	148947490	148952322	-	1483	1	Gm13205|AA408865|-|4 78,87 cM|4 E2|ncRNA	20.5	57.5	74.5	62.5	88	61	31	51	38.5	68	50.5	49	64	97	65	11.5	24.5	26.5
NM_001017422	chr14	51203690	51204156	+	465	1	Ear4|RNS2|Rnase2|mR4|-|14|14 C1|protein-coding	0	0	0	0	0	0	0	0	0.5	0	0	0	0	0	0	0	0	0
NM_001355655	chr6	87578592	87590743	-	4224	1	Prokr1|EG-VEGFR1|Gpr73|Pk-r1|Pkr1|-|6|6 D1|protein-coding	172	136	294	16	14	11	9	13	2	50.5	36.5	12	63	65.5	58	109.5	118.5	141
NM_001164293	chr19	46329812	46338660	-	1789	1	Cuedc2|3010002G01Rik|-|19|19 C3|protein-coding	1803	3058.5	4518.5	1823.5	2538	2090	2950.5	1803	2741	1828.5	1031.5	1018.5	1601.5	1864	1153.5	1623.5	4291	3873.5
NM_001039466	chr3	89234177	89245199	-	2710	1	Trim46|TRIFIC|-|3|3 F1|protein-coding	41.5	62.5	64	283.5	214	221.5	690.5	578	492.5	165	121	126	461	569	407.5	211.5	193	279
NR_153778	chr19	10634233	10666213	+	4503	1	Vwce|1300015B04Rik|-|19|19 A|protein-coding	1	2.5	2.5	6.5	8.5	13.5	5.5	7.5	6	11.5	7.5	3.5	11	10.5	7	1	1.5	0
NM_001357372	chr8	125418068	125569863	-	6675	1	Sipa1l2|BC058408|mKIAA1389|-|8|8 E2|protein-coding	775	1341	1555.5	628.5	801	630	2328	864.5	1012	2351	1394	1310	483	265	261	196	130	165.5
NR_029747	chr4	88910557	88910662	-	105	1	Mir31|Mirn31|miR-31|mmu-mir-31|-|4|4 C4|ncRNA	0	0.5	0	8.5	10.5	7	11.5	3.5	3.5	0	0	0	7	5	4	3	6.5	10.5
NM_146919	chr2	88559451	88560418	+	965	1	Olfr1188|MOR238-2|-|2|2 D|protein-coding	0	0	0	0	0	0	0	0	0	0	0	0	0	0	0	0	0	0
NM_001252496	chr11	54522845	54699286	+	7897	1	Rapgef6|A530068K01|AI844632|BB085664|C030018K18Rik|PDZ-GEF2|Pdzgef2|RA-GEF-2|Ragef2|mKIAA4052|-|11|11 B1,3|protein-coding	731	943	1255	544	708	655.5	981	727.5	485	992.5	568.5	569.5	1255	1013	704	825	808.5	1038
NM_001142741	chr10	73821867	74634765	+	8936	1	Pcdh15|BB078305|Gm9815|Ush1f|av|nmf19|roda|-|10 B5,3|10 37,43 cM|protein-coding	0	0.5	0	0	0	0	27.5	7	7.5	1	6	2.5	0	1	4	0	0	0
NM_001190857	chr3	142302080	142391850	-	1985	1	Pdlim5|1110001A05Rik|AI987914|C87059|Enh|Enh1|Enh2|Enh3|LIM|-|3|3 H1|protein-coding	105	144	139	404	564	474	543	411	239.5	233.5	130	136.5	481.5	391.5	369	260.5	422.5	437
NM_001360432	chr19	55316057	55576999	+	1470	1	Vti1a|1110014F16Rik|1110018K19Rik|4921537J05Rik|MVti1|MVti1a|Vti1|Vti1-rp2|-|19|19 D2|protein-coding	157.5	248	275	136	207.5	190	210.5	189.5	162	294.5	173.5	163	159.5	126.5	98.5	200.5	338.5	353.5
NM_027436	chr14	60784566	60903613	+	2385	1	Mipep|5730405E07Rik|MIP|-|14|14 D1|protein-coding	274	360	550.5	326	484.5	354	382	298.5	288	506	331.5	307	583	594.5	396.5	289.5	542	559.5
NM_011513	chr2	26905267	26910642	-	3461	1	Med22|AW212655|AW558812|Surf-5|Surf5|-|2 A3|2 19,09 cM|protein-coding	1342.5	2158.5	2556.5	978	954.5	870	2217	1178	1789	1059	782.5	672	1188	1382	805.5	1074.5	1658.5	1733
NR_045167	chr3	58692589	58788524	+	930	1	4930593A02Rik|4933440I01Rik|-|3|3 D|ncRNA	0	0.5	0.5	0	0	0	0.5	0	0	0	1	0.5	0	0.5	0.5	0.5	0.5	1.5
NM_013606	chr16	97536083	97560899	+	2401	1	Mx2|AI528743|Mx-2|-|16 C4|16 57,51 cM|protein-coding	67.5	119	87.5	10.5	40	70	17	44	29	30	18.5	8	154.5	296.5	161.5	72.5	134.5	139
NM_001356297	chr1	44086613	44102441	-	1200	1	Tex30|1700029F09Rik|3110030D08Rik|-|1 C1,1|1|protein-coding	296	311.5	504	263	463.5	294	182.5	88.5	154.5	523.5	297	258.5	562.5	564	369.5	327	833.5	752
NM_001286397	chr5	114003884	114025675	+	1739	1	Dao|AI987963|DAAO|DAMOX|Dao-1|Dao1|-|5 F|5 55,93 cM|protein-coding	0	0	0	0.5	0	2.5	1	0	8	0	0	1	1	0.5	0	1	2	0
NR_040503	chr2	72703510	72729468	+	1656	1	8430437L04Rik|-|-|2|2 C3|ncRNA	0	0	0	0	0	0	0	0	0	0	0	0	0	0	0	0	0	0
NM_026664	chr11	76046226	76179630	-	2792	1	Vps53|2010002A08Rik|2310040I21Rik|3100002B05Rik|Hccs1|-|11|11 B5|protein-coding	828.5	1248.5	1533.5	730.5	898.5	756.5	1041	823.5	870.5	1134.5	707	787	860.5	786.5	524.5	411.5	458	554.5
NM_183182	chr4	106590909	106617238	-	1958	1	Lexm|-|-|4|4 C7|protein-coding	0	0	0.5	0	1	0.5	0.5	0.5	0	0	0	0	0.5	0	0.5	0	0	0
NM_001301014	chr10	127078907	127093170	+	5554	1	Agap2|AGAP-2|Centg1|PIKE|cnt-g1|mKIAA0167|-|10|10 D3|protein-coding	30	113.5	65	55	73	171.5	1268.5	856	540	158	107.5	120.5	978.5	1183.5	648	95.5	106.5	102.5
NM_009616	chr11	46055984	46147347	+	6370	1	Adam19|AL024287|MADDAM|MTLNB|Mltnb|-|11 B1,1|11 27,54 cM|protein-coding	119.5	261	333	849	1125	768.5	3451	2285	2210.5	439.5	339.5	438	651	249	489.5	211	207	225.5
NM_010648	chr6	130323289	130337626	-	1281	1	Klra3|5E6|Ly49c|NK-2,1|Nk-2|Nk2|Nk2,1|-|6 F3|6 63,44 cM|protein-coding	2	4	7	1	4.5	6	3	3	7.5	4	9	3	9	9.5	9.5	22.5	42	33
NM_001177377	chrX	64151405	64152198	-	600	1	Gm6760|EG627470|-|X|X A7,1|protein-coding	0	0	0	0	0	0	0	0	0	0	0	0	0	0	0	0	0	0
NM_001360072	chr14	56668248	56697429	+	2958	1	Mphosph8|1500035L22Rik|4930548G07Rik|AU040635|-|14|14 C3|protein-coding	485.5	635.5	971.5	576	463.5	488.5	674.5	411	810	1071	665.5	733.5	1035	1022	698.5	505.5	635	681
NM_001309392	chr8	127064056	127612286	+	5744	1	Pard3|AA960621|AI256638|Asip|D8Ertd580e|Par-3|Par3|Pard-3|Pard3a|Phip|-|8 E2|8 74,66 cM|protein-coding	551.5	744.5	988	1337	1532.5	1437.5	3060.5	1286.5	1235	1980	1302.5	1414	1947.5	1867.5	1162	956.5	988.5	1210
NM_001168589	chr12	84641019	84651455	+	3094	1	Vrtn|7420416P09Rik|-|12|12 D1|protein-coding	3	1	6	0	0	1	1	0	1	0	0	0.5	0.5	0	1	0	0	0
NM_001359869	chr14	20294690	20317578	+	2698	1	Nudt13|4933433B15Rik|-|14|14 A3|protein-coding	91.5	178.5	213.5	163	234	182.5	198	188.5	223.5	109	68	55.5	283.5	299.5	225	148.5	286.5	312.5
NM_001358931	chrX	20703909	20720539	+	3511	1	Usp11|6230415D12Rik|mKIAA4085|-|X|X A1,3|protein-coding	245	465.5	431	456.5	458.5	479.5	682.5	448.5	384.5	89	36.5	42.5	43.5	24.5	41.5	515.5	442.5	629.5
NM_001005858	chr19	34607957	34613401	+	2009	1	Ifit3b|I830012O16Rik|-|19|19 C1|protein-coding	212.5	505	236	26.5	71	232	83.5	180.5	56.5	51	39	40	295	608.5	257	201.5	272.5	280.5
NM_001294331	chr11	105178807	105283959	+	5470	1	Tlk2|4933403M19Rik|PKU-alpha|PKUalpha|Tlk|-|11|11 E1|protein-coding	633	973	1277.5	1050	1180.5	1142.5	1152.5	678	761.5	1340.5	732.5	765.5	1435.5	1401	926	703.5	926.5	1195
NR_136920	chr12	22115756	22156646	-	2852	1	Gm4425|EG432637|Gm5433|-|12 A1,3|12|pseudo	0	0	0	0	0	0	0	0	0	0	0	0	0	0.5	0	0	0	0
NM_011358	chr11	116849897	116853094	-	1898	1	Srsf2|D11Wsu175e|MRF-1|Pr264|SC35|Sfrs10|Sfrs2|-|11 E2|11 81,49 cM|protein-coding	4631.5	6518	10934	6320.5	10676	7169	6618	4072.5	4398.5	6687	4026	3643	9616.5	10240	6614	4771.5	7330	7455
NM_001167536	chr7	13101997	13102947	-	949	1	Vmn1r86|Gm10301|-|7 A1|7|protein-coding	0	0.5	0	0	0	0	0	0	1	0	0	0	0	0	0	0	0	1
NM_009304	chr11	117809667	117814286	+	1518	1	Syngr2|Clast2|cellugyrin|-|11|11 E2|protein-coding	1927	3347.5	4377	1946.5	3612.5	3517.5	4370.5	4415	4650.5	4320	2842	2668	4192	4741.5	3223.5	1649.5	2672	2666
NM_001360413	chr14	118875520	118922791	-	4307	1	Dzip1|2510025K24Rik|2810422M04Rik|-|14|14 E4|protein-coding	343	602	600	307	385.5	367	137.5	85.5	67.5	162.5	88	82.5	303	298.5	174.5	311.5	299.5	337.5
NM_001360020	chr5	92652054	92675271	-	3341	1	Ccdc158|4932413O14Rik|-|5|5 E2|protein-coding	0	0	1	0	0	0	1	1	0	0	0	0	1	3.5	0	0	0	0
NM_013518	chr14	58072686	58112720	+	4134	1	Fgf9|Eks|-|14 C3|14 30,51 cM|protein-coding	0	0	1	3	3	8.5	3	15.5	20	0	1	1	8	9.5	7	4	9	17
NM_053176	chr16	22951072	22961659	+	1728	1	Hrg|AI265597|AW413091|D16jh2|D18020|Hprg|Hrgp|-|16 B1|16 13,79 cM|protein-coding	47.5	70	77	42	50.5	63	68.5	42.5	92	44	30	21.5	37.5	49.5	27.5	0	0	0
NM_173051	chr13	32881397	32898140	-	1590	1	Serpinb1c|EIC|ovalbumin|-|13 A3,2|13 13,76 cM|protein-coding	0	0	0	0.5	0	0	3.5	1	3	4.5	1	2	0	0	4	1	6	1
NM_001284414	chr11	101253707	101258047	+	605	1	Vps25|1110020N13Rik|AW107467|D11Wsu68e|-|11 D|11 64,48 cM|protein-coding	459	895.5	1069	467	618	486	667.5	490.5	629	622.5	393	354.5	698	796.5	499	404.5	861.5	803
NM_030147	chr18	34598615	34624863	-	4706	1	Brd8|2610007E11Rik|4432404P07Rik|SMAP|-|18|18 B1|protein-coding	498.5	756	1098	1055	1455	1055	1206.5	755	728	1140.5	600.5	611	1444.5	1541	986.5	1090	1187	1590
NR_029947	chr9	108568777	108568861	+	84	1	Mir425|Mirn425|mmu-mir-425|-|9|9 F2|ncRNA	1.5	0.5	0	0.5	0	2	0.5	0	1	0	0.5	0	1	1	1	0	2	1
NM_026661	chr2	156547576	156568972	+	3441	1	Aar2|0610011L14Rik|-|2|2 H1|protein-coding	762	1284.5	1740	694.5	778.5	670	911.5	526.5	651.5	899.5	549	490	739	881	567	612	995.5	1010
NM_029416	chr4	117756659	117765666	-	3590	1	Klf17|7420700M05Rik|AA420409|AU043468|C85123|D4Ertd561e|Gzf|Zfp393|-|4 D2,1|4 53,46 cM|protein-coding	1	0	2.5	1	0	1	0	0	0	0	0	0	0	0	0	0	0	0
NM_001362116	chr6	143010920	143100152	-	4430	1	C2cd5|5730419I09Rik|C030008B15Rik|CDP138|-|6|6 G3|protein-coding	451	626	902	547.5	557.5	491.5	489.5	362	349	1015.5	547.5	561.5	644	446	344	475.5	546	665.5
NM_001320332	chr7	44225360	44229622	+	910	1	Klk1|0610007D04Rik|KAL-B|Kal|Klk1b6|Klk6|mGk-6|-|7 B3|7 28,74 cM|protein-coding	2	5.5	6	3.5	2.5	14	1	1.5	4.5	2	9	1.5	2	1	2	26.5	22	4.5
NM_026824	chr11	120789202	120796395	-	1893	1	Dus1l|1110032N12Rik|-|11|11 E2|protein-coding	749	1064	1704.5	757	1232	965	698.5	552.5	575	1461	942.5	884.5	1127	1216.5	769	395.5	769	722
NM_009392	chr6	83068325	83070225	-	1429	1	Tlx2|Enx|Hox11L,1|Hox11l1|NCX|Ncx1|Tlx1l1|Tlx1l2|-|6 C3|6 35,94 cM|protein-coding	0	1.5	3	12.5	24.5	48	0	0.5	4.5	2.5	0	0	0	1	0	0	0.5	0.5
NM_001039137	chr8	83434492	83458396	-	1835	1	Scoc|0610011C06Rik|2810002J11Rik|AA415030|SCOCO|-|8|8 C2|protein-coding	253	365	463	218.5	287.5	154	247.5	148.5	188	399	247	232.5	609.5	545.5	386	141	276	257.5
NR_003625	chr6	145387625	145392223	+	4598	1	1700073E17Rik|-|-|6|6 G3|pseudo	0	1	0	1.5	3	0	2	0	1	1	0	0.5	0	0	0	0	0	2
NM_001358968	chrX	160502162	160558955	+	2596	1	Phka2|6330505C01Rik|D330034O08|Phk|-|X F4|X 73,95 cM|protein-coding	77.5	109.5	98	70	67.5	73.5	348.5	205	115.5	94.5	68.5	59	89.5	103	73.5	186	130	198
NM_001316711	chr14	18271136	18284000	+	4846	1	Nkiras1|2400004O09Rik|KBRAS1|kappaB-Ras1|-|14|14 A2|protein-coding	380	450.5	670.5	310.5	399	292	378	270	423.5	495	297.5	337.5	573	583.5	371.5	327.5	784.5	621.5
NM_001093775	chr12	29528384	29923209	+	7171	1	Myt1l|2900046C06Rik|2900093J19Rik|C630034G21Rik|Nztf1|Pmng1|Png-1|mKIAA1106|-|12 A2|12 11,86 cM|protein-coding	0	0	0.5	3.5	0	1.5	0	0	1	194	89	88.5	23.5	6	4.5	0	2	0
NM_023305	chr4	41348996	41389766	+	2688	1	Ubap1|2700092A01Rik|NAG20|UBAP-1|Ubap|-|4|4 A5|protein-coding	503	849.5	951.5	805.5	1144.5	816	972	724.5	759.5	1414	890	932.5	1044	889	694.5	572.5	874.5	987.5
NM_198007	chr10	50592669	50851202	+	7433	1	Ascc3|ASC1p200|B630009I04Rik|BC023451|D430001L07Rik|D630041L21|Helic1|RNAH|-|10|10 B3|protein-coding	470	558.5	646.5	603	605.5	704	658	630.5	500	705	467.5	423	1397.5	1223	809	819.5	801.5	1049.5
NM_010380	chr17	35263094	35267497	+	1726	1	H2-D1|H-2D|H2-D|-|17 B1|17 18,61 cM|protein-coding	19143	48613	33037	15029.5	33364	51457.5	39960.5	54796.5	54645.5	28719	17239	15067	73519.5	88872	55512	46874.5	90239.5	85086.5
NM_001079875	chr6	24791188	24801048	+	2106	1	Spam1|AV039194|Ph-20|-|6 A3,1|6 11,28 cM|protein-coding	0	0	0	0	0	0	0	0	0	0	0	0	0	0	0	0	0	0
NM_029057	chr10	121263820	121311396	-	5888	1	Tbc1d30|4930505D03Rik|9530013E20Rik|-|10|10 D2|protein-coding	90	123.5	107	18	18	28	30	41	26	18	14.5	13.5	17.5	16.5	17.5	120	171	198
NM_011961	chr9	92542223	92608427	+	3627	1	Plod2|D530025C14Rik|LH2|Plod-2|-|9 E3,3|9 48,4 cM|protein-coding	2022.5	2865.5	3463.5	5798	4044.5	4159.5	1552	1395.5	1502	1491	895.5	937.5	3073.5	2451.5	1673.5	586	899	862
NM_001243201	chr6	48684578	48692062	+	896	1	Gimap4|AU019574|E430007K16Rik|Ian-1|Ian1|Imap4|-|6|6 B2,3|protein-coding	45.5	156	84	48.5	65.5	154.5	58.5	176.5	116	72	52.5	67	171	146	144	172	350.5	345.5
NM_022320	chr1	92978903	92986391	+	4229	1	Gpr35|KPG_007|-|1|1 D|protein-coding	95.5	162	182.5	227.5	639.5	640.5	407.5	632	637.5	264	183	168.5	607	333.5	356	178.5	260	296
NM_001253822	chr8	91798511	91801654	-	2357	1	Irx3|AI894186|-|8 C5|8 44,55 cM|protein-coding	522.5	1225.5	832.5	45	70	65.5	445	1053	875.5	54	61.5	59.5	22	9	14	50.5	45	83
NM_011038	chr6	28442334	28449340	-	1344	1	Pax4|Pax-4|-|6 A3,3|6 11,99 cM|protein-coding	0	0	2	0	0	1	0.5	0	0	0	0	0	6	10.5	6	0	3	0
NR_155531	chr18	25477620	25754157	-	4114	1	Celf4|A230070D14Rik|BRUNOL-4|Brul4|Brunol4|C130060B05Rik|-|18|18 A2|protein-coding	9	26.5	12	428	505.5	478.5	77	44	78.5	510.5	258	265	404.5	347.5	212	13.5	17.5	31.5
NM_001081284	chr4	96723887	96785160	-	1626	1	Gm12695|-|-|4|4 C5|protein-coding	0	0	0	0	0	0	0.5	0	0	0	0	0	0	0	0	0	0	0
NM_001361098	chr12	36208329	36253398	-	1149	1	Lrrc72|1700108M19Rik|4933421E18Rik|-|12|12 A3|protein-coding	0	0	0	0	0	0	0	0	0	1.5	1	1	0	0	0	0	0	0
NM_001159602	chr2	27061636	27067868	-	1205	1	Mymk|1110002H13Rik|AI131587|Tmem8c|myomaker|-|2|2 A3|protein-coding	0	2	0.5	0	0	2	15	4.5	0	1	0	0	0	2.5	21	0	0	6.5
NM_015735	chr19	10605625	10629821	+	4134	1	Ddb1|127kDa|AA408517|p127-Ddb1|-|19 A|19 6,66 cM|protein-coding	5312	7521	11069	17657	18246	17924.5	17248.5	9927.5	10157.5	17296.5	10231.5	10513	17938.5	16732	11107	9150	11350	13061.5
NM_021883	chr4	46039222	46116032	+	2859	1	Tmod1|E-Tmod|Tmod|-|4 B1|4 24,49 cM|protein-coding	235	494	458.5	262	315	281.5	266.5	138.5	348	369	264	234.5	335	310	282	177	255.5	290
NM_023814	chr9	87702800	87731260	-	4669	1	Tbx18|2810012F10Rik|2810404D13Rik|-|9 E3,1|9 47,06 cM|protein-coding	4	13.5	17.5	18	26	14.5	133	86.5	53	24	31.5	43	298	265.5	176	17	30	23
NM_001355730	chr4	147822986	147848418	-	4499	1	Zfp933|2810408P10Rik|-|4|4 E1|protein-coding	64	106	119.5	116	128.5	95.5	147.5	83.5	118.5	105.5	63.5	66	109	127	79	253	386.5	381
NM_001013386	chr11	83410072	83421039	+	3476	1	Rasl10b|B230331P10Rik|Gm729|VTS58635|-|11|11 C|protein-coding	37	127	47	1	3	14	25	28	9.5	2	3.5	0.5	10	20	4.5	1	4	2
NM_001199333	chr4	61670178	61674094	-	878	1	Mup18|100039228|Gm12561|Mup16|Mup6|Mup9|-|4|4 B3|protein-coding	0.5	4.5	4	1.5	1	3.5	3.5	2	3	3	1.5	2	2	2.5	0.5	0	0	1
NM_007573	chr11	70977846	70983026	-	1157	1	C1qbp|AA407365|AA986492|D11Wsu182e|HABP1|P32|gC1qBP|-|11 B4|11 43,21 cM|protein-coding	1684.5	2501	4087	3441	5403.5	3836	2380.5	1338.5	1959	4925.5	3027.5	2755.5	4597	4998	3287.5	2249	4481	4416.5
NM_023733	chr5	8966048	8997146	-	2783	1	Crot|1200003H03Rik|-|5|5 A1|protein-coding	374.5	628	619	336.5	413	337	565	449	519	423.5	229.5	258.5	916.5	918	585.5	736	1382	1354.5
NM_026962	chr9	4309816	4331732	+	2347	1	Kbtbd3|2200003A07Rik|Bklhd3|-|9|9 A1|protein-coding	24	61.5	61.5	31.5	32.5	35.5	36.5	36.5	53.5	37.5	22.5	23	23.5	38.5	27	22.5	33.5	69.5
NM_011418	chr10	75896769	75921614	-	1646	1	Smarcb1|AU020204|Baf47|Ini1|SNF5/INI1|Snf5|-|10|10 C1|protein-coding	974.5	1523	2187.5	1585	2264.5	1514.5	2161	1517	1955.5	1761.5	1070.5	967	2549	3253.5	1956.5	1011	1887.5	1938
NM_001162943	chr7	105752989	105787550	-	10628	1	Dchs1|3110041P15Rik|C130033F22Rik|CDH25|FIB1|Gm165|PCDH16|-|7|7 E3|protein-coding	63	204.5	159.5	278.5	123	161	789.5	688.5	632.5	243.5	211.5	213.5	235	132	182	139.5	96	162.5
NM_053247	chr7	110850607	110862953	-	2599	1	Lyve1|1200012G08Rik|Crsbp-1|Lyve-1|Xlkd1|-|7|7 E3|protein-coding	7	12	146.5	392.5	1064	426	139	444	1541	89.5	22	23	252	327	140	177	124.5	195.5
NM_029667	chr3	92777210	92778899	-	727	1	Lce1i|2310069N01Rik|-|3|3 F1|protein-coding	0	0	0	3	2	1	1	0	0	0	0	0	2	0	0	0	0.5	0
NM_010382	chr17	34305867	34316674	+	1661	1	H2-Eb1|Eb|H-2Eb|H2Eb|Ia-4|Ia4|-|17 B1|17 17,98 cM|protein-coding	1314.5	6095.5	4834	1233	4574	12452.5	12474	28822	27255	6712.5	5309.5	3586.5	8927.5	5013.5	6117.5	7704.5	14006.5	15688.5
NR_030448	chrX	144297790	144297899	+	109	1	Mir680-2|Mirn680-2|-|X F2|X|ncRNA	0	0	0	0	0	0	0	0	0	0	0	0	0	0	0	0	0	0
NM_011155	chr7	17004641	17027914	-	2054	1	Ppp5c|AU020526|PP5|-|7 A2|7 9,15 cM|protein-coding	2624.5	3694	5415.5	1618.5	2511	1849	1827	1520	1510	2125	1312	1212	2161	2437	1645.5	1422.5	2521.5	2547
NM_013511	chr10	25408368	25523518	+	4258	1	Epb41l2|4,1G|AW555191|D10Ertd398e|Epb4,1l2|NBL2|-|10 A4|10 12,26 cM|protein-coding	1639.5	2172.5	2910.5	2929.5	3724	3060.5	2930.5	2635.5	2534	3246	2010.5	2063.5	4253	3908	2728.5	3296	3768.5	4277
NM_027909	chr9	44309237	44320282	-	4318	1	C2cd2l|1300006O23Rik|Tmem24|-|9|9 A5,2|protein-coding	1797.5	3616.5	3671	536.5	671	563.5	1299	872	949.5	649	461.5	421	842	922	585.5	388	505	519
NM_008448	chr18	6201005	6241524	-	6002	1	Kif5b|AL022807|Khc|Khcs|Kns1|Ukhc|-|18 A1|18 4,46 cM|protein-coding	2324.5	3035	3828	3210.5	3082.5	3031	4683	2766	3324.5	3806	2292.5	2353.5	4783.5	4016.5	2818	2549.5	3457.5	3744.5
NM_001355131	chr7	43607169	43618279	+	2213	1	Zfp819|4930427I11Rik|4933405K07Rik|-|7|7 B3|protein-coding	0	1	1	1	1	4	0	1.5	0	1.5	1	0	0	0.5	0	1.5	0	0.5
NR_155500	chr17	25518589	25522564	+	476	1	Gm33727|-|-|17 A3,3|17|ncRNA	0	0	0	0	0	0	0	0.5	0	0	0	0	0	0	0	0	0	0
NM_001289641	chr7	24081897	24107708	+	3876	1	Zfp180|2310040I01Rik|AI852378|D130011P11|HHZ168|-|7|7 A3|protein-coding	343	534	712	426	516.5	443.5	703.5	483	356	939	543	531	520	510	354	685	1140	1313.5
NM_181402	chr6	127453627	127494261	+	3831	1	Parp11|5330431N24Rik|AI851877|ARTD11|HIN1L|PARP-11|-|6|6 F3|protein-coding	640	1089.5	1082.5	144.5	145.5	284	360.5	392.5	330.5	307.5	274	275.5	929	1216	696	744.5	859.5	1051
NM_023653	chr6	17988940	18030445	-	2108	1	Wnt2|2610510E18Rik|Int1l1|Irp|Mirp|Wnt-2|Wnt2a|-|6 A2|6 8,08 cM|protein-coding	0	5	17.5	53.5	95	20	42.5	312	225	7	2	1	62	7	45	4	9	9
NM_001289850	chr7	4751792	4753094	-	500	1	Cox6b2|1700067P11Rik|BC048670|COXVIB2|-|7|7 A1|protein-coding	0	2.5	4	4	3	4.5	12.5	7	6.5	7	2	0.5	4	0.5	4	2	10.5	6
NM_147063	chr7	99735145	99736095	+	949	1	Olfr520|MOR101-1|-|7|7 E1|protein-coding	0	1	0	0	0	0	0	0	0	0	0	0	0	0	0	0	0	0
NM_001360316	chr14	8098211	8165117	+	2868	1	Pxk|C230080L11Rik|D14Ertd813e|Monaka|Slob|-|14 A1|14 4,7 cM|protein-coding	121.5	224.5	248.5	517.5	852.5	822	1286	1220	871.5	1547.5	966	950.5	1429.5	1424.5	916	999	1405	1577
NM_144834	chr12	103616675	103631444	-	1602	1	Serpina10|PZI|ZPI|-|12|12 E|protein-coding	4	7.5	4.5	2	6	12	9	7	12.5	3.5	2	1	1	4	7	0	2	0
NM_027844	chr7	142174532	142176005	-	1471	1	Krtap5-2|4833428E21Rik|-|7|7 F5|protein-coding	0	0	0	0	0	1	0	0	0	0	0	0	0	0	1.5	0	0	0
NM_001034910	chr14	63046991	63048606	+	609	1	Defb42|BD-42|Defb44|mBD-42|-|14|14 D1|protein-coding	0	0	0.5	0	0	0	1	0	0	1.5	1	2.5	0	0	0.5	0.5	0.5	0
NR_047667	chr1	174151481	174152530	+	1049	1	Olfr421-ps1|MOR105-3|Olfr421|Olfr422-ps1|-|1|1 H3|protein-coding	0	0	1	0	1	0	0	0	0	0	0	0	0	0	0	0	0	0
NM_001252643	chr6	114403666	114483298	+	3865	1	Hrh1|Bphs|H1R|HH1R|Hir|-|6 E3|6 53,05 cM|protein-coding	1	2	2.5	11	17	24	83	73	126.5	11.5	12	6	7	3	6	7	5	8
NM_009810	chr8	46617291	46639698	+	2596	1	Casp3|A830040C14Rik|AC-3|CASP-3|CC3|CPP-32|CPP32|Caspase-3|Lice|SCA-1|Yama|mldy|-|8 B1,1|8 26,39 cM|protein-coding	581	850.5	1121	1919.5	2306	1809	1705.5	816.5	781.5	3606.5	2029.5	1964	2520	2503.5	1368.5	1579.5	3599.5	3526.5
NM_001285849	chr4	134497041	134510237	+	3674	1	Paqr7|2310021M12Rik|AV001994|BB007237|Mpra|PGLP|mPR|-|4|4 D3|protein-coding	470	1024.5	1048	455	514.5	401	561.5	422	508.5	459.5	301	288	162	88.5	105	481	811.5	930.5
NM_001359885	chr5	9266118	9484663	+	8504	1	9330182L06Rik|Eig121l|-|5|5 A1|protein-coding	91	113.5	187.5	1	4	5	27	20	31.5	0	3	2.5	121	121	68	2.5	2	3
NM_013559	chr5	149616845	149636315	-	3458	1	Hsph1|105kDa|AI790491|Hsp105|Hsp110|hsp-E7I|hsp110/105|-|5 G3|5 89,18 cM|protein-coding	1498	1867	3208	2442	2595.5	2404.5	1485	1139.5	807	3618.5	2372.5	2443	6138	7147.5	4656.5	1713.5	2141	2199
NM_001005865	chr8	40990912	41041931	-	4157	1	Mtus1|AI481402|ATBP135|Atip1|B430010I23Rik|B430305I03Rik|C85752|Cctsg1-440|MD44|MTSG1|mKIAA1288|-|8|8 A4|protein-coding	38.5	150.5	134	171.5	168	154.5	980.5	529	772	79.5	73.5	62	223	197	212.5	145	159	225
NM_001101475	chr18	60293380	60303016	+	3293	1	F830016B08Rik|Ifgga4|-|18|18 D3|protein-coding	22.5	51	22	3	92.5	160.5	95	153.5	29.5	18	9	14	87	54	115	248	228.5	384
NM_027453	chr4	108814295	108833640	-	3159	1	Btf3l4|4632412E09Rik|5730434I03Rik|AI316863|AU022207|AW552446|-|4|4 C7|protein-coding	123.5	176.5	275.5	140	210	163.5	192.5	131.5	176.5	199.5	124.5	136	181.5	186.5	136.5	66.5	159	150
NM_001283047	chr2	31688537	31804362	+	7292	1	Abl1|AI325092|Abl|E430008G22Rik|c-Abl|-|2 21,86 cM|2 B|protein-coding	2443.5	3727.5	4723.5	4135.5	4403.5	4386	5849.5	3217	2376.5	3400	2267	2270	2463.5	2175.5	1656.5	2993.5	2465.5	3140.5
NM_001357348	chr8	111912007	111933813	-	2990	1	Tmem231|4932417I16Rik|Gm178|-|8|8 E1|protein-coding	93	213	190	331.5	423	354	413	312.5	206	264	102	110.5	169	240.5	130	120	172.5	133.5
NR_130959	chr11	86201360	86304443	+	2620	1	Brip1os|4632419I22Rik|-|11|11 C|ncRNA	410.5	553.5	608.5	414	495.5	500	695	503	357.5	330.5	212	201	595	686	394	451	516	601.5
NR_152409	chr16	4039977	4077810	-	2434	1	Trap1|2410002K23Rik|HSP75|-|16 A1|16 2,38 cM|protein-coding	1449	2084.5	3170	2468.5	3329	2448.5	1828	1398	1473	2834	1633	1624.5	3260.5	3385.5	2124.5	1523.5	2377.5	2589
NM_001039353	chr19	46075847	46085543	+	3647	1	Nolc1|NOPP130|NOPP140|P130|-|19|19 C3|protein-coding	1996	2228	4714	3297	4909	3880.5	2135.5	1284.5	1603	5379	2929.5	2687	6078	6011	3915	3055.5	3492.5	3790.5
NM_001039698	chrX	37646501	37651327	-	972	1	Rhox4g|Rhox4,6|Rhox4,7|Rhox4f|-|X|X A3,3|protein-coding	0	0	0	0	0	0	0	0	0	0	0	0	0	0	0	0	0	0
NM_153093	chr8	13835231	13838089	-	2857	1	AF366264|Susp4|-|8|8 A1,1|protein-coding	0	0	2	1	0	0	0	0	3	0	1	0	0	0	0	0	0	0
NM_001135577	chr13	41249844	41276577	+	4479	1	Smim13|2900036K02Rik|-|13 A3,3|13|protein-coding	211	388.5	421	479	401.5	468.5	475	410	414	693.5	436.5	451	606.5	537.5	443.5	680.5	1075	1131.5
NM_001167883	chr3	38449261	38484816	-	4909	1	Ankrd50|AI662170|E430012K20Rik|mKIAA1223|mKIAA3019|-|3|3 B|protein-coding	436	805	793	812.5	917.5	724.5	1582.5	690.5	672.5	439	283.5	326	404.5	329.5	290	533	548	623
NM_001159482	chr11	78188427	78192193	+	1363	1	Rab34|AI326479|Narr|Rah|Rah1|-|11 B5|11 46,74 cM|protein-coding	924.5	1465	1846.5	1753.5	2250.5	1664.5	2767.5	1449.5	1497	1351.5	785.5	847.5	2094.5	2419	1514.5	703	1403	1517
NR_033556	chr16	14562317	14621284	+	1614	1	A630010A05Rik|-|-|16|16 A1|ncRNA	0	0	0	0	0	1	0	0	0	0	0	0	0	0	0	0	0.5	0
NR_152132	chr5	8781576	8798523	-	1117	1	Gm5106|A230021K14|EG330031|-|5|5 A1|ncRNA	4	7	14	13.5	25.5	16.5	4	7	15.5	21	15	11.5	48	50	28.5	95	207	182.5
NM_001316684	chr15	78899768	78912052	+	2495	1	Sh3bp1|3BP-1|-|15|15 E1|protein-coding	328	691	855	1960.5	1965.5	2589.5	2204	2183.5	1553.5	1069	730	647	1824	1883	1323.5	1051.5	1090.5	1283
NM_054100	chr16	88758847	88759789	+	940	1	2310034C09Rik|-|-|16|16 C3,3|protein-coding	0	0	1	0	0	0	0	0	0	0	0.5	0	0	0	0	0	0	0
NM_146179	chr7	7171353	7183560	+	2694	1	Zfp418|A230102I05Rik|-|7|7 A1|protein-coding	19.5	32	44	25.5	12	8	46.5	21.5	28	2	3	3	24.5	19	16	6.5	5	11
NR_104303	chr14	32080517	32085692	-	2943	1	Dph3|DELGIP1|DelgipP1|Desr1|KTI11|Zcsl2|-|14|14 B|protein-coding	245	448	686	459.5	688.5	429	571	421.5	439.5	429.5	245.5	271.5	486.5	525.5	385	438.5	1380.5	1163.5
NM_001083322	chr6	129610323	129623864	-	3169	1	Klrk1|D6H12S2489E|NKG2-D|Nkg2d|-|6 F3|6 63,44 cM|protein-coding	19	81	78	16.5	56.5	174.5	28	102	63.5	48.5	30.5	34	220.5	175.5	146	299	497	473.5
NR_045504	chr7	40674737	40691260	+	996	1	4933402C06Rik|-|-|7|7 B3|ncRNA	0	0	0	0	0	0	0	0	0	0	0	0	0	0	0	0	0	0
NM_001080974	chr5	8056542	8069314	+	2389	1	Sri|2210417O06Rik|2900070H08Rik|Sor|-|5 A1|5 3,38 cM|protein-coding	1107.5	1939.5	2137	1489.5	2317	1773	2214	1900.5	2545	2124.5	1335.5	1396	2290.5	2483.5	1553	3413.5	6435.5	6158
NM_177282	chr7	112225836	112355194	+	6667	1	Mical2|5330438E18Rik|9530064J02|MICAL-2|mKIAA0750|-|7|7 F1|protein-coding	70.5	176	197	1010	1264	916.5	7964	3552.5	2878.5	2141	1401	1303.5	825.5	477.5	515	1235.5	1238.5	1556.5
NM_028843	chr9	106499967	106502249	+	628	1	Iqcf1|1700055J15Rik|-|9|9 F1|protein-coding	0	0	0	0	0	0	0	0	0	3	6	5	1	0	0	0.5	0	0
NM_001356988	chr3	82092427	82145650	-	4825	1	Gucy1a1|1200016O07Rik|GCS-alpha-1|GCS-alpha-3|Gucy1a3|sGC-alpha1|-|3|3 E3|protein-coding	22	46	43	25	11	7	50	45.5	49.5	28.5	18.5	30.5	35	14	42	18	23	24.5
NM_025462	chr16	20611601	20618869	+	979	1	Eef1akmt4|-|-|16 B1|protein-coding	67	121	211.5	221	355.5	298.5	194	147.5	184	459.5	298.5	294.5	372	484.5	255	219	482	509
NR_045361	chr18	83292792	83325884	-	518	1	4921531P14Rik|1700108N05Rik|-|18|18 E3|ncRNA	0	0	0	0.5	0	0	0	0	0	0	0	0	0	0	0	0	0.5	0
NM_001288628	chr6	135362931	135383173	+	2824	1	Emp1|I-8-09|TMP|-|6 G1|6 66,25 cM|protein-coding	692	1263	2086.5	10957	19059	10369.5	11731.5	10114	10156.5	23724	12917.5	13952	10070.5	6541	5419	25164.5	52789.5	42788.5
NM_009341	chr17	13061111	13082226	+	2051	1	Tcp10b|D17Leh66B|D17Leh66ba|T66B-a|Tcp-10b|Tcp-10bt|-|17 8,76 cM|17 A1|protein-coding	0	0	0	0	2	0	0	1	1	0.5	0	0.5	0.5	4	0	0	1.5	0
NM_017402	chr8	11758330	11835217	+	4451	1	Arhgef7|Cool|PIX|Pak3bp|betaPix|betaPix-b|betaPix-c|cool-1|mKIAA0142|p85Cool1|p85SPR|-|8|8 A1,1|protein-coding	890	1590.5	1759	2056.5	2316.5	2108	2095.5	1654	1951.5	5603.5	3309	3602.5	2074.5	1833	1404	1325	1398	1699
NM_007494	chr2	31470270	31520670	+	1613	1	Ass1|AA408052|ASS|Ass-1|fold|-|2 B|2 21,81 cM|protein-coding	81	166.5	172.5	192	255.5	276	596	234.5	362	2034	1430.5	1250.5	440	362	298.5	48	93	81.5
NM_007950	chr5	91074617	91093649	+	4129	1	Ereg|EPR|-|5|5 E1|protein-coding	1	9.5	4.5	386	1454	395	151.5	185.5	62	1006.5	472.5	556.5	285	145	147	2192.5	8191.5	6563.5
NM_001003948	chr1	84036293	84284645	-	2662	1	Pid1|5033414K04Rik|NYGGF4|P-CLI1|-|1|1 C5|protein-coding	57.5	133	156	438	691.5	785	235.5	592	711	290.5	147.5	177.5	503.5	266	398	883	1571.5	1335.5
NM_001285503	chr16	14163275	14192923	+	2399	1	Nde1|2810027M15Rik|AU042936|AW822251|Nude|mNudE|-|16|16 A1|protein-coding	937.5	1417.5	1954.5	1734	2272.5	1724.5	1564.5	1225.5	1133	1662.5	1014	985	1686	1706.5	1194.5	1178.5	2111.5	2052
NM_001271549	chr10	78030022	78043610	-	1949	1	Aire|-|-|10 C1|10 39,72 cM|protein-coding	85	130.5	259	9.5	14.5	6.5	14.5	3	4.5	32	3.5	17.5	340.5	243	197.5	1.5	0.5	1
NR_040257	chr6	31220351	31337394	+	1004	1	2210408F21Rik|-|-|6|6 A3,3|ncRNA	91	167.5	211	34	45	25.5	21	15.5	49.5	50	36	33.5	29.5	22	34.5	27	48.5	44
NM_021397	chr7	30589681	30592942	-	1767	1	Zbtb32|4930524C15Rik|FAXF|FAZF|PLZP|Rog|Tzfp|-|7|7 B1|protein-coding	3	15	22	4.5	15	33.5	19	40.5	26	182.5	115	100.5	82	66.5	68	52.5	100	109.5
NM_001360193	chr14	55510445	55517435	+	2166	1	Cpne6|AU067659|BB076446|-|14|14 C3|protein-coding	0	0	0	0	0.5	1.5	0	0	0.5	0	0	0	0	0	0	0	0	0
NM_001177482	chr8	21094971	21096050	-	451	1	Gm14851|CRS1C-2|-|8 A2|8|protein-coding	0	0	0	0	0	0	0	0	0	0	0	0	0	0	0	0	0	0
NM_010203	chr5	98254184	98277033	+	2499	1	Fgf5|Fgf-5|HBGF-5|angora|go|-|5 E3|5 47,77 cM|protein-coding	0	0	0	0	0	0	4	1	0	0	0	0	0	0	0	0	0	0
NM_008698	chr11	4873951	4894201	+	1915	1	Nipsnap1|-|-|11|11 A1|protein-coding	425	732	1059	220.5	269.5	221	753	419.5	330.5	156.5	69	70	300.5	300	199	34	51	53.5
NM_207685	chr4	91250689	91399984	-	3904	1	Elavl2|Hub|mel-N1|-|4 C5|4 42,36 cM|protein-coding	0	0	0.5	0	0	0	0	0	0	0	1	0	320.5	290	171	0	0	0
NM_001166427	chr6	117917294	117925622	+	2276	1	Hnrnpf|4833420I20Rik|AA407306|Hnrpf|-|6|6 F1|protein-coding	1823	2177	3352	1961	2760.5	2035	2012	1238.5	1353.5	2469.5	1425	1402.5	3091.5	3098.5	2054.5	2008	3320.5	3305
NM_001348200	chr2	50279881	50296801	-	1446	1	Mmadhc|2010311D03Rik|AI314967|CblD|-|2|2 C1,1|protein-coding	616	951.5	1293	1010.5	1345	926	1187.5	639.5	894.5	1326.5	791.5	760.5	921.5	958	675	902	2064.5	1798
NM_008091	chr2	9857078	9878600	-	3207	1	Gata3|Gata-3|jal|-|2 A1|2 6,69 cM|protein-coding	6	36	18	14	17.5	61.5	107	239.5	360.5	30	22	18	127	159	81	54	76.5	102.5
NM_001271434	chr17	25782787	25785586	-	1311	1	Haghl|1500017E18Rik|2810014I23Rik|C330022E15Rik|-|17|17 A3,3|protein-coding	144	374	312	299.5	488	313.5	848.5	410.5	571.5	195	103	117.5	241.5	192	194.5	157	358	296.5
NM_152813	chr11	103070296	103101658	-	3014	1	Plcd3|2610205J15Rik|mKIAA1964|-|11 E1|11 66,71 cM|protein-coding	44	59	94	583.5	599	593	1326	1092	1199.5	1387.5	819.5	927.5	759	826	516	518	767	828.5
NM_001164403	chr6	137410721	137464633	+	4066	1	Ptpro|D28|GLEPP1|PTPBK|PTPROt|PTPU2|PTPoc|PTPphi|Ptpn15|R-PTP-O|-|6|6 G1|protein-coding	18	37.5	65.5	80.5	176.5	275	74	190	243.5	127.5	72.5	62.5	135.5	79.5	107	146	173.5	176.5
NM_001308466	chr14	31088129	31128930	-	1332	1	Smim4|2010107H07Rik|Gm41122|-|14|14 B|protein-coding	101.5	114	165.5	41.5	122.5	77	125.5	68.5	213.5	85.5	46.5	58	181.5	193.5	159.5	55.5	181	167.5
NM_001082543	chr16	36277148	36285371	+	413	1	Stfa1|Stefin-3|Stf-3|Stf1|Stf3|Stfa3|-|16 B3|16 25,45 cM|protein-coding	0	0	0.5	0	4	1.5	0	0	0	0	0	0	0	0	0	0	0	0
NM_011274	chr7	37959992	38019552	-	3438	1	Uri1|C80913|NNX3|Rmp|-|7|7 B3|protein-coding	831	1212	1500	1027	1210	1131	1427.5	816.5	825	1506	843.5	816.5	1002	978.5	667.5	1381	2370.5	2557
NM_001122959	chr4	116096955	116123690	-	2703	1	Rad54l|RAD54|-|4|4 D1|protein-coding	220	240.5	442.5	200.5	320	240	198.5	118.5	86	228.5	147	113.5	884.5	975	560	257	327	297
NM_001112715	chr7	140968076	140969827	+	698	1	Ifitm1|1110036C17Rik|DSPA2a|Mil-2|Mil2|-|7|7 F5|protein-coding	49.5	93.5	89.5	704	921.5	814.5	1046.5	1266.5	782	50.5	30	41.5	1140	1545	971	488.5	1056	1237.5
NM_027062	chr2	25498650	25500506	-	1035	1	C8g|-|-|2 A3|2 17,31 cM|protein-coding	39.5	79.5	74.5	15	16	31	38	35	48	17.5	8	10	27	35.5	32.5	8	9.5	10
NM_001357170	chr1	75435936	75443179	+	1824	1	Gmppa|1810012N01Rik|-|1|1 C4|protein-coding	726	1297.5	1568.5	895.5	1316.5	898.5	1009	796	981.5	961	623.5	591	1092	1281	790.5	536	991	996.5
NM_001355663	chr3	102086415	102146512	+	2549	1	Casq2|AA033488|AW146219|Csq2|ESTM52|cCSQ|-|3|3 F2,2|protein-coding	0	4	6	3	13	10	28	5.5	1	14	9	6.5	17.5	25	86.5	3	33	16
NM_030553	chr9	37711348	37712280	-	930	1	Olfr160|M72|MOR171-3|Olfr7b|-|9|9 A4|protein-coding	0	0	0	0	0	0	0	0	0	0	0	0	0	0	0	0	0	0
NR_152816	chr10	128971197	128978113	+	640	1	9030616G12Rik|-|-|10|10 D3|ncRNA	0	0	0	0	0	0	0	1	1	1	2	0	0	0	1	0	0	0
NM_008832	chrX	102513975	102644246	-	6080	1	Phka1|5330411D17|9830108K24Rik|Phka|-|X D|X 45,47 cM|protein-coding	244	381	431	196	267.5	253.5	309	278	265	345.5	223	196.5	553	447.5	380	265.5	308.5	362
NM_146346	chr11	73964610	73965557	+	946	1	Olfr397|MOR135-28|-|11|11 B4|protein-coding	0	0	0	0	0	0	0	0	0	0	0	0	0	0	0	0	0	0
NM_001012449	chr13	67069398	67097976	-	2437	1	Zfp708|Rslcan11|-|13|13 B3|protein-coding	28.5	33.5	44	35	17.5	22	36	16.5	26	31	15.5	15	46.5	69.5	29	18.5	31.5	18.5
NM_001357312	chr9	22112986	22117195	-	1255	1	Elof1|1110011K10Rik|-|9|9 A3|protein-coding	563.5	908	1398.5	798.5	1318	871.5	1079.5	684	904.5	988.5	642.5	577.5	848.5	1077.5	665.5	596	1485	1235.5
NM_001289917	chr9	68653786	68664967	+	1417	1	Rora|9530021D13Rik|Nr1f1|ROR1|ROR2|ROR3|nmf267|sg|staggerer|tmgc26|-|9 C|9 37,45 cM|protein-coding	13	23	41.5	2.5	1	2	4	1	2	0	0	0	6	1	1	1.5	0.5	2
NM_019952	chr19	4214238	4223505	+	1857	1	Clcf1|BSF-3|Bsf3|CLC|NNT-1|-|19|19 A|protein-coding	6	24.5	19.5	352	469	319.5	956	630.5	438	902	578	559	1677.5	1191.5	875.5	202.5	437	465.5
NM_011278	chr5	34336250	34353445	+	3081	1	Rnf4|AU018689|Gtrgeo8|SNURF|-|5|5 B2|protein-coding	1962	2679	3897	1992	2727	2009	2535.5	1521	1691	3950	2120	2196	4438	4519	2879.5	2491.5	4876	4572
NM_001099634	chr19	37899036	38043577	-	7039	1	Myof|2310004N10Rik|2310051D19Rik|E030042N20Rik|Fer1l3|-|19|19 C2|protein-coding	529.5	1025.5	1179.5	7030.5	8008	7645.5	10446	8511.5	7039	7768.5	4580	4689	5263	3663	2847.5	10155	9676	11525.5
NM_053117	chr18	80046895	80119640	+	3138	1	Pard6g|2410049N21Rik|Par6a|-|18|18 E3|protein-coding	241.5	285.5	368	41.5	41.5	26.5	130.5	118.5	56.5	23	16	25.5	284	385.5	271.5	12	29	13
NM_153789	chr13	45389742	45411940	+	2974	1	Mylip|9430057C20Rik|Mir|-|13|13 A5|protein-coding	479.5	940.5	727.5	339.5	167.5	209	414.5	343.5	462	141.5	107	98	457	369.5	321.5	457.5	903	958
NM_001287120	chr3	59114623	59132462	-	1738	1	P2ry14|A330108O13Rik|Gpr105|P2Y14|-|3 D|3 28,96 cM|protein-coding	14.5	36.5	30	61.5	73.5	117	56	113.5	219.5	111.5	83	65.5	137	101.5	116	191	182	200.5
NM_010371	chr14	56231401	56234657	-	928	1	Gzmc|AI323531|B10|CCP2|Ctla-5|Ctla5|-|14 C3|14 28,19 cM|protein-coding	84	129.5	164.5	58.5	147	406.5	134.5	107.5	292	108	72.5	92	801	1581.5	895	79	263.5	585.5
NM_153601	chr1	31176435	31204725	+	1896	1	Lgsn|Gluld1|Lgs|lengsin|-|1|1 B|protein-coding	0	0	0	0	0	0	0	0	0	0	0	0	0	0	0	0	0	0
NM_001362192	chr7	127861025	127875642	-	7338	1	Zfp668|BC030314|E130018B19Rik|Znf668|-|7|7 F3|protein-coding	230.5	414.5	478.5	406	376	318	597	359.5	355	236	162	170.5	317	422.5	232	264.5	284.5	330.5
NM_001304542	chr2	167421710	167477000	+	4412	1	Slc9a8|1200006P13Rik|6430709P13Rik|AI182282|NHE-8|NHE8|-|2|2 H3|protein-coding	537.5	914.5	1173.5	629	1017.5	788.5	758	640.5	760.5	856	481.5	437	1049.5	1313.5	711	604.5	660	824.5
NM_025919	chr4	136049948	136053371	-	586	1	Rpl11|2010203J19Rik|-|4|4 D3|protein-coding	333.5	545	895.5	806	1465	957.5	795.5	475.5	841.5	1277.5	744.5	618.5	1362.5	1581	1019	510.5	1330.5	1170
NM_001163695	chr16	91053935	91069145	-	2432	1	4932438H23Rik|4931406G06Rik|AI550392|-|16|16 C3,3|protein-coding	2.5	7.5	20	0	1	2	4	4.5	14.5	1	3	0.5	5.5	0	1	0	2	2.5
NM_007695	chr1	134182404	134190031	+	1677	1	Chil1|AW208766|Brp39|Chi3l1|Gp39|-|1 E4|1 58,15 cM|protein-coding	1.5	0	0	6	24	24.5	7	6	0.5	4.5	0	0	1	1	4	3	7	2
NM_001290552	chr2	32278805	32288069	-	628	1	Swi5|1500019F05Rik|2900010J23Rik|AI046671|-|2|2 B|protein-coding	1103	1724	2468	1346.5	2037.5	1496.5	1689.5	950	1527	2109.5	1278.5	1220	1710.5	1930.5	1252.5	1401.5	3412	3058
NM_008985	chr1	75247041	75264208	-	3510	1	Ptprn|IA-2|mIA-A|mKIAA4064|-|1 C4|1 38,64 cM|protein-coding	11	58.5	48	4603	5343.5	4477.5	669.5	85	73	4875.5	2515.5	2448	836	705.5	459.5	3029.5	4455.5	5110
NM_001359243	chr10	127420867	127499384	+	4318	1	R3hdm2|1300003K24Rik|AU041262|mKIAA1002|-|10|10 D3|protein-coding	1212	2500	2505.5	2249	2797.5	2470	2980	2512.5	2182	2015	1237	1152.5	2402	2443.5	1632	1987	1899.5	2421.5
NM_001005740	chr13	42709581	43138512	+	5278	1	Phactr1|9630030F18Rik|Rpel1|-|13|13 A4|protein-coding	275.5	487.5	512	12.5	24	19.5	46	62	143	748.5	410	405	479	487.5	304	155	188	239.5
NM_024461	chr3	122924397	122926194	+	972	1	1810037I17Rik|5730414I01Rik|Aln|-|3|3 G1|protein-coding	452	742.5	1024	899.5	1515	1121	732.5	669.5	1052	667.5	386	388	1518.5	2045	1145.5	1673	5099.5	4042.5
NM_011968	chr12	55398825	55418459	+	988	1	Psma6|IOTA|-|12|12 C1|protein-coding	1518.5	2266	3342.5	2281.5	4088	2643.5	2778.5	1636.5	2161.5	4934.5	2610.5	2464.5	3123.5	3444.5	2160.5	1976.5	5465	4386.5
NR_155443	chr15	68878315	68883576	+	856	1	Gm41341|-|-|15 D3|15|ncRNA	0	0	0	0	0	0.5	0	2	0	0.5	0	0	0	0	0	0	0	0
NR_151693	chr4	29068079	29088914	+	473	1	Gm11917|-|-|4 A4|4 12,75 cM|ncRNA	0	0	0	0	0	0	0	0	0	0	0	0	0	0	0	0	0	0
NM_001083955	chr11	32283675	32284493	+	558	2	Hba-a2|-|-|11 A4|11 18,87 cM|protein-coding	60.5	244	656.5	340	186.5	61	51.5	142	137.5	71.5	23	42	999	244	877.5	66	192.5	107
NM_028408	chr1	181352628	181460641	+	2719	1	Cnih3|2900075G08Rik|CNIH-3|-|1|1 H4|protein-coding	0	0	1	0	0	0	0	0.5	1	0	0	0	0	1.5	0	1	5	1
NM_028500	chr8	72424183	72443778	-	1659	1	Calr3|1700031L01Rik|6330586I20Rik|Crt2|cspn|-|8|8 B3,3|protein-coding	12	30	37	28	39	21.5	10	12	18	65.5	48.5	39	151.5	141.5	84	21.5	39	21
NM_172894	chr7	4631495	4658950	-	3767	1	Ppp6r1|2010309P17Rik|AI836219|B430201G11Rik|D030074N20Rik|Pp6r1|Saps1|mKIAA1115|-|7|7 A1|protein-coding	2009.5	3712	4188.5	2388	3155	3158	3676.5	3025	2865	3096	1945.5	1874.5	3951	4152	2626	2538.5	2868	3544
NM_145999	chr17	25838838	25844851	-	2787	1	Rhot2|Arht2|Miro2|-|17 A3,3|17 12,93 cM|protein-coding	608.5	868.5	1271.5	929	1237	950.5	1180	993	951	1158.5	639	646.5	1442	1488.5	967.5	801	1132.5	1145.5
NM_172403	chr11	58867240	58884338	+	4885	1	2810021J22Rik|AI449137|-|11|11 B1,3|protein-coding	120	175	231.5	89.5	77.5	95	44.5	34	41.5	118	58.5	35	119	156	108.5	140	264	296
NM_001357267	chr8	94266847	94315066	+	2889	1	Nup93|2410008G02Rik|-|8|8 C5|protein-coding	974.5	1282	2131.5	1221	1640	1223.5	1143	693.5	950	1588	995.5	878.5	2848.5	2735.5	1757.5	943.5	1427	1406.5
NM_201365	chr1	36599971	36683183	-	1652	1	Fam178b|1700024G10Rik|Gm990|-|1|1 B|protein-coding	35	89.5	151.5	0.5	0.5	0	2	0	2	0.5	0	2	0	2.5	0.5	0	2.5	4.5
NR_151478	chr1	161008792	161034849	-	3079	1	Zbtb37|D430004I08Rik|-|1|1 H2,1|protein-coding	51.5	81.5	70.5	48	60	56.5	79.5	30.5	28	39.5	41	42	85.5	87	49.5	97	127.5	164
NM_001166157	chr15	101459061	101463765	-	1846	1	Krt81|AA589625|Krt2-19|-|15 F2|15 56,9 cM|protein-coding	0	0	0.5	14	0	0	0	0.5	2	1	0	0	0	0	0	0	0	0
NR_045881	chr18	4812486	4850959	+	3896	1	Gm10556|-|-|18 A1|18|ncRNA	0	0.5	0	0	0	0	0	0	0	0	0	0	0	0	0	0	0	0
NR_040313	chr7	79500026	79534403	+	3547	1	Mir9-3hg|AI854517|-|7|7 D2|ncRNA	0	0	0	1	0	0	0	0	0	45.5	37	39	1.5	0	0	0	0	0
NM_001346762	chr11	78094667	78157339	+	3773	1	Fam222b|9630020I17Rik|-|11|11 B5|protein-coding	347.5	537	611.5	593.5	597.5	616	757.5	516	472	784	545	517.5	831.5	853	591.5	324	293.5	326
NM_175009	chr15	44428111	44437685	+	2422	1	Eny2|1810057B09Rik|6720481I12|DC6|Ey2|-|15|15 B3,2|protein-coding	537.5	812	1245.5	807.5	1206	804	1259.5	693.5	965	1045	517.5	548.5	954	1089.5	701	1041.5	2590.5	2230.5
NR_131190	chr7	46371403	46372492	+	516	1	Gm45923|DRReRNA|Munc|-|7 B3|7|ncRNA	0	0	0	0	0	0	0	0	0	0	0	0	1	0	0	0	0	0
NM_028037	chr5	121621029	121660510	-	3598	1	Acad10|2410021P16Rik|-|5|5 F|protein-coding	160	350	283.5	160	140.5	76	110	68	87	83	51.5	53	166.5	136.5	99	160.5	273.5	358.5
NM_030678	chr7	45434839	45456617	+	3663	1	Gys1|Gys3|MGS|-|7 B3|7 29,31 cM|protein-coding	1694.5	2507	2209.5	1537.5	2594.5	1539	4107.5	1267.5	1559	3580.5	2012	1947	2967	2406	1904.5	949	1172.5	1303.5
NR_105861	chr1	34117359	34117431	+	72	1	Mir6896|mmu-mir-6896|-|1|1 B|ncRNA	1	0	0	0	0	0	0	0.5	0.5	0	0.5	1.5	1.5	0	1	1.5	0	0
NM_175652	chr6	136803993	136804431	-	436	1	Hist4h4|B130044J01Rik|-|6|6 G1|protein-coding	1	3	1	1	0	1	1	1	1	0	3	3	0	1	2	1	0.5	0
NM_001001492	chr16	96158406	96192257	-	3157	1	Lca5l|4921526F01Rik|Lcca5l|-|16|16 C4|protein-coding	1	3	6.5	3	12	6.5	47	36.5	32	10	10.5	13.5	19.5	9	12	8.5	6.5	5.5
NM_146762	chr2	85769803	85770720	+	916	1	Olfr1013|MOR213-2|-|2|2 D|protein-coding	0	0	0	0	0	0	0	0	0	0	0	0	0	0	0	0	0	0
NR_035494	chr8	13189031	13189098	-	67	1	Mir1968|mir-1968|mmu-mir-1968|-|8 A1,1|8 5,73 cM|ncRNA	0	0	0	0	0	0	0	0	0	0	0	0	0	0	0	0	0	0
NM_026820	chr7	140967429	140969827	+	671	1	Ifitm1|1110036C17Rik|DSPA2a|Mil-2|Mil2|-|7|7 F5|protein-coding	49.5	93.5	89.5	662	884	785	981	1190	720	50.5	30	41.5	1075.5	1464.5	920	446.5	972.5	1136
NM_001293057	chrY	12688110	12690067	+	1955	2	Gm21379|-|-|Y A1|Y|protein-coding	0	0	0	0	0	0	0	0	0	0	0	0	0	0	0	0	0	0
NM_133359	chr16	88931804	88932264	-	458	1	Krtap19-9b|Krtap16-10b|Krtap16,10L|-|16|16 C3,3|protein-coding	0	0	0	4	0	0	0	0	0	0	0	0	0	0	0	0	0	0
NM_029134	chr10	103214399	103236322	-	2532	1	Lrriq1|4930503E15Rik|Gm1557|-|10|10 D1|protein-coding	3	8	3	0	0	0	0	0	0	0	0	0.5	0	2	0	0	0.5	0
NM_026658	chr9	78448210	78474152	+	2350	1	Mto1|2310039H01Rik|5730419A02Rik|-|9|9 E1|protein-coding	256.5	342	517	346.5	414.5	315	296.5	203	238.5	397	237	223	382	410	266	173	262	313.5
NM_001301728	chr9	51944971	51963602	-	2808	1	Fdx1|-|-|9|9 A5,3|protein-coding	282	440.5	615.5	461	866.5	431	348.5	241.5	325.5	327	189	188.5	335	395.5	250.5	217	500	513.5
NM_001145977	chr16	66655421	67620908	-	9526	1	Cadm2|2900078E11Rik|9330131D06|A830029E02Rik|Igdf4d|Igsf4d|NECL3|SynCAM 2|SynCAM2|-|16|16 C1,3-C2|protein-coding	1	2.5	7.5	7.5	34.5	17	28	7	28	2.5	0	5	21	7.5	11.5	10.5	17.5	27.5
NM_027481	chr8	70042813	70071953	+	2271	1	Sugp1|5730496N02Rik|Sf4|-|8|8 B3,3|protein-coding	487.5	827.5	1034.5	806	980.5	873	1031.5	708	765	1174.5	658	621.5	1035	1094.5	668.5	546.5	876	1047.5
NM_025755	chr5	48372392	48388756	+	1453	1	Pacrgl|4933428G09Rik|-|5|5 B3|protein-coding	91	141	151	115	147.5	122	142	89	89.5	129.5	70.5	94	134.5	190.5	97.5	191.5	480.5	426.5
NM_001361939	chr8	40492538	40511754	-	2646	1	Cnot7|AU022737|CAF-1|Caf1|Pop2|-|8|8 A4|protein-coding	736.5	945	1358	602	955.5	608.5	975	539.5	600	1496	861.5	833	1797	1696.5	1091	736	1440.5	1464
NM_183161	chr2	180725339	180742278	+	2182	1	Slc17a9|1700019H03Rik|BC019537|Vnut|-|2|2 H4|protein-coding	56	85.5	133	20.5	27.5	33.5	48	54	76	20	17.5	12	30.5	19	19	34	30	37.5
NM_001284429	chr11	3517522	3539292	-	3365	1	Smtn|smsmo|-|11|11 A1|protein-coding	1169.5	1613	2427.5	3475.5	4891	2921	7482	2954	2659	5945	3746.5	3553.5	3962.5	3619.5	2123	1330	1293.5	1739
NM_001190795	chr5	124552864	124569660	+	2771	1	Ddx55|2810021H22Rik|mKIAA1595|-|5|5 F|protein-coding	264	375.5	525	231.5	330	267	381	223.5	330.5	303.5	221.5	171	510.5	520	341.5	254.5	407.5	407.5
NM_027944	chr8	75448694	75984507	+	2028	1	Iqcm|1700007B14Rik|-|8|8 C1|protein-coding	0	0	0	0	0	0.5	0	0	0	0	0.5	0	0	0	0	0	2.5	0
NM_001163461	chr5	107597696	107642918	+	2917	1	Rpap2|AW060207|-|5|5 E5-F|protein-coding	116.5	173.5	193.5	244.5	291	207	256	149	180.5	257	124.5	124.5	374	404.5	274.5	142	292.5	268.5
NM_146620	chr7	86688341	86695384	+	1074	1	Olfr292|MOR220-2|-|7|7 D3|protein-coding	0	0	0	0	0	0	0	0	0	0	0	0	0	0	0	0	0	0
NM_023872	chr1	21398403	21961942	-	6907	1	Kcnq5|7730402H11|9230107O05Rik|AA589396|D1Mgi1|-|1|1 A4|protein-coding	42	48	65	654	662	659.5	10.5	10	5	540	300	307	181	86.5	99.5	6	6	9
NM_172762	chr8	126947173	126971079	-	3418	1	Rbm34|4930547K05Rik|6330444B11|D8Ertd233e|-|8 E2|8 74,64 cM|protein-coding	289	399	588	513.5	758	515	880.5	449.5	616.5	1094.5	617	648.5	1125.5	1070	568	514	1028	959
NM_001310477	chr1	21398399	21962650	-	7593	1	Kcnq5|7730402H11|9230107O05Rik|AA589396|D1Mgi1|-|1|1 A4|protein-coding	42	48.5	65	665.5	669	672.5	10	10	5	542	304	311	183	87.5	100	6	6	9
NM_001122998	chr17	3326573	3519397	+	6114	1	Tiam2|3000002F19Rik|STEF|mKIAA2016|-|17 A1|17 1,99 cM|protein-coding	124	255	242.5	1262.5	1086.5	973.5	1305.5	703.5	451	822.5	518.5	480	720.5	781	462.5	661.5	691	870.5
NM_001358402	chr16	90228951	90284503	-	4351	1	Scaf4|AA517739|Sfrs15|Sra4|Srsf15|-|16|16 C3,3|protein-coding	816	1369	1962.5	1224.5	1236.5	1314	1336	875.5	729	1015	656.5	642.5	1688	1700.5	1123.5	883.5	758	924.5
NM_175535	chr9	51765352	51853059	+	6347	1	Arhgap20|6530403F17Rik|A530023E23Rik|RARhoGAP|mKIAA1391|-|9|9 A5,3|protein-coding	47.5	57	98	5	11.5	13	4	19.5	8	1	1	1	24.5	7.5	20.5	1	6	5
NM_007855	chr1	91801461	91848034	+	1331	1	Twist2|Dermo1|bHLHa39|-|1|1 D|protein-coding	6	25.5	43	1419	2903.5	1439.5	1005.5	615.5	515	1543.5	1056	1015.5	1266.5	1545.5	968	1104	2475	2511.5
NM_028448	chr11	62524944	62539261	-	1027	1	Cenpv|3110013H01Rik|AA671303|Prr6|-|11|11 B2|protein-coding	103.5	148.5	175	406	674	483.5	162	94	204	409.5	255	231.5	77.5	80.5	41.5	372.5	721.5	703.5
NM_029216	chr4	152338651	152390194	+	9332	1	Chd5|4930532L22Rik|AW060752|B230399N07Rik|CHD-5|-|4|4 E2|protein-coding	14	23.5	26.5	84.5	204.5	92	26.5	27	29.5	236.5	111.5	91	47.5	52	44.5	84.5	58	82
NM_001278258	chr2	131909928	131956131	+	3394	1	Prn|Gm28045|Gm44637|Prnp-Prnd|-|2 F2|2|protein-coding	64	109	88	289	208	124	207.5	209	219	294.5	191	218.5	255.5	158	222	444	619.5	666.5
NM_172859	chr2	144470555	144527414	-	6826	1	Dzank1|2810039F03Rik|6330439K17Rik|Ankrd64|-|2|2 G1|protein-coding	22	45.5	28.5	6.5	6	11	19.5	31.5	13.5	5.5	2	3.5	67	75.5	47.5	3.5	6.5	8
NM_013612	chr1	74375203	74386051	+	2287	1	Slc11a1|Bcg|Ity|Ity1|Lsh|Nramp|Nramp1|ity|-|1 C3|1 38,54 cM|protein-coding	226	589.5	604.5	687.5	940.5	1193.5	357.5	693	603.5	1010	738	504	1844.5	1490.5	1931.5	857	953.5	1100
NM_007470	chr16	31296192	31314808	-	2066	1	Apod|-|-|16 B2|16 21,41 cM|protein-coding	27	69	147.5	97	418.5	575	244	988	991	97	77.5	132	335.5	874	586	811	693.5	773.5
NR_131970	chr14	118236232	118238759	+	2320	1	LOC105245869|-|-|14 E4|ncRNA	6	10	21	2	0	3.5	102.5	136.5	199	0	0	0	0	1	1	0	1	0
NM_012054	chr13	20794113	21024254	+	2900	1	Aoah|4930433E13Rik|-|13|13 A2|protein-coding	34.5	100.5	98	117	235	369.5	150	378.5	349.5	366.5	244	196	407.5	193	249	245	220	292
NM_001146275	chr18	60376029	60392629	+	3118	1	Iigp1|2900074L10Rik|AI046432|AW111922|Ifgga1|Iigp|Irga6|-|18|18 D3|protein-coding	1717	3461.5	2929	170	569	2130.5	2233	6485	2288	483.5	397.5	376.5	4534.5	2815.5	2586.5	4095	7976.5	8262
NM_023651	chr11	23646479	23665935	-	4116	1	Pex13|2610008O20Rik|-|11|11 A3,2|protein-coding	417.5	650.5	644.5	349.5	577.5	418.5	613.5	444.5	463.5	642	385.5	339.5	770	840.5	532.5	301.5	697	617
NM_027288	chr3	135485611	135571403	+	3655	1	Manba|2410030O07Rik|B930014J03Rik|Bmn|-|3 G3|3 62,65 cM|protein-coding	559	994	1292	499	439	608	870	749	1238.5	878	562	619.5	718	722	523	297.5	341	363
NM_145613	chr9	44101770	44109187	+	4259	1	C1qtnf5|Ctrp5|-|9 A5,1|9 24,62 cM|protein-coding	194	688	371.5	101	80	104	1577.5	900	1461	141.5	110	154	236	124.5	264	62.5	162	130.5
NM_007681	chr5	30666886	30674837	+	1357	1	Cenpa|Cenp-A|-|5 B1|5 16,76 cM|protein-coding	649	930	1640.5	1126	1850	1116	928	431.5	419	1882	993.5	842.5	1091.5	1190.5	743	1071	2566.5	2364.5
NM_001167885	chr19	3767421	3818303	+	6116	1	Kmt5b|AA117471|C630029K18Rik|Suv4-20h1|Suv420h1|-|19|19 A|protein-coding	379.5	598	633	767	704.5	651.5	1400.5	1082.5	817	817	527.5	517	656	494.5	429	798.5	718.5	1138.5
NM_001111049	chr7	141467362	141471481	+	1776	1	Cd151|PETA-3|SFA-1|Tspan24|-|7 F5|7 86,82 cM|protein-coding	1672	3445.5	3394.5	1394.5	1905.5	1322.5	8343	4756	6261.5	2484.5	1435	1356	2142.5	2524	1537.5	1551.5	3237.5	3092.5
NM_001039689	chrX	37480337	37485124	+	897	1	Rhox4c|Rhox4,3|Rhox4b|-|X|X A3,3|protein-coding	0	0	0	0	0	0	0	0	0	0	0	0	0	0	0	0	0	0
NM_001109992	chr5	121130533	121191397	-	5581	1	Ptpn11|2700084A17Rik|AW536184|PTP1D|PTP2C|SAP-2|SH-PTP2|SH-PTP3|SHP-2|Shp2|Syp|-|5|5 F|protein-coding	2260	3390	4323.5	2305	2422	2734.5	4323.5	2764.5	2844	2718.5	1773.5	1601.5	4160	4085.5	2775.5	3689	4067	4326.5
NM_001290697	chr11	40733661	40740046	+	1502	1	Nudcd2|-|-|11 A5|11 24,41 cM|protein-coding	820.5	1027.5	1693	1025.5	1536.5	1013.5	1103	547.5	867.5	1320	782.5	775	1735	2142.5	1270	762.5	1906.5	1700
NM_031404	chr5	137553555	137569573	+	1532	1	Actl6b|Actl6|ArpNa|Baf53b|-|5|5 G2|protein-coding	0	0	0.5	0	0.5	2	1.5	0.5	0.5	2	0	0	0.5	1	0	0.5	0.5	0
NM_001159968	chr1	156804166	156939626	-	6866	1	Ralgps2|1810020P17Rik|2210408F11Rik|4921528G01Rik|9130014M22Rik|AU043409|AW046161|-|1|1 G3|protein-coding	75.5	111.5	74	204.5	236.5	255.5	1104.5	600.5	839	35.5	16	21.5	37	18	29	64.5	78	48
NM_027073	chr6	30509849	30520253	+	1335	1	Ssmem1|1700016K02Rik|1700025E21Rik|-|6|6 A3,3|protein-coding	1	1	1	4	0	0	1	0.5	0	14.5	3.5	8.5	5.5	5	2	1	1	1
NM_001277294	chr10	119819389	120077161	+	4993	1	Grip1|4931400F03Rik|GRIP|eb|-|10 D2|10 67,33 cM|protein-coding	3	1	4	4	2.5	3.5	8	1	7	2	4	2.5	0.5	2	0	11	14.5	9.5
NM_198619	chr4	147822986	147848418	-	4284	1	Zfp933|2810408P10Rik|-|4|4 E1|protein-coding	63	105	119	115.5	128.5	95.5	146.5	83.5	118.5	105	63	66	107.5	127	78.5	250.5	386	381
NM_001355517	chr2	180257379	180258444	+	434	1	Rps21|1810049N11Rik|2410030A14Rik|-|2|2 H4|protein-coding	1086	1407.5	2387	2248.5	3688.5	2377	2253.5	1311	2350	2702.5	1524	1454.5	4114.5	4461	2692	2579.5	9520.5	7077
NM_001174047	chr9	107399880	107529343	+	5498	1	Cacna2d2|Cacna2d|a2d2|du|mKIAA0558|td|torpid|-|9 F1|9 58,02 cM|protein-coding	0	5	4.5	0	1	3	1	3	1	20	3	11	23	25.5	16.5	0	5.5	0
NM_001291237	chr11	78178149	78180819	+	1304	1	Tlcd1|-|-|11|11 B5|protein-coding	85	128	189	70	94	81.5	229.5	166	160.5	78	40	35.5	192.5	238.5	133.5	60.5	105	87
NM_145149	chr7	29134933	29153955	+	4596	1	Rasgrp4|-|-|7 16,94 cM|7 B1|protein-coding	63	160	170	214.5	505	490	378	642	593.5	297.5	185	188	294	190	177.5	165.5	206.5	277.5
NM_146170	chr6	86438398	86470387	+	2497	1	C87436|-|-|6|6 D1|protein-coding	188	274.5	427.5	223.5	201.5	223	289.5	250	202	191	108	112.5	196	213	149	225.5	297.5	372
NM_001163420	chr13	77708690	78166240	+	3694	1	Fam172a|1110033M05Rik|2610318O14Rik|53-E6|9430037D06Rik|AF064782|pEN87|-|13|13 C1|protein-coding	531	818.5	898	422.5	495	461	666.5	579	578.5	680	448.5	412	767	720.5	481.5	974	1579.5	1661
NR_040350	chr15	61699284	61774451	-	2508	1	D030024E09Rik|-|-|15|15 D1|ncRNA	0	0	0	26	19.5	25.5	0	0	0	16	10	13	0.5	0	1	0	0	0
NR_045950	chr12	112428284	112435338	-	3220	1	B020018J22Rik|-|-|12 F1|12|ncRNA	0	0	1	0	0	1	0	0.5	0	0	0	0	0	0	0	0	0	0
NM_030018	chr16	91574508	91597680	-	2213	1	Tmem50b|AU015466|AU019872|B230114J08Rik|-|16|16 C3,3|protein-coding	351	594.5	665	136	229	346	748.5	921	783	358	226.5	234	460.5	539	372	435.5	640	651.5
NM_001302532	chr10	4611989	5005633	+	6346	1	Esr1|ER|ER-alpha|ERa|ERalpha|ESR|Estr|Estra|Nr3a1|-|10 A1|10 2,03 cM|protein-coding	125.5	209	156	108	54.5	100.5	106.5	153.5	206.5	40	23	22.5	229	151	125.5	521	399	536.5
NM_027695	chr14	16238656	16249808	-	3750	1	Oxsm|4933425A18Rik|C80494|-|14|14 A2|protein-coding	155	229.5	286.5	245	306	287.5	237	222.5	267	275	176	196.5	174	162.5	123	160.5	244.5	228.5
NM_001301375	chr13	114452262	114458951	-	2853	1	Fst|AL033346|FS|-|13|13 D2,2|protein-coding	4	14.5	25	73.5	348	323	4583.5	667.5	901	145.5	125	128.5	234	90	156	1485	3360	2927.5
NM_001122596	chrX	107148927	107173661	+	3040	1	P2ry10b|A630033H20Rik|AI662791|P2ry10|-|X|X D|protein-coding	11	21	19	20	69.5	38	42	44.5	47	35	23	28	65.5	37.5	40.5	47.5	106	74.5
NM_007668	chr5	24418242	24423530	-	2044	1	Cdk5|AW048668|Crk6|-|5 A3|5 11,73 cM|protein-coding	293	668	726	472	757.5	562.5	968.5	588.5	639	863.5	530	486.5	569	591	425	378.5	870.5	790.5
NM_001244952	chr3	130180845	130599883	+	7320	1	Col25a1|2700062B08Rik|CLAC-P|-|3|3 G3|protein-coding	1.5	1	0.5	4.5	1	1	37	1.5	2	6.5	5	9.5	4.5	0	1.5	0	1	3
NR_075087	chr11	70943058	70969973	-	2777	1	Nup88|Nup84|Prei2|-|11 B4|11 43,21 cM|protein-coding	995.5	1333	2028	1705	2185.5	1685.5	1310.5	861	798.5	2219.5	1287	1197.5	2119.5	2174	1420.5	796	1351.5	1320.5
NM_001130151	chr7	24902986	24926591	+	3401	1	Arhgef1|Lbcl2|Lsc|-|7|7 A3|protein-coding	1553	3045.5	3301.5	3044	4123.5	3850.5	4735	4060.5	4218	5692	3728	3778.5	4144.5	3925.5	2688	3443.5	4540.5	5051.5
NM_008741	chr11	32000419	32059211	+	2285	1	Nsg2|P19|-|11|11 A4|protein-coding	1	2	0	1	2.5	34	1	15	8	3	0.5	4	10.5	9	8.5	1	5	3
NM_053128	chr18	37300799	37304585	+	3784	1	Pcdhb3|PcdhbC|-|18|18 B3|protein-coding	5	14.5	9	3	0	0	13	3	7	3.5	1	4	19.5	9.5	7	1.5	0.5	2
NM_001276681	chr3	103576126	103635179	+	4385	1	Syt6|3110037A08Rik|AW048930|sytVI|-|3|3 F2,2|protein-coding	0	0	0.5	0	0	0.5	5	0	0	0	0	0.5	1	1.5	0	0	0	0
NM_001316695	chr1	60020791	60043122	-	883	1	Ica1l|1700030B17Rik|Als2cr15|b2b3465Clo|-|1|1 C2|protein-coding	0	0.5	0	1.5	1	2.5	0	0	0	1.5	0.5	2.5	0	0	0	6.5	8.5	4
NM_053223	chr6	90202817	90203656	+	838	1	V1ra8|Vmn1r-ps33|-|6|6 D1|protein-coding	0	0	0	0	0	0	0	0	0	0	0	0	0	0	0	0	0	0
NM_133187	chr3	79885930	79946278	+	6621	1	Fam198b|1110032E23Rik|2210419I08Rik|AV011458|Ened|-|3|3 E3|protein-coding	772	1081.5	1810	534.5	463	408.5	1158.5	1109	834	222	202	187	203.5	59.5	224	524	610	643
NM_001291045	chr17	27425904	27503533	-	3975	1	Grm4|Gprc1d|mGluR4|-|17|17 A3,3|protein-coding	0	0.5	3	1	0	3.5	3.5	1	0	2	7	1	0	0	0	1	0	3
NR_040277	chr6	32511141	32515576	+	1907	1	Plxna4os1|B230378P21Rik|-|6|6 A3,3|ncRNA	0	2.5	6	6	1	12	5	34.5	54.5	1.5	0.5	0	19	14	20	7.5	19	22.5
NM_001294146	chr12	119945962	120021245	+	3719	1	Tmem196|Gm528|-|12|12 F2|protein-coding	0	0	0	0	0	0	0	0	3	0	0	0	1	0	0	0	0	0
NR_040489	chr16	93343716	93358712	-	1153	1	1810053B23Rik|1810008L18Rik|1810056K14Rik|-|16|16 C4|ncRNA	0	0	0	0	0	0	0	1.5	0	0	0	0	0	0	0	0	0	0
NM_198010	chr5	90227166	90366185	-	9278	1	Ankrd17|4933425K22Rik|A130069E23Rik|A930008M01|AA407558|AA516750|AU040470|Foe|Gtar|Mask|mKIAA0697|-|5|5 E1|protein-coding	1548	2120.5	2398.5	1734.5	1556	2067	2850	1811.5	1494	2449	1693.5	1680.5	3674	2906.5	2017	2628	2004.5	2549.5
NM_001362180	chr7	118380713	118443560	-	2763	1	Syt17|Bk|sytXVII|-|7 F1|7 63,44 cM|protein-coding	3.5	2	2	43.5	59.5	24	103	157.5	93.5	20	20.5	23	6.5	3	9	3	3	0
NM_027815	chr7	118740271	118841491	+	3544	1	9030624J02Rik|2610029J22Rik|-|7|7 F2|protein-coding	986.5	1620.5	1998	1144.5	1499.5	1237.5	1619	1306.5	1235.5	1683.5	1112.5	1038.5	1285	1274.5	879	788.5	924.5	1169.5
NM_001159418	chr14	55604579	55610030	+	2332	1	Irf9|Irf-9|Isgf3g|p48|-|14 C3|14 28,19 cM|protein-coding	557	1048.5	967	348	586.5	866.5	919.5	1037	869.5	418.5	246	244	1406.5	1622	1054.5	1011.5	1652	1835.5
NM_019918	chr3	64081642	64105458	+	2732	1	Vmn2r1|Casrl1|EG56544|V2r83|-|3|3 E1|protein-coding	0	0.5	0	0	1	1	3.5	0	1	6	6	4	1	0	0	0	0.5	0
NM_001136071	chr7	142460812	142494868	+	1717	1	Lsp1|Lsp-1|WP34|p50|pp52|-|7 F5|7 87,93 cM|protein-coding	123.5	469	651.5	1085	1506	1867	3523	3224	3203.5	644	357.5	490.5	1404	926	1061	691	1182	1212.5
NM_001289483	chr17	23600826	23611019	+	2126	1	Zscan10|BC068284|Zfp206|Zkscan10|Znf206|-|17|17 A3,3|protein-coding	0	5	2.5	0	1.5	2	5	5.5	2.5	0	0	0	2	4	2.5	1	5	1
NM_001360056	chr7	105640445	105641845	+	693	1	Timm10b|Fxc1|Tim10b|Tim9b|-|7|7 E3|protein-coding	663.5	933.5	1260	417.5	628	455.5	643.5	465	666.5	584	379.5	350.5	511	630.5	426.5	286	710.5	560
NM_175406	chr4	19876838	19922566	-	2493	1	Atp6v0d2|1620401A02Rik|AI324824|V-ATPase|-|4|4 A3|protein-coding	33.5	40	74.5	48	173.5	39.5	84	154.5	993	212	245	120.5	86	16.5	35	13.5	39	32
NM_027974	chr1	20951626	20990841	+	2195	1	Efhc1|1700029F22Rik|mRib72-1|myoclonin1|-|1|1 A4|protein-coding	36	80.5	75.5	21.5	28.5	11.5	9.5	16	22	5.5	3	3	13	7	7	8.5	8.5	10
NR_130998	chr4	84042040	84044879	-	489	1	6030471H07Rik|-|-|4|4 C4|ncRNA	0	0	0	0	0	0	0	0	0	0	0	0	0	0	0	0	0	0
NM_001105065	chr7	7550967	7566786	-	2579	1	Vmn2r33|-|-|7|7 A1|protein-coding	0	0	0	0	0	0	0	0	0	0	0	0	0	0	0	0	0	0
NM_001287514	chr7	35119293	35121928	+	2633	1	Cebpa|C/ebpalpha|CBF-A|Cebp|-|7 B2|7 21,02 cM|protein-coding	145	496	611.5	1023	1412	2058.5	2982	3399.5	3174.5	840	734	587.5	997	657.5	880.5	812.5	885.5	838
NM_001271417	chr15	74994877	74998031	-	981	1	Ly6a|Ly-6A,2|Ly-6A/E|Ly-6E,1|Sca-1|Sca1|TAP|-|15 D3|15 34,29 cM|protein-coding	220.5	814	903	674	2563	3264	8951	11967	8555	835.5	478.5	533	4906.5	4872	4647.5	3109.5	7645	6388.5
NM_024124	chr12	34371497	34528889	-	4414	1	Hdac9|AV022454|D030072B18Rik|HD7B|HD9|HDRP|Hdac7b|Mitr|mKIAA0744|-|12|12 A3|protein-coding	12	45.5	31.5	38	34	35	45.5	67.5	134	38	29	26	34.5	29	36.5	94	211.5	224
NM_001005423	chr1	72159233	72212307	-	2486	1	Mreg|Gm974|Wdt2|dsu|-|1|1 C3|protein-coding	747	1221.5	1547	55.5	66	83	106	76.5	138.5	15	19	20.5	217.5	234	189	88	160	152
NM_001359338	chr1	118389058	118609462	+	7702	1	Clasp1|1700030C23Rik|5730583A19Rik|B130045P17Rik|CLASP1alpha|-|1|1 E2,3|protein-coding	1223	1784.5	2208	1197.5	1177.5	1257.5	1420.5	1028.5	845.5	1717	1206.5	1112.5	1552	1435.5	990	1020	790.5	978
NM_001357130	chr17	46630629	46646080	-	2348	1	Klc4|1200014P03Rik|AA408085|AW146303|Knsl8|-|17|17 C|protein-coding	391	949.5	876	500.5	424.5	483	866.5	843.5	889.5	584	390	417	301.5	295	286.5	301	399.5	458
NM_001130476	chr5	130079370	130135733	+	2046	1	Tpst1|R75054|Tango13a|-|5|5 G1,3|protein-coding	465	744.5	899.5	1108	1604.5	1227	809	546	541	898.5	468.5	472	1403.5	1492.5	938.5	638.5	1083.5	1069
NR_030250	chr6	3721897	3722003	-	106	1	Mir489|Mirn489|mir-489|mmu-mir-489|-|6|6 A1|ncRNA	0	0	0	0	0	0	0	0	0	0	0	0	0	0	0	0	0	0
NM_207695	chr11	58566399	58567343	-	943	1	Olfr224|MOR275-3|Olfr224-ps1|Olfr327-ps1|-|11|11 B1,3|protein-coding	0	0	0	0	0	0	0	0	0	0	0	0	1	0	0	0	0	0
NM_009355	chr1	34498412	34503062	+	1257	1	Prss39|Tesp1|-|1|1 B|protein-coding	0	0	0	1	1	2	0	1	0	0	0	0	0.5	2	0	0	0	0
NM_029036	chr4	129148002	129189542	-	4420	1	S100pbp|4930429A08Rik|AI851343|S100pbpr|-|4|4 D2,2|protein-coding	442.5	696	805.5	625	623.5	617.5	719	485	465.5	724.5	473.5	459	500.5	506.5	328.5	402.5	472.5	511
NM_023893	chr17	35025973	35028016	-	933	1	Sapcd1|2810436B06Rik|G7d|Ng23|-|17|17 B1|protein-coding	1.5	1.5	3.5	47.5	60	25	13	5	14	0.5	0.5	0	4.5	13	3	12	22.5	7
NR_102319	chr14	105589549	105593929	+	1079	1	9330188P03Rik|Gm1589|mgt-6|-|14|14 E2,3|ncRNA	51	66.5	78.5	21	56.5	38	29	9.5	22	14.5	8.5	12.5	19.5	20.5	8.5	186.5	474.5	488.5
NM_001113211	chr10	127677065	127701047	+	5990	1	Nemp1|Tmem194|Tmem194a|-|10|10 D3|protein-coding	303	359	567	612.5	633.5	476.5	543.5	310.5	400.5	748	428	462.5	1178.5	1504.5	813.5	868.5	984	1221.5
NM_001163314	chr1	54473000	54557684	-	10550	1	Pgap1|5033403E17Rik|9030223K07Rik|A530084K22|D230012E17Rik|oto|-|1|1 C1,1-C1,2|protein-coding	134	199	224.5	51.5	25	68.5	568	431	212.5	50.5	80	45	111.5	27	73	193.5	163	204
NM_008899	chr4	22482095	22488366	-	6269	1	Pou3f2|9430075J19Rik|A230098E07Rik|Brn-2|Brn2|OTF-7|Otf7|oct-7|-|4 A3|4 9,73 cM|protein-coding	63	70	117.5	0	0	0	1	3	1	0	0	0	0	4	0	0	0	2
NM_134027	chr11	98152155	98193293	-	2801	1	Med1|AI480703|CRSP210|DRIP205|PBP|Pparbp|TRAP220|TRIP-2|l11Jus15|-|11 D|11 61,75 cM|protein-coding	418.5	591	803	568.5	597	653	671	429.5	444	742	483	434	949.5	919.5	586	394.5	475	573.5
NM_001081041	chr19	6067842	6077187	-	2619	1	Vps51|1110014N23Rik|3110057M17Rik|AI837850|Ffr|-|19|19 A|protein-coding	572.5	1180	1237	1456.5	1769.5	1503	1987.5	1399.5	1372	1827	1020	1023	1208.5	1299.5	921	682.5	919.5	1116.5
NM_177572	chr4	119465285	119492598	-	4058	1	Rimkla|B930030J24|NAAGS|NAAGS-II|Rimk|-|4|4 D2,1|protein-coding	3	7	6.5	0	0	0	0	0	1	0	0	0	0	0	0.5	0	0	0
NM_001291108	chr2	155236608	155250277	+	924	1	Dynlrb1|2010012N15Rik|2010320M17Rik|9430076K19Rik|AV124457|DNLC2A|Dncl2a|km23-1|-|2|2 H1|protein-coding	1176	2019	2616.5	1293.5	2172.5	1474.5	2222	1446.5	2431.5	2191	1347.5	1220	2305.5	2908.5	1733.5	1187	2775	2702
NM_001198794	chr9	21526177	21545331	+	1298	1	AB124611|Gm1706|-|9|9 A3|protein-coding	57	152	167	219.5	374	428	176.5	314	520.5	209	174	129.5	464.5	326.5	422	388.5	512	600.5
NR_040474	chr16	70616425	70624822	+	607	1	D16Ertd519e|-|-|16 C3,1|16|ncRNA	0	0	0	0	0	0	0	0	0	0	0	0	0	0	0	0	0	0
NM_008866	chr1	4807823	4846735	+	2492	1	Lypla1|APT-1|Gm39587|LPL-I|Pla1a|-|1|1 A1|protein-coding	722	1016.5	1290	845.5	1144	891.5	798.5	696	729	1180	783	787	1253.5	1172.5	823.5	1000	2072	2075
NM_026869	chr3	89430837	89435130	+	2908	1	Pygo2|1190004M21Rik|-|3|3 F1|protein-coding	764.5	1287	1768	2110	2025	2080.5	2167.5	1591	1691.5	1849	1292	1266.5	2258	2833.5	1669.5	1353.5	1632	1993.5
NM_001042673	chr13	63304709	63431745	-	3150	1	Fancc|Facc|-|13 B3|13 32,8 cM|protein-coding	87.5	141.5	191	86.5	94	85.5	215	132.5	142	87	54	43.5	245	248	165	105	158.5	164
NM_026291	chr4	109505332	109531297	-	852	1	4930522H14Rik|1700007J23Rik|-|4|4 C7|protein-coding	0	0	0	0	0	0	0	0	0	0	0	0	0	0	0	0	0	0
NM_199029	chr14	65358676	65398930	+	4217	1	Zfp395|BC053701|Gm910|-|14|14 D1|protein-coding	552.5	728.5	697	674.5	791	638	1955.5	1149.5	881	99.5	72.5	78	676.5	653	404	988	996	1224.5
NM_134082	chr14	121035574	121283726	+	4828	1	Farp1|AW228844|BC030329|Cdep|-|14|14 E5|protein-coding	763	1047	1455.5	3394	3865.5	3522.5	5324	3343	2350	2893.5	1922.5	1816.5	2018	1712.5	1299.5	2083.5	2348.5	2660.5
NM_001277941	chr11	82873063	82890624	-	6926	1	Rad51d|R51H3|Rad51l3|TRAD|Trad-d5|-|11 C|11 50,3 cM|protein-coding	357.5	583	754.5	362	426.5	398	534	391.5	430	256	172.5	160	508	648	394.5	236.5	419.5	440.5
NM_001356419	chr1	157458568	157489062	+	1130	1	Cryzl2|-|-|1|1 H1|protein-coding	24.5	71	72	24	59	31.5	53	53	107	192.5	130	124	70.5	60.5	61.5	15	24	26
NM_001109969	chrX	30820529	30843438	-	878	12	Gm10058|-|-|X A2|X|protein-coding	1	0	0	0	0	0	0	0	0	0	2	0	3	1	2.5	0.5	0.5	3
NM_013563	chrX	101264385	101268255	-	1653	1	Il2rg|CD132|[g]c|gamma(c)|gc|p64|-|X D|X 43,9 cM|protein-coding	141.5	371	401.5	366	780	1211	451	1070.5	1380.5	863	521	555	1697	2064.5	1673.5	1234.5	2043	1945
NM_001355745	chr6	71388634	71440637	-	5028	1	Rmnd5a|1110007A06Rik|AJ237586|AW125795|Gid2|MTA,D02,090|-|6|6 C1|protein-coding	975	1770	1551.5	1275	1233.5	1269.5	1334.5	1067.5	1389	2143.5	1330	1203	919	894.5	737	1236.5	1325	1620
NM_001358903	chrX	20617503	20650889	+	3642	1	Rbm10|E430039K10Rik|-|X|X A1,3|protein-coding	604.5	842.5	1157.5	637	727	714	615.5	563.5	382.5	736.5	431.5	397	881	946.5	551.5	535.5	716	739.5
NM_001083188	chr7	13279265	13311427	+	3137	1	Lig1|AL033288|LigI|-|7 A1|7 7,82 cM|protein-coding	1801.5	2290.5	4098	1894	2285	1916	1852	1136	993	1609	966.5	838.5	3158.5	3515.5	2090.5	2491	2878.5	3205.5
NM_001177486	chr8	21201604	21202446	+	279	1	Gm15293|-|-|8|8 A2|protein-coding	0	0	0	0	0	0	0	0	0	0	0	0	0	0	0	0	0	0
NM_001282978	chr11	98004925	98022627	-	1700	1	Cacnb1|CAB1|Cchb1|Cchlb1|-|11 D|11 61,5 cM|protein-coding	14.5	18.5	29	66	104.5	108	189	66	42.5	175	110.5	111	210.5	220	225.5	11	38	40.5
NM_011401	chr6	122727809	122742745	-	3947	1	Slc2a3|AA408729|AL023014|AL024341|AU040424|C78366|Glut-3|Glut3|-|6 F1|6 57,82 cM|protein-coding	281	404	600	275	431	280	302	210.5	295.5	228	153	176	118	54	81	85	119.5	130
NM_175030	chr4	117126813	117128730	+	976	1	Tctex1d4|4833401D15Rik|-|4|4 D1|protein-coding	2.5	5.5	3.5	13.5	34.5	26	22	32.5	23.5	14.5	8.5	6	21.5	19	19.5	12	15	9.5
NM_001243916	chr7	104329471	104336617	+	1527	1	Trim34b|Gm15134|Trim34-2|-|7|7 E3|protein-coding	1	1	0.5	1	0.5	1	0	0.5	0	0.5	0	0	3	2	1	33	52	67.5
NR_028532	chr8	109839312	109839375	+	63	1	Snord71|MBII-239|-|8 D3|8|snoRNA	0	0	0	0	1	0	1.5	0	0	0	0	0	0	0	0	0	0	0
NM_001161419	chr11	96072793	96075631	-	798	1	Atp5g1|-|-|11|11 D|protein-coding	308.5	517	797.5	471.5	780.5	519.5	471	314.5	477	580	372	370	1065.5	1244	741	218.5	429.5	460.5
NM_207233	chr1	120340582	120343174	+	1996	1	C1ql2|BC040774|CTRP10|-|1|1 E2,3|protein-coding	0	1	0	0.5	3	3.5	0.5	2.5	0	0.5	0	0	0	5	0	0	0	1
NR_110346	chr7	126466993	126473094	-	2931	1	Sh2b1|AI425885|C530001K22Rik|Irip|Psm|SH2-B|SH2-Bb|Sh2bpsm1|mKIAA1299|-|7 F3|7 69,06 cM|protein-coding	696	1310	1473.5	856.5	1050.5	1129	2048	1645	1458	838.5	606	532	1443	1502.5	1056	848	970	1199
NR_126083	chr13	47143940	47148670	-	2504	1	A930002C04Rik|-|-|13|13 A5|ncRNA	1	0	0	0	0	1	0	0	0.5	0	0	0	0	0	0	1	0	0
NM_010151	chr13	78188975	78198873	-	2316	1	Nr2f1|COUP-TF1|COUP-TFI|COUPTFA|EAR-3|EAR3|Erbal3|SVP44|Tcfcoup1|-|13 C1|13 41,38 cM|protein-coding	210	294.5	329.5	704.5	332.5	616	977	1135.5	1173.5	180.5	101	87.5	283.5	339.5	228.5	934.5	1009	1311
NM_183307	chr5	122108052	122138062	-	2272	1	Ccdc63|4921511C16Rik|-|5|5 F|protein-coding	2	4.5	2	0.5	2	2.5	3.5	0.5	1.5	2.5	1.5	0	5	2	1	0	0.5	0.5
NM_001361455	chr17	35910380	35916440	-	956	1	Mrps18b|2400002C15Rik|MRP-S18-2|S18mt-b|-|17|17 B1|protein-coding	160	300	412	392.5	613	481.5	349.5	244.5	292.5	564	331.5	297.5	378.5	505	273.5	273.5	676	579
NM_181417	chr2	144369035	144407675	+	3735	1	Kat14|2510008M08Rik|ATAC2|AU023459|Csrp2bp|D2Ertd473e|D2Wsu131e|E430020F17|-|2 G1|2 71,01 cM|protein-coding	998.5	1463.5	2211	1062.5	1226	1135	1100	707.5	873.5	1502.5	866	842.5	1321	1320	902	1025.5	1114	1275.5
NR_030529	chr11	50357785	50357879	-	94	1	Mir804|Mirn804|mmu-mir-804|-|11 B1,3|11|ncRNA	0	0	0	0	0	0	0	0	0	0	0	0	0	0	0	0	0	0
NM_023821	chr13	93040715	93144724	-	11833	1	Cmya5|2310076E16Rik|2310076E21Rik|AA420382|AI504003|Srfsd|Tims|sr553|-|13|13 C3|protein-coding	9	12.5	19.5	3.5	234	352.5	307	93.5	61.5	4	7	6	504	112.5	798.5	7	38	79
NR_045324	chr1	136683396	136690805	+	411	1	Gm19705|-|-|1 E4|1 59,94 cM|ncRNA	8	18.5	19.5	11	24	9.5	30	15	20.5	24	10	7.5	31	26.5	19.5	57	126.5	70
NM_001328514	chr13	63508328	63573460	-	7275	1	Ptch1|A230106A15Rik|Ptc|Ptc1|Ptch|mes|wig|-|13 B3|13 32,8 cM|protein-coding	534	684	789.5	600.5	627	482	2248.5	1030.5	729	994.5	731.5	639	1302	1194.5	842.5	561.5	515	631.5
NM_016772	chr7	28825338	28832239	+	1126	1	Ech1|AA617331|-|7|7 B1|protein-coding	748.5	1395.5	1453.5	1133	1778	1224.5	1998	1468.5	1604	1776.5	1076	1043.5	1093.5	1276	950	1257.5	3351	3184
NM_145535	chr2	151572623	151590005	+	1387	1	Sdcbp2|-|-|2|2 G3|protein-coding	3.5	9.5	12	15	35.5	23	25.5	34.5	48.5	47	25	26	38.5	23.5	56	13.5	64.5	59
NM_025885	chr2	84678402	84688215	+	2052	1	Med19|2410018M14Rik|3110040A13Rik|LCMR1|-|2|2 D|protein-coding	558	795	1006	480	498.5	473.5	661.5	412.5	553	753	409.5	341	689.5	901	551	552.5	1264	1264
NM_001164212	chr6	137054825	137169718	-	2247	1	Rerg|-|-|6|6 G1|protein-coding	0	6	1	4.5	10	6	56	55.5	84	14.5	5.5	4	7	2	7	101.5	129	150
NR_028107	chr10	116418121	116421235	+	751	1	Kcnmb4os1|1700058G18Rik|-|10|10 D2|ncRNA	1	6.5	6.5	0	0	1	16.5	8.5	9.5	2	2	1	5	1.5	0	0	3.5	0
NM_001035241	chr19	22139117	22989882	+	6685	1	Trpm3|6330504P12Rik|9330180E14|AU018608|B930001P07Rik|LTRPC3|MLSN2|-|19|19 B|protein-coding	15.5	19	27.5	3.5	2.5	2.5	12	11	13.5	1	5	0.5	12.5	23	4	8	7.5	11.5
NM_026560	chr4	124918465	124936917	-	1614	1	Cdca8|4831429J16Rik|AU044747|BOR|Borealin|D4Ertd421e|DasraB|MESRGP|-|4 D2,2|4 57,93 cM|protein-coding	661.5	886.5	1583	736.5	1120	730	691	375	414	1371	755	681	1810.5	1923.5	1134.5	917	1201.5	1425.5
NM_001142697	chr18	25136039	25165965	-	3764	1	Tpgs2|5730437P09Rik|5730494M16Rik|AI666318|Pgs2|-|18|18 A2|protein-coding	192.5	261	378.5	270	391	224	183.5	137.5	170.5	212	123	139.5	342	366.5	243	220	380.5	407
NM_019708	chr8	83434492	83442662	-	1940	1	Scoc|0610011C06Rik|2810002J11Rik|AA415030|SCOCO|-|8|8 C2|protein-coding	263.5	384.5	476.5	225.5	298	164.5	258.5	158	190	416.5	255.5	245.5	634.5	574.5	399.5	151.5	303.5	279
NM_001242423	chr15	27655071	27681542	-	2970	1	Fam105a|9830126M18|-|15|15 B1|protein-coding	57.5	167	172.5	250	315.5	463.5	444.5	485.5	588	364	299	279.5	410.5	368.5	408.5	444	640.5	728.5
NM_183254	chr10	39118804	39133906	-	738	1	Fam229b|1700025K23Rik|-|10|10 B1|protein-coding	13.5	41.5	42	14.5	22.5	15	17.5	16	28	10	5.5	9	27	41	24.5	20	55	49
NM_011198	chr1	150100031	150108234	+	4448	1	Ptgs2|COX2|Cox-2|PES-2|PGHS-2|PHS II|PHS-2|Pghs2|TIS10|gripghs|-|1 G1|1 63,84 cM|protein-coding	15	72.5	95	2052	4467.5	1318.5	536	2518	398.5	42.5	14	24	2717.5	960.5	1377	1767	5964.5	5130
NM_001012307	chr8	21055040	21056016	+	414	2	Defa23|Defcr23|-|8|8 A2|protein-coding	0	0	0	0	0	0	0	0	0	0	0	0	0	0	0	0	0	0
NR_105946	chr18	37990887	37990945	-	58	1	Mir6980|Gm27969|mmu-mir-6980|-|18|18 B3|ncRNA	0	0	0	2.5	1.5	1.5	0	0.5	0	3	0	0.5	0	0	0.5	0	0	0
NM_175501	chr15	11064773	11349232	+	8590	1	Adamts12|ADAMTS-12|AI605170|-|15|15 A1|protein-coding	162	224	298.5	102.5	83	59.5	3168	1688	1225.5	346	519.5	639	358.5	82	198.5	127	88.5	112.5
NM_017391	chr16	92058322	92087473	+	10909	1	Slc5a3|AA623876|BF642829|Smit1|-|16|16 C4|protein-coding	478.5	671.5	857	2151	1475.5	2284.5	656.5	224	282.5	238.5	140	110.5	706.5	986.5	510.5	979.5	1114	1140
NR_040534	chr18	34207775	34221772	-	2627	1	Gm10548|-|-|18 B1|18|pseudo	10.5	26	37	53	55.5	60	40	26.5	37.5	41	26.5	17	37	55	30.5	0.5	4	5.5
NM_177386	chr2	10372436	10595253	+	7808	1	Sfmbt2|D2Wsu23e|D330030P06Rik|-|2 A1|2 7,81 cM|protein-coding	0.5	0.5	5	39.5	45.5	30	15.5	16	7.5	5.5	2	1.5	930	824	558.5	58	33.5	74.5
NM_001357785	chr3	94478295	94492198	+	2587	1	Celf3|4930415M08Rik|BRUNOL1|CAGH4|ERDA4|ETR-1|Tnrc4|-|3|3 F2,1|protein-coding	0	3	2.5	4	2	0.5	1	1	5	4	2.5	4.5	1	0.5	2	1.5	0	0.5
NM_001252550	chr11	121222589	121229309	-	2334	1	BC017643|-|-|11|11 E2|protein-coding	506.5	846	933.5	924.5	780	953	1342	1005	1131.5	747.5	540	490.5	996	1074	840.5	614	1147	1052
NR_155522	chr18	25477620	25754157	-	4225	1	Celf4|A230070D14Rik|BRUNOL-4|Brul4|Brunol4|C130060B05Rik|-|18|18 A2|protein-coding	9	26.5	12	429.5	509	479.5	78	44	78.5	512	258	265	405	346	212.5	13.5	17.5	31.5
NR_149751	chr4	148612382	148626996	-	5757	1	Tardbp|1190002A23Rik|C85084|TDP-43|Tdp43|-|4|4 E2|protein-coding	1134	1351	2141.5	1552.5	2204.5	1516	1520	952.5	960	1714	997	985	2625	2487.5	1712	1671.5	2342.5	2232
NM_001038708	chr3	95228943	95236424	+	2751	1	Cdc42se1|1300002M12Rik|AW558204|Cdcse1|SCIP1|Spec1|-|3|3 F2,1|protein-coding	1389.5	2499	2926	2112	2927	2519	3378	2479.5	3117	3365.5	2134	2216	3104.5	3381	2186	2009	3507	3501
NR_131136	chr8	13998940	14003561	+	658	1	Gm5907|EG546036|Gm45519|Gm845|-|8|8 A1,1|ncRNA	0	0	0	0	0	0	0	0	0.5	0	0	0	0	0	0	0	0	0
NM_001011775	chr19	11870183	11871214	-	1030	1	Olfr1419|MOR266-10|-|19|19 A|protein-coding	0	0	1	0	0	0	0	1	0	0	0	0	0	0	0	0	0	0
NM_021547	chr11	98358368	98381112	+	2066	1	Stard3|Mln64|es64|-|11|11 D|protein-coding	531	1104.5	1188	804.5	1096.5	1224.5	1492.5	1158.5	865.5	930.5	694.5	548.5	1000.5	1220.5	753.5	476	721.5	825
NM_001355170	chr2	65457118	65567492	-	9531	1	Scn3a|Gm1000|Nav1,3|-|2 C1,3|2 38,55 cM|protein-coding	1	1	3	0	0	1.5	2	2	53.5	0.5	2.5	2	9	12.5	3	2	3.5	0
NM_008816	chr11	106654213	106715281	-	3293	1	Pecam1|C85791|Cd31|PECAM-1|Pecam|-|11|11 E1|protein-coding	269	821	681	957.5	682	762.5	1259.5	1063	1357	1387	1028.5	975	1118.5	1034	1393.5	1185.5	1598.5	1835.5
NM_024267	chr14	55625400	55635684	-	3814	1	Ipo4|8430408O15Rik|AA409693|Imp4a|RanBP4|-|14 C3|14 28,19 cM|protein-coding	893	1398	2039.5	2519	3349.5	2845	2416	1744.5	1742	4026	2381.5	2118	2825.5	2461	1739	1739.5	2316.5	2663.5
NM_054087	chr1	164249046	164265385	+	3563	1	Slc19a2|AV276020|AW322295|DDA1|THTR1|TRMA|ThTr-1|-|1 H2,2|1 71,56 cM|protein-coding	233.5	307	401	1594.5	2398	1685.5	575	212	248.5	889.5	508	494	824.5	897	475.5	666.5	1140	1121
NM_001199961	chr4	42153445	42158846	+	633	3	Ccl27b|Ctack|Scya27b|-|4 A5|4|protein-coding	0	0	0	0	0	0	0	1	0	0	0	0	0	0	0	0	0	0
NM_001143834	chr7	87584168	88135063	+	8511	1	Grm5|6430542K11Rik|AI850523|Glu5R|Gprc1e|mGluR5|mGluR5b|-|7|7 D3|protein-coding	5.5	24	6	0	0	1	0	0	0	0	0	0	0.5	0	0	1	1	1
NR_039598	chr19	8888699	8888774	-	75	1	Mir5136|mmu-mir-5136|mu-mir-5136|-|19 A|19 5,93 cM|ncRNA	5	3.5	6	19.5	25	12	18.5	4	17	4	5.5	3.5	25	23.5	16	9.5	29	27.5
NM_175661	chr13	23533911	23534378	+	465	1	Hist1h2af|H2a-221|-|13|13 A3,1|protein-coding	3.5	4.5	6	3	2	1.5	3	1	1	1	0	0	3	1.5	0	0	4	5.5
NM_027836	chr19	11321039	11336146	-	1327	1	Ms4a7|9130422I10Rik|A430103C15Rik|CD20l4|CFFMA|-|19|19 A|protein-coding	91.5	306	259.5	438.5	957	1029	685	838.5	1327.5	1245	860	738.5	928	966	1115.5	981.5	1240	904
NR_151585	chr1	49244616	49340431	+	537	1	C230029F24Rik|-|-|1|1 C1,1|ncRNA	0	0	0	0	0	0	0	0	0	0	0	0	0	0	0	0	0	0
NM_028303	chrX	100622871	100625941	-	1075	1	Pdzd11|1810012H22Rik|2310079D11Rik|2700099C19Rik|AI854765|Pdzk11|-|X|X C3|protein-coding	288.5	452	620.5	328	509	300.5	432.5	249.5	359.5	908.5	560	532	638	718.5	469	430.5	1150.5	1107
NM_146497	chr7	108322730	108323674	-	943	1	Olfr492|MOR204-18|-|7|7 E3|protein-coding	0	0	0	0	0	0	0	0	0	0	0	0	0	0	0	0	0	0
NM_026916	chr5	129908540	129911281	+	623	1	Nupr1l|1810010E01Rik|4930579G22Rik|Nupr2|-|5 G1,3|5|protein-coding	3.5	17	8.5	2	5	2.5	15	5.5	15	0	3	6.5	14.5	22	15.5	7.5	15	9.5
NM_001359401	chr5	65131231	65153632	+	2265	1	Klhl5|1300013C10Rik|-|5|5 C3,1|protein-coding	138.5	195.5	239	201	290.5	194.5	100	101	74	449	286.5	291.5	240	207	130	374.5	592	605.5
NM_026610	chr16	37647602	37654368	-	449	1	Ndufb4|0610006N12Rik|1300010H20Rik|-|16|16 B3|protein-coding	58	83.5	94	35	45	31.5	37.5	34.5	33.5	52.5	49	44.5	61.5	61	53.5	25.5	85.5	70.5
NM_001167152	chr7	20204684	20205607	-	922	2	Gm8653|EG667472|Vmn1r144|-|7|7 A3|protein-coding	0	0	0	0	0	0	0	0	0	0	0	0	0	0	0	0	0	0
NM_178884	chr1	75485825	75506452	-	5748	1	Obsl1|AW822216|-|1|1 C4|protein-coding	1005	1508	1816.5	1247.5	977.5	1232.5	2235.5	1223	897	91.5	73.5	63.5	2635	3289	1957	2023	1652	2230
NM_199222	chr9	57607033	57620774	-	1722	1	Lman1l|BC020188|slamp|-|9|9 B|protein-coding	0	1	0	3	5.5	0.5	4.5	3	5	2	2.5	1	10.5	11	3	0.5	1	2
NM_010201	chr14	123978291	124192546	-	2817	1	Fgf14|FHF-4|Fhf4|Tg(tetO-MAPT*P301L)4510Kha|mFHF-4(1B)|-|14 E5|14 66,18 cM|protein-coding	0	0	0	0	0	0.5	2.5	3.5	0.5	0	0	0	3.5	0	3	29.5	28	29
NM_001011774	chr2	85951065	85952039	+	973	1	Olfr1028|MOR198-3P|MOR198-4|MOR198-6_p|Olfr1534-ps1|-|2|2 D|protein-coding	0	0	0	0	0	0	0	0	0	0	0	0	0	0	0	0	0	0
NR_045063	chr15	10714836	10790123	+	2461	1	4930556M19Rik|1700009D01Rik|C130022M03Rik|-|15|15 A1|ncRNA	4.5	4.5	2.5	6	2	2.5	9.5	1	2	2.5	1.5	1.5	8.5	7.5	2.5	4	12	14
NM_023197	chr7	118842218	118855998	-	5379	1	Knop1|2310008H09Rik|Tsg118|-|7|7 F2|protein-coding	764	1057	1678.5	1252.5	1516.5	1200.5	1609.5	1015.5	1324.5	3218	1844	1925.5	1623.5	1533	1022.5	936	1166.5	1404.5
NM_001085374	chr18	44425060	44662266	-	7807	1	Mcc|D18Ertd451e|E330037C19|-|18 B3|18 23,74 cM|protein-coding	524	629	1198.5	126	219	114	846.5	315.5	324	9.5	15.5	15	386	262	222	845	770	902
NM_133658	chr18	32240331	32270147	+	2656	1	Ercc3|BTF2 p89|Ercc-3|XPB|-|18|18 B1|protein-coding	546.5	726	1007.5	1083.5	1553	1073.5	1117	715	843.5	1188.5	708	706	1004.5	979.5	684.5	1011	1673	1636.5
NM_001008702	chr15	6299789	6440709	+	3773	1	Dab2|5730435J12Rik|AA960054|AI957090|D15Wsu122e|D630005B22Rik|Doc-2|Doc2|p96|-|15 A1|15 2,15 cM|protein-coding	378	498	757	3974	5487.5	4311.5	1140	2084.5	3491.5	2619.5	1653	1862.5	1934	1157	1244.5	4637	4179.5	5331
NM_025464	chr9	37208223	37223228	+	1141	1	Tmem218|1810021J13Rik|AV004931|-|9|9 A4|protein-coding	156	313	316.5	78.5	102.5	65.5	149.5	86	132.5	61.5	51	50	169	267.5	148.5	107	253	213.5
NM_001033416	chr5	138264925	138272754	-	3157	1	Gal3st4|1500031A01Rik|-|5|5 G2|protein-coding	18	34.5	29.5	26.5	20.5	22	108	129.5	125	12	19	20	51	47	43	35	74.5	75.5
NM_001289530	chr13	8202866	8760442	+	5616	1	Adarb2|Adar3|RED2|-|13|13 A1|protein-coding	0	0	0	0	0	0.5	0	0	0	0	0	0	0.5	1	0	0	1	0
NR_045887	chr4	103290959	103311832	+	1181	1	4930456L15Rik|-|-|4|4 C6|ncRNA	0	0	0	0	0	0	0	0	0	0	0	0	0.5	0	0	0	0	0.5
NM_001359335	chr1	118389058	118609462	+	7755	1	Clasp1|1700030C23Rik|5730583A19Rik|B130045P17Rik|CLASP1alpha|-|1|1 E2,3|protein-coding	1222.5	1783.5	2208	1198	1178	1258	1419	1028	845	1717	1206	1112	1552.5	1436	990	1020	790.5	977.5
NM_001361899	chr6	118427319	118455506	-	3649	1	Zfp248|2810037F07Rik|E130106N01Rik|-|6|6 F1|protein-coding	121	174.5	236	131.5	76.5	70	96.5	47	47	123.5	93.5	80	149	167.5	95	124	178.5	209
NM_001291144	chr2	158794807	158858220	+	3286	1	Dhx35|1200009D07Rik|Ddx35|-|2|2 H1|protein-coding	296.5	433	584	590.5	779.5	667.5	449.5	337.5	308.5	562	327.5	287.5	877.5	985.5	579.5	305	515.5	570
NM_011803	chr13	5861489	5870393	+	4211	1	Klf6|AI448727|BCD1|C86813|CPBP|Copeb|FM2|FM6|Ierepo1|Ierepo3|R75280|Zf9|-|13|13 A1|protein-coding	1195	2458	2058.5	2993.5	7133	4968.5	5036.5	5545.5	4233.5	9971.5	5952	6100.5	7247	3142	3148	2767.5	6502	5462.5
NM_025770	chr13	90935349	91223987	-	1599	1	Atg10|5330424L23Rik|5430428K15Rik|AI852123|APG10|Agp10|Apg10l|Apg10p|Atg10l|-|13|13 C3|protein-coding	74.5	103.5	142	84.5	109.5	89.5	115.5	66	131	74.5	42	53	137	146.5	74	73.5	198.5	147.5
NM_021469	chr6	84019386	84211059	+	6606	1	Dysf|2310004N10Rik|AI604795|D6Pas3|-|6 C3|6 36,14 cM|protein-coding	58	107	134.5	135.5	161	101	580	158.5	137.5	1538.5	1009	998	258.5	205.5	279.5	251.5	205.5	275.5
NM_198653	chr1	185286642	185329401	-	3535	1	Iars2|2010002H18Rik|C79125|-|1|1 H5|protein-coding	1646.5	2392.5	3214	2208.5	2719	2131	1671.5	1078	1305.5	2322.5	1504	1567	2548	2406	1625	1407.5	1860.5	2133.5
NR_027506	chr10	44215425	44219585	+	966	1	Speer5-ps1|1700007C10Rik|SPEER-5|Speer5-ps|-|10|10 B2|pseudo	0	0	0	0	0	0.5	0	0	0.5	0	0	0	0	0.5	0	0	3	0
NM_023631	chr1	58210397	58268596	+	4935	1	Aox4|2310003G12Rik|Aoh2|-|1 C1,3|1 28,97 cM|protein-coding	0	0	2.5	0	1	2	0	2	0	0	0	0.5	2.5	0.5	1	2.5	3.5	2
NM_001104622	chr5	109046873	109059452	-	2579	1	Vmn2r11|EG384219|-|5|5 F|protein-coding	0	0	0	0	0	0	0	0	0	0	0	0	0	0	0	0	0	0
NM_177460	chr9	65214690	65239219	+	2474	1	Parp16|ARTD15|BC055447|C79952|PARP-16|-|9|9 C|protein-coding	226.5	367	459.5	489	633.5	430.5	414	166.5	247	463	299	289.5	454.5	510.5	260.5	129.5	274.5	276
NM_027129	chr2	131210360	131213514	+	1506	1	Ap5s1|0610038L13Rik|2310035K24Rik|AW060727|sigma5|-|2|2 F1|protein-coding	170.5	451.5	458	250	259.5	236	474	295.5	417	272	140.5	153	337	368.5	252	203	352	406
NR_105889	chr11	69882032	69882094	-	62	1	Mir6924|mmu-mir-6924|-|11|11 B3|ncRNA	0	0.5	0.5	0	0	0.5	0	1	1.5	1	1	0	0.5	0.5	0.5	0	0	0
NR_045371	chr5	127170565	127184356	+	926	1	4930572K03Rik|-|-|5|5 G1,2|ncRNA	0	0	0	0	0	0	0	0	0	0	0	0	0	0	0	0	0	0
NR_102730	chr7	16175395	16186508	+	1750	1	Meis3|AI573393|Mrg2|-|7 A2|7 8,76 cM|protein-coding	52.5	162	113	314	415.5	346.5	673.5	407	411	628.5	382.5	371	415.5	550	291	272	431.5	470
NM_001255993	chr2	130589996	130630038	-	3875	1	Ubox5|1500010O06Rik|C330018L13Rik|Rnf37|UIP5|Ubce7ip5|Ube7ip5|-|2 F1|2|protein-coding	187	300	411.5	352	455.5	426.5	319.5	196	164	549	348	296.5	256.5	250.5	158.5	148.5	200	251
NM_025514	chr10	59987409	60003135	-	1846	1	Anapc16|2310005G07Rik|APC16|D10Ertd641e|-|10 B4|10 29,66 cM|protein-coding	406.5	748.5	838.5	862	1091.5	847	1192.5	614	944	1011.5	541.5	537.5	1117.5	1559	964.5	664	1604	1389.5
NM_001360984	chr18	52615915	52639830	+	2174	1	Zfp474|4933409D10Rik|Znf474|-|18|18 D1|protein-coding	0	0	0	0	0	0	0	0	0	0	0	0	0	0	0	0	1	0.5
NR_105905	chr12	112733322	112733391	+	69	1	Mir6940|Gm27655|mmu-mir-6940|-|12|12 F1|ncRNA	0.5	1	1.5	0.5	0.5	2.5	8.5	3.5	0	1.5	0.5	0	2.5	1	1.5	1	1	0
NM_001356553	chr2	92601117	92615252	+	2341	1	Chst1|2610008E20Rik|AW125896|C6ST|GST-1|Gst1|KS6ST|KSGAL6ST|KSST|-|2|2 E1|protein-coding	31.5	69.5	50	330.5	573	258.5	500	307	446.5	147	112.5	94.5	109.5	87.5	98.5	1360	1784	2041
NM_009057	chr3	89268246	89270570	-	1014	1	Slc50a1|MmSWEET1|Rag1ap1|Rga|-|3 F1|3 39,04 cM|protein-coding	310	640	634	450	743	584.5	899.5	678.5	851	640.5	347.5	335.5	974.5	1259.5	744	472	1094	1035.5
NM_021344	chr5	118027743	118061878	+	1021	1	Tesc|1010001A17Rik|2410011K10Rik|TE-1|-|5 F|5 57,84 cM|protein-coding	3	3	8	12.5	14.5	26.5	3	25	81.5	89	42	75	14.5	10	5	2	11	4
NM_028316	chr7	6172513	6193104	+	4205	1	Zfp444|2810031J10Rik|6230401O10Rik|mFLJ00134|-|7|7 A1|protein-coding	342.5	648	637	627.5	778	786	1014.5	706.5	726.5	648.5	354	345	335	396.5	274	327	642.5	695.5
NM_001081379	chr8	122883822	123042284	-	8704	1	Ankrd11|2410104C19Rik|3010027A04Rik|6330578C09Rik|9530048I21Rik|AA930108|Gm176|Yod|-|8|8 E1|protein-coding	2916.5	4795.5	6328	3043	2821.5	3419.5	5689.5	3181	4194.5	4612.5	2761	2533.5	5541	5560	3699.5	4207.5	2720.5	3717
NM_177611	chr2	24385332	24409181	+	5181	1	Psd4|BC046518|EFA6B|-|2|2 A3|protein-coding	71.5	228	174	298	430.5	576	345.5	725	761	900	576	626.5	757.5	522	488	457	511	580
NM_153804	chr12	76533560	76579039	+	4934	1	Plekhg3|BC030417|-|12|12 C3|protein-coding	854	1410.5	1694	1649.5	1768.5	1644.5	2429.5	1423.5	1424.5	4987	3127	3153	1573	1370.5	849.5	858	730.5	940
NM_019971	chr3	81036416	81214040	+	3513	1	Pdgfc|1110064L01Rik|AI647969|PDGF-C|SCDGF|VEGF-E|-|3|3 E3|protein-coding	27.5	50.5	64.5	1380.5	1748.5	1275.5	2700.5	1811.5	1541.5	165	139.5	175.5	499	253.5	368	145.5	324	225.5
NM_144848	chr15	76101488	76120195	-	12321	1	Eppk1|6230424I18Rik|EPIPL|EPIPL1|EPPK|-|15|15 D3|protein-coding	0	2	7	3	2	5	76.5	117	77.5	149.5	116.5	121	26	13	7	4	3	6.5
NM_001355386	chr3	157534165	157548390	+	2961	1	Zranb2|AI227013|Zfp265|Zis|Znf265|-|3|3 H4|protein-coding	843.5	1082.5	1526	1091	1538.5	1056.5	879.5	710.5	811	1743.5	994	992	2052.5	1975.5	1312.5	1028.5	2071.5	1720.5
NM_001033879	chr13	3924695	3935277	+	3090	1	Tubal3|-|-|13|13 A1|protein-coding	0	0	0	0	0	1	0	0	0	0	0	1	0	0	0	0	0	0
NR_131030	chr1	161070767	161086724	+	2191	1	Cenpl|2610300B10Rik|AW121806|AW550697|CENP-L|-|1|1 H2,1|protein-coding	90.5	149.5	235.5	154	200	173.5	164	82.5	134.5	223	119	104.5	240.5	237	131.5	291	552.5	695.5
NM_029376	chr5	26034270	26039505	-	1496	1	Speer4a|1700027N01Rik|SPEER-4A|-|5|5 B1|protein-coding	0	0	0	0	0	0	0	0	0	0	0	0	0	0	0	0	1.5	1
NM_001360126	chr19	45363734	45533343	+	6242	1	Btrc|Beta-Trcp1|E3RS-IkappaB|E3RSIkappaB|FWD1|Fbw1a|HOS|SCF b-TRCP|Slimb|b-TrCP|beta-TrCP|-|19|19 C3|protein-coding	347.5	575	648	566	525.5	625	772.5	487	544	510	311.5	331	597.5	676.5	403	408.5	624.5	703.5
NM_146300	chr10	130210160	130211128	-	967	1	Olfr827|MOR210-5|-|10|10 D3|protein-coding	0	0	0	0	0	0	0	0	0	0	0	0	0	0	0	0	0	0
NM_030237	chr13	92574632	92576232	-	1598	1	Spz1|1700027M20Rik|AI429130|-|13|13 C3|protein-coding	0	0	1	0	0	0	0	0	0	0.5	0	0	0	0	0	2	0	0
NM_001355260	chr2	37569868	37662342	-	16451	1	Strbp|6430510M02Rik|AI852513|C230082I21Rik|C86322|Spnr|-|2|2 B|protein-coding	458	523	753	205	226	220.5	458	257.5	326.5	1140	745	653	805	787	542.5	480	560.5	720.5
NM_026125	chr4	155962312	155966629	+	1311	1	C1qtnf12|1110035L05Rik|C1qdc2|CTRP12|Fam132a|alipolin|-|4 E2|4 87,66 cM|protein-coding	60	148.5	163	610.5	792	689	258.5	202	269	225.5	100	109.5	127.5	103	123	29.5	45.5	47.5
NM_001356493	chr4	135963725	135968178	+	1419	1	Gale|2310002A12Rik|AI323962|-|4|4 D3|protein-coding	231	362.5	561	382	622.5	479.5	283	239.5	267	857.5	474.5	477	1075	1290	696.5	276.5	419	410
NM_001285860	chr4	102760135	102972682	+	4919	1	Sgip1|3110007P09Rik|SGIP1alpha|gag|-|4|4 C6|protein-coding	361	520	505	4.5	4.5	4.5	5.5	11.5	5	10	11.5	5.5	4.5	5.5	5	0	6.5	3
NR_149728	chr4	3549041	3574853	-	2808	1	Tmem68|2010300G19Rik|AA408325|AW123402|-|4|4 A1|protein-coding	180.5	289	344.5	258	286	222.5	324.5	213	299.5	427.5	311.5	274.5	453.5	475.5	318.5	300.5	740	652
NM_001111286	chr9	78311972	78314048	-	1226	1	Omt2a|OM2a|-|9 E1|9 43,65 cM|protein-coding	0	0.5	0	0	0.5	0	0	0	0	0	0	0	0	0	0	0	0	0
NM_001167680	chr11	116598166	116624252	-	3623	1	Rhbdf2|4732465I17Rik|Rhbdl6|cub|-|11|11 E2|protein-coding	229	507	469	1198	1288	1323.5	988.5	761.5	1031.5	1512.5	1141.5	1016	1009	960	842	656	733.5	907.5
NM_001302933	chr6	29200437	29216364	-	2586	1	Impdh1|B930086D20Rik|IMPDH-I|-|6|6 A3,3|protein-coding	477.5	822	1089.5	2255	4458	2482.5	1781	953	1303.5	5381.5	3287	2951.5	3258	3320	2139	1167	1716.5	2047.5
NM_001358444	chr19	6906697	6910106	-	1256	1	Prdx5|AOEB166|AOPP|PLP|Pmp20|Prdx6|PrxV|-|19 A|19 5,08 cM|protein-coding	967	1948.5	2360.5	3109	5676	4177.5	6067	4154	6365	3030	1766.5	1869.5	4420.5	3709.5	3079	3491.5	11261	9092.5
NM_001035854	chr11	83302697	83405033	+	5385	1	Ap2b1|1300012O03Rik|AI788979|AP105B|-|11|11 C|protein-coding	3342	5340	5591.5	3588.5	3825	3870.5	5079	3709	3446.5	4125	2725.5	2529.5	4469	4594.5	3080	2816.5	3316	3676.5
NM_001166835	chr7	12176193	12177113	+	919	1	Vmn1r79|Gm9807|-|7|7 A1|protein-coding	0	0	0	0	0	0	0	0	0	0	0	0	0	0	0	0	0	0
NM_019641	chr4	134468320	134473843	+	1053	1	Stmn1|19k|Lag|Lap18|Op18|P18|P19|Pig|Pp17|Pp18|Pp19|Pr22|Smn|-|4 D3|4 66,76 cM|protein-coding	404	665	1034	380.5	618.5	395	641	321.5	504	472.5	246	169	799.5	1036.5	670.5	417	819	834
NM_001356319	chr3	88579608	88588420	+	995	1	Ssr2|1500032E05Rik|AI315033|AU020133|SSR-beta|TLAP|TRAPB|TRAPbeta|-|3|3 F1|protein-coding	1897	3461.5	4671.5	2580.5	3493.5	2920.5	3706	2246	2840.5	3497.5	2362.5	2107.5	4824.5	6669	3746.5	1718.5	3898	3579.5
NM_016762	chr15	34306681	34436240	+	3497	1	Matn2|Crtm2|matrilin-2|-|15|15 B3,1|protein-coding	150	189	315.5	3114	2230	2748	4185.5	2672	2971	127	126.5	163	744	1044	827.5	382.5	498	575.5
NM_178085	chr6	119772707	119848150	-	2343	1	Erc1|4930404L01Rik|5033405M01Rik|9630025C19Rik|B430107L16Rik|CAST2|ELKS|Elks1|RAB6IP2A|RAB6IP2B|Rab6ip2|mKIAA1081|-|6|6 F1|protein-coding	89	127	131.5	99.5	93.5	105.5	147.5	102.5	38	182.5	141	144.5	166.5	122	85.5	148	97.5	120
NM_001326586	chr6	128357000	128362822	-	2019	1	Rhno1|2510047L19Rik|5930416I19Rik|-|6|6 F3|protein-coding	577	830	1346.5	572	982.5	637	691	404	458.5	1034	590.5	569.5	574.5	636	379.5	596	996	1039
NM_001081962	chr5	137641473	137642902	+	1058	1	Sap25|-|-|5 G2|5|protein-coding	110	208	261.5	105.5	176	138	156	172	281	63	27	40.5	115.5	111.5	69	116.5	73	87
NM_011186	chr14	54614120	54617995	-	866	1	Psmb5|-|-|14 C2|14 27,86 cM|protein-coding	1008.5	1519.5	2300	1260.5	1827.5	1353.5	1515	1004	1602	1932	1102.5	1103.5	1859.5	2416	1551	659	1670.5	1445.5
NM_172646	chr1	161987302	162478034	-	7489	1	Dnm3|9630020E24Rik|AW061159|B230343F03Rik|C530045C17|Dyna III|mKIAA0820|-|1|1 H2,1|protein-coding	5.5	14.5	20	24	22.5	17	79.5	74	92	12.5	6	13	20	16	26	28	70.5	65.5
NM_001360741	chr7	127573348	127583307	+	1496	1	Phkg2|1500017I02Rik|-|7|7 F3|protein-coding	302.5	547	689	303	537.5	437.5	523.5	380	482	222	149.5	128	436	502.5	331.5	250.5	399	407
NM_001360340	chr9	50605240	50617464	-	3878	1	AU019823|Gm639|-|9|9 A5,3|protein-coding	260	437.5	511.5	331	485.5	381	407.5	263	369.5	434	249	208.5	495.5	457	318.5	254	627.5	622
NM_001346760	chr11	45851964	45910625	+	3438	1	Clint1|AI642036|AW537616|C530049I24Rik|Enth|Epn4|F630206G17Rik|mKIAA0171|-|11|11 B1,1|protein-coding	1222.5	1801	2504	2410	2821	2458.5	2651.5	2216	2384.5	3811.5	2360	2499.5	3878.5	3468.5	2345	1874.5	2654	2944.5
NM_146328	chr17	37492468	37499674	+	1102	1	Olfr110|MOR249-2|-|17|17 B1|protein-coding	0	1	0	0	0	1	0	1	0	1	1	0.5	0.5	0	1	0	0	0.5
NM_001271555	chr10	78030022	78043610	-	1761	1	Aire|-|-|10 C1|10 39,72 cM|protein-coding	73.5	114	232	9.5	12	5.5	12.5	2.5	4.5	29	3.5	13.5	313	233	192	1	0.5	0.5
NR_105841	chr10	126710282	126710391	-	109	1	Mir378d|Gm27650|mmu-mir-378d|-|10|10 D3|ncRNA	0	0	0	0	0	0	0	0	0	0	0	0	0	0	0	0	0	0
NM_001360306	chr9	110425926	110476694	-	4533	1	Klhl18|A930041K15|AW545966|-|9|9 F2|protein-coding	712.5	1006.5	1258	400	389	467.5	547.5	459	367	437	344.5	322.5	425	399	328.5	330	276	312
NM_025648	chr8	84856986	84869257	+	1814	1	Farsa|0610012A19Rik|Farsla|pheRS|-|8|8 C2-C3|protein-coding	930	1338	2139.5	1405.5	2101.5	1595	1548.5	975	1142.5	3502.5	2191	2102.5	2571.5	2820	1826	1465	2395	2337
NM_201622	chr3	102939658	102964133	-	2648	1	Nr1h5|Fxrb|-|3|3 F2,2|protein-coding	0	0	0	0	0	0	0	1	1	0	0	0	4.5	1	2	0	0	0
NM_019781	chr4	148960535	149099812	-	1931	1	Pex14|Pex14p|R75137|-|4|4 E2|protein-coding	489	944	1205	1094.5	1767.5	1412.5	1187	755	945	1892.5	1105	1047	1325	1675.5	1062.5	823.5	1618	1708
NM_147022	chr11	73485887	73486822	-	934	1	Olfr381|MOR135-4|-|11|11 B4|protein-coding	0	0	0	0	0	0	0	0	0	0	0	0	0	0	0	0	0	0
NR_151443	chr17	30005039	30210823	+	3488	1	Zfand3|AW539211|TEG-27|Tex27|-|17|17 A3,3|protein-coding	1604.5	2959.5	3146.5	2359	3170	2655.5	3260.5	2446.5	2603	2424.5	1502.5	1460.5	1754.5	1730.5	1326	1703	2724.5	2975.5
NM_001362325	chr18	25477620	25754157	-	4082	1	Celf4|A230070D14Rik|BRUNOL-4|Brul4|Brunol4|C130060B05Rik|-|18|18 A2|protein-coding	9	26.5	12	427.5	505.5	478.5	77	44	78.5	510.5	258	265	404	346	212	13.5	17.5	31.5
NM_029186	chr19	46356880	46375254	+	2269	1	Mfsd13a|4930449A08Rik|4930538D17Rik|Tmem180|-|19|19 C3|protein-coding	590.5	1328.5	1368.5	172	230.5	284	660.5	444	456	473.5	268.5	261.5	77	42.5	46.5	192	272	353
NM_001252651	chr4	126024659	126044975	+	3566	1	Csf3r|Cd114|Csfgr|G-CSF-R|G-CSFR|-|4 D2,2|4 59,77 cM|protein-coding	26	104	99.5	226.5	647.5	523.5	630.5	458.5	320.5	182	144.5	122	304.5	227	243	204	159	239.5
NM_177092	chr10	120781101	120898971	-	3699	1	Msrb3|D430026P16Rik|I-8-23|MsrB2|-|10|10 D2|protein-coding	56.5	118	87.5	121	173.5	126	1685.5	1083.5	1141.5	744	589.5	528.5	510	359	483	515	773	758
NM_001290698	chr17	6007580	6039390	+	4757	1	Synj2|AI481647|SJ2|mKIAA0348|-|17 A1|17 3,59 cM|protein-coding	357.5	681.5	673	1095.5	1026	1152.5	1189.5	788.5	701	1310.5	707.5	835	454.5	496.5	334.5	1390	1361	1807
NR_105833	chr11	68220892	68221011	+	119	1	Mir6406|Gm27981|mmu-mir-6406|-|11|11 B3|ncRNA	0	0	0	0	0	0.5	0	0	0.5	0	0	0	0	0	0.5	0	0	0
NM_001291026	chr4	154316125	154636873	-	8583	1	Prdm16|5730557K01Rik|csp1|mel1|-|4|4 E2|protein-coding	1928	2397.5	3197	19.5	19.5	19.5	44	24.5	36.5	13	5	15	460	605	370.5	0	5.5	5
NM_019979	chr14	29968380	29975074	+	1011	1	Selenok|1110001C03Rik|AA673253|HSPC030|Hsp30|Selk|-|14|14 A3|protein-coding	344.5	723	790.5	525.5	830	614.5	781.5	686.5	930.5	687.5	408.5	433.5	524	599	428.5	488.5	1594.5	1232.5
NR_027656	chr10	80826696	80829217	+	957	1	Oaz1-ps|Gm1823|Gm9786|Oaz-ps|-|17 A3,1|17|pseudo	485.5	652.5	987.5	801	1444.5	976.5	740.5	609	681.5	784.5	418.5	398	992	1210.5	744.5	499.5	1424	1046.5
NR_151680	chr8	46575583	46617227	-	3806	1	Primpol|BC065112|Ccdc111|-|8|8 B1,1|protein-coding	168.5	202	318.5	241	288.5	207.5	195.5	159.5	146.5	279.5	159.5	166.5	421.5	477.5	259.5	223.5	395	420.5
NM_001287166	chr7	102144546	102210166	-	3908	1	Nup98|4732457F17|AI849286|Nup96|-|7 E2|7 54,71 cM|protein-coding	473.5	554.5	622	589	589.5	632	697.5	499	288	1026.5	650.5	683.5	1024	733.5	530.5	754	739.5	857
NM_001356465	chr4	130253497	130271434	-	5275	1	Serinc2|2310004K20Rik|AW121759|FKSG84|TDE2|Tde2l|-|4|4 D2,2|protein-coding	0	10	8	4.5	23.5	36.5	1408	284.5	244.5	470.5	276	234	60.5	44.5	107	5	19	11
NM_027616	chr18	21810897	22171396	-	3310	1	Ccdc178|4921528I01Rik|-|18|18 A2|protein-coding	0	0	0	0	0	0	0	0	0	0	0	0	0	0	0	1.5	0	0
NM_008238	chr11	78357577	78386608	-	3253	1	Foxn1|D11Bhm185e|Fkh19|HFH-11|Hfh11|Whn|nu|nude|-|11 B5|11 46,74 cM|protein-coding	0	2	0.5	2	1.5	3	4.5	11	2	5	2	6	3.5	4.5	2.5	2.5	5.5	7.5
NM_001007567	chr8	106200438	106210933	-	1518	1	Slc7a6os|2010007L18Rik|2400002F02Rik|-|8|8 D3|protein-coding	387.5	571.5	817	509	798	562	630	380	504.5	943	538.5	550.5	1094.5	1143.5	789.5	492.5	917.5	950.5
NM_016861	chr19	40222239	40271616	-	1496	1	Pdlim1|CLP36|Clim1|mClim1|-|19|19 C3|protein-coding	323	575.5	781	1789.5	3202.5	2202	1452	1231.5	1443	1266	792	765.5	298.5	188.5	252	682.5	1153.5	1260.5
NR_136903	chr9	45253837	45269149	-	3371	1	Il10ra|AW553859|CDw210|CDw210a|IL-10R1|IL-10RA|Il10r|mIL-10R|-|9 A5,2|9 24,84 cM|protein-coding	103	341	336.5	262.5	558.5	901.5	553.5	903.5	1032.5	478.5	307	259	873.5	746.5	702	691	826	993
NM_026213	chr15	5185560	5218332	+	1821	1	Ttc33|2410099M07Rik|2900001O04Rik|AI507072|AW538342|Osrf|-|15|15 A1|protein-coding	232.5	311	388	456.5	498.5	387	890.5	542	880	551.5	338	308.5	357	384.5	286.5	442	954.5	874
NM_152801	chrX	57231485	57338729	-	4545	1	Arhgef6|1600028C08Rik|1700038J06Rik|4930592P22Rik|alpha-PIX|-|X|X A6|protein-coding	46.5	126.5	96.5	130.5	262	280	196	448.5	367.5	143	130	108	262	164	249	346	313.5	415.5
NM_001302792	chr7	26535023	26574146	+	3014	1	Nlrp9a|D7Ertd565e|Nalp-theta|Nalp9a|-|7 A3|7 15,08 cM|protein-coding	0	0	0	0	0	0	0	0	0	0	0	0	0	0	0	0	0	0
NM_001347608	chr11	120724546	120727284	-	1715	1	Dcxr|0610038K04Rik|1810027P18Rik|XR|-|11|11 E2|protein-coding	158.5	360	331.5	354.5	478.5	370	558	448	615.5	278.5	140.5	138	134	103	142	87	153.5	160
NM_001360406	chr14	54906731	54913132	-	2382	1	Slc22a17|1700094C23Rik|24p3R|AU041908|AW555662|BOIT|Boct|-|14|14 C2|protein-coding	55.5	162.5	117	79.5	157.5	100.5	190	122	131.5	18	13.5	18.5	47.5	16.5	33	11.5	10.5	17
NM_016668	chr13	93616891	93637758	-	2061	1	Bhmt|-|-|13|13 C3|protein-coding	38	78	67	60.5	51.5	65.5	75	60.5	116.5	43	29.5	16.5	35	45.5	45	0	0	1
NM_001285422	chr2	109722921	109727043	+	4120	1	Bdnf|-|-|2 E3|2 56,63 cM|protein-coding	2	7.5	7.5	554.5	692	575	1244.5	496	588.5	2.5	4	8.5	217.5	185	141	721.5	1142	1354
NM_001290124	chr19	4784293	4794009	-	1887	1	Rbm4|4921506I22Rik|Lark1|Mlark|Rbm4a|lark|-|19|19 A|protein-coding	104.5	169	240	120.5	172.5	151.5	202.5	139.5	173.5	82	50.5	58.5	179.5	209	141	128.5	232.5	270.5
NM_001111324	chr13	41309916	41487360	-	4593	1	Nedd9|Cas-L|CasL|HEF1|MEF1|Nedd-9|p105|-|13|13 A3,3-A4|protein-coding	46	158.5	134	174.5	248	304	3287.5	2647	1999	158.5	156	145.5	1046	951.5	728.5	951.5	1463	1675
NM_011258	chr5	65261852	65335639	-	4693	1	Rfc1|140kDa|Alp145|RFC140|Recc1|-|5 C3,1|5 33,61 cM|protein-coding	1407.5	1736	2562	1117.5	1295	1124.5	1225	848	951	2201.5	1327.5	1321.5	3122	2905	1892.5	2086.5	2379.5	2826
NM_029788	chr11	86484657	86499007	+	4423	1	Rnft1|0610013E23Rik|AV007605|-|11|11 C|protein-coding	408	655.5	715.5	594	876.5	625	748	592.5	601.5	552.5	308	299	800	881.5	680.5	503.5	1139	968
NM_001356469	chr11	69622052	69623451	+	1003	1	Sat2|2610016A03Rik|SSAT-2|SSAT2|-|11|11 B3|protein-coding	15	45	49.5	27.5	22.5	21	49	25	21.5	31.5	24	28.5	32	13	13	7	17	17
NM_026027	chr18	36403679	36454495	-	1071	1	Pfdn1|2700086I23Rik|AA408327|AU044714|-|18|18 B2|protein-coding	633	999.5	1440.5	893.5	1618	958.5	1148.5	626.5	942.5	1424.5	874.5	825.5	928.5	1017	712.5	1087	3099.5	2688.5
NM_001025613	chr3	96104527	96161129	+	8086	1	Otud7b|2900060B22Rik|4930463P07Rik|AI462125|CEZANNE|Trabid2|Za20d1|-|3|3 F2,1|protein-coding	849	1402	1530	1887	1638	1700.5	2173	1931	1870.5	2608	1632.5	1634.5	2169	2252.5	1288	2383.5	2475.5	3084
NM_015821	chr8	105264648	105269326	+	1896	1	Fbxl8|FBL8|-|8|8 D3|protein-coding	181	288	346	280	272	338.5	373.5	258	296	387.5	225.5	203	397.5	533.5	273.5	204.5	314	335.5
NR_106093	chr7	73819590	73819641	+	51	1	Mir7234|mmu-mir-7234|-|7|7 D1|ncRNA	0	0	0	0	0	0	0	0	0	0	0	0	0	0	0	0	0	0
NM_177076	chr5	21483847	21645605	-	2509	1	Fbxl13|4921539K22Rik|-|5|5 A3|protein-coding	0	0	2.5	37.5	15	29.5	57.5	40.5	51	9	5.5	6.5	28.5	1.5	11.5	5	4.5	4
NM_008879	chr14	75136425	75230842	+	3729	1	Lcp1|AW536232|D14Ertd310e|LCP-1|Pls2|pp65|-|14 D3|14 39,63 cM|protein-coding	927	2205.5	1928	2798	4482	5527.5	2297.5	4324	5189	5018.5	3068	3038	4632	3531.5	3937	4745	6267.5	6388
NM_001113554	chr15	44375227	44428307	-	3432	1	Nudcd1|4921532K09Rik|AA407246|AW260430|AW556235|CML66-L|Cml66|-|15|15 B3,2|protein-coding	482	627.5	1019	999.5	1235.5	1103.5	1056	535	654	1049.5	555.5	608.5	1287.5	1284.5	836	1087.5	2209	2174.5
NM_177608	chr2	125736986	125782870	-	6777	1	Secisbp2l|3110001I20Rik|AI504340|C630011I23|-|2|2 F1|protein-coding	1122.5	1789	1804.5	1301.5	1078.5	1432.5	2118.5	1855	2386	1620	1029.5	1081	1111.5	944	764	1327	1557	1988
NR_131118	chr17	27235075	27248066	-	2576	1	9630028I04Rik|-|-|17|17 A3,3|ncRNA	29	46.5	29.5	0	2.5	6	41.5	14	45.5	27.5	10.5	25	11	19	16	14	20	19
NM_001142728	chr12	72441866	72510565	+	4705	1	Lrrc9|4921529O18Rik|4930432K16Rik|-|12|12 C3|protein-coding	0	0	0	0.5	2	0	0	1	2	0	1	0	0	1.5	0	1	2	0.5
NM_019977	chr15	89334473	89337007	+	1035	1	Miox|0610009I10Rik|AI314022|Aldrl6|C85427|RSOR|-|15|15 E3|protein-coding	0.5	0	0.5	0	1	5	0.5	2	1	6.5	0	0	1	1	0.5	0	1	0
NM_001356957	chr5	129715497	129718693	+	1066	1	Mrps17|1810006P02Rik|Mprs17|-|5|5 G1,3|protein-coding	245.5	373.5	627	444.5	652	478.5	640	397	550	800	481	465.5	790	969.5	548	854.5	2081	1792.5
NM_001080972	chr13	22244215	22245105	+	889	1	Vmn1r194|Gm11294|-|13 A3,1|13|protein-coding	0	0	0	0	0	0	0	0	0	0	0	0	0	0	0	0	0	0
NM_001302684	chr2	3424131	3455354	+	3337	1	Dclre1c|9930121L06Rik|AI661365|Art|Snm1l|-|2|2 A1|protein-coding	62.5	105.5	95.5	114.5	206	191	193	163	166	198.5	100.5	135	237	197.5	140	190	170.5	200.5
NM_008452	chr8	72319062	72321654	+	1811	1	Klf2|Lklf|-|8|8 B3,3|protein-coding	135.5	379.5	474.5	1946.5	9295	7519.5	1745.5	9098.5	1884	5314.5	3240.5	3083	4123	2629	2745	1007	1209	1209
NR_028377	chr2	18036680	18037741	-	591	1	A930004D18Rik|AU022051|-|2|2 A3|ncRNA	0.5	0	0	0	0	0	0	0	0	0	0	0	0	0	0	0	0	0
NM_001142539	chr17	7363712	7385305	-	1581	1	Gm9992|-|-|17|17 A1|protein-coding	0	0	0	1	0	0	2	0	0	0	0	0	1	0.5	0	0	0	1
NM_001290570	chr2	33133419	33371494	-	6025	1	Ralgps1|5830418G11Rik|AI853783|AI854138|RALGEF2|RALGPS1A|RalGEF 2|mKIAA0351|-|2|2 B|protein-coding	124	219.5	188.5	106	116	110	100	74.5	87	164	82.5	96	149	105	83	139.5	129.5	139.5
NM_001302471	chr3	96645584	96664519	+	5009	1	Itga10|A630048L14|-|3|3 F2,1|protein-coding	15.5	24.5	33.5	44	93	64	65.5	198	105.5	20.5	19.5	26.5	62	78	68	250.5	124.5	220.5
NM_177577	chr13	25056004	25210706	+	6871	1	Dcdc2a|AW492955|Dcdc2|RU2|-|13|13 A3,1|protein-coding	885	1066	1256	1	0	0.5	2	0	4	0	0.5	0	0	1.5	1	1	1	0
NM_001345904	chr5	86012025	86065583	-	3071	1	Cenpc1|CENP-C|Cenpc|-|5|5 E1|protein-coding	225.5	307	378	401	502.5	371	463	291	269.5	542	278.5	325.5	533.5	484	323.5	564.5	1029.5	993
NM_001277179	chr7	106595549	106644645	-	8670	1	Gm1966|-|-|7|7 E3|protein-coding	49.5	114.5	133.5	54.5	114.5	273.5	118.5	286.5	189	76.5	69.5	78.5	427.5	247	250	32.5	30.5	48.5
NM_027074	chr19	11139683	11165320	-	622	1	1700025F22Rik|-|-|19|19 A|protein-coding	0	0	0	0	0	0.5	0	0	0	0	0	0	0	0	0	0	0	0
NM_133254	chr7	128265697	128272433	+	2243	1	Slc5a2|Sglt2|-|7|7 F3|protein-coding	103	180.5	216	138.5	235	159.5	224	152.5	189	92	63.5	55	137.5	131.5	100	115	112	138
NM_001355761	chr1	91250304	91286521	+	1929	1	Ube2f|2510010F15Rik|AI851109|-|1|1 D|protein-coding	287.5	420	591.5	628	855	620.5	622	476	537	981.5	662.5	626	598.5	689	505.5	342	730.5	666.5
NM_001085498	chr11	119913810	119919552	+	1551	1	Chmp6|2400004G01Rik|-|11|11 E2|protein-coding	1462	2725	3190	1085	1638	1208	1444.5	1103	1318.5	1619	955	886.5	1338.5	1660.5	1026	828.5	1386.5	1424
NM_030014	chr4	95967379	96024274	+	4215	1	Hook1|A930033L17Rik|azh|-|4 C5|4 44,17 cM|protein-coding	225.5	220	312.5	12	14	10.5	5	24	19.5	11	6.5	6	22	10.5	19	14	17.5	13.5
NM_001025602	chr1	40439629	40465414	+	5286	1	Il1rl1|DER4|Fit-1|Ly84|ST2L|St2|St2-rs1|T1|T1/ST2|-|1 B|1 19,19 cM|protein-coding	12.5	37	29.5	849.5	1512.5	917.5	403.5	415.5	801	61	37.5	61	4579	3163	3403	2074	4926	3122.5
NM_029657	chr16	4886100	4938296	+	3271	1	Mgrn1|2610042J20Rik|mKIAA0544|md|nc|-|16 A1|16 2,48 cM|protein-coding	1117.5	2162	2172	1783	2228.5	2052.5	2414	1904	1744	1887.5	1283.5	1185	1436	1241.5	1088	1359	1972	1988.5
NM_001305262	chr2	122303549	122313730	-	1531	1	Duoxa1|BC019755|Nip|Nip1|-|2|2 E5|protein-coding	0	1	3.5	5.5	9	2	9.5	57	129.5	21	11.5	8	24	12.5	14.5	10.5	34.5	20
NR_151458	chr2	78869678	78928786	+	2721	1	Ube2e3|Ubce4|ubcM2|-|2|2 C3|protein-coding	537	849.5	1126.5	542	798	612.5	1017	502.5	571.5	605	299.5	324	607.5	693.5	405	569.5	1065.5	1034
NM_027407	chr1	59989068	60043122	-	3672	1	Ica1l|1700030B17Rik|Als2cr15|b2b3465Clo|-|1|1 C2|protein-coding	8.5	22	21.5	3.5	6	8	8	3	5	5	0.5	5.5	2.5	3.5	1	48.5	76	43
NM_198957	chr4	12089370	12096271	+	3420	1	Rbm12b2|AV299215|C430048L16Rik|Rbm12bb|-|4|4 A1|protein-coding	72	107	105.5	104	81.5	96.5	192.5	96.5	159	94	59	47	122.5	135	100	161.5	231.5	221.5
NM_013629	chr3	103968258	104007491	+	3309	1	Phtf1|AU041898|AW049785|Phft|Phtf|-|3|3 F2,2|protein-coding	432.5	611.5	749	807	1043	811.5	760	586.5	582	414	251.5	242	672	799	521.5	782.5	1111	1047.5
NR_136923	chr9	76951698	77045781	-	1706	1	Tinag|AI452335|TIN-ag|-|9|9 D|protein-coding	0	0	0	0	0	0	0	0	0	0	0	0	0	0	0	1	2	1
NM_001357518	chr18	67225048	67245830	-	2473	1	Mppe1|Pgap5|-|18|18 E1|protein-coding	167	306	368	279	392	362	368.5	358	394	207	136.5	111.5	239	315.5	221.5	269.5	460	495
NM_001105056	chr7	42011792	42058981	-	2591	1	Vmn2r59|EG628444|-|7|7 B3|protein-coding	0	0	0	0	0	0	0	0	0	0	0	0	0	0	0	0	0.5	0
NM_175130	chr7	45303155	45333780	-	4218	1	Trpm4|1110030C19Rik|AW047689|LTRPC4|LTrpC-4|TRPM4B|-|7|7 B3|protein-coding	54	114.5	112.5	228	360.5	333	1355	1014	744	300.5	212.5	235	396.5	433.5	313	344	492	563.5
NM_001281981	chr6	145115636	145174928	+	2060	1	Lrmp|D6Int3|D6Int4|D6Int5|D6Int7|D6Int8|Jaw1|-|6 G3|6 77,34 cM|protein-coding	37.5	102.5	91.5	100.5	199	239.5	110.5	260	340	285	183.5	189	180.5	152.5	137	261	336.5	382.5
NM_001034898	chr19	10978307	10993250	-	1704	1	Ms4a15|E530011F12Rik|Gm1286|-|19|19 A|protein-coding	0	0	0	0	0	0	0	0	1.5	0	0	0	0	0	2.5	0	0	0
NM_013600	chr17	35028605	35046622	-	2860	1	Msh5|Mut5|-|17 B1|17 18,57 cM|protein-coding	0	7	5	40	61.5	35.5	25.5	25	24.5	24.5	10.5	16	30	14	11.5	112	132.5	130
NM_001159934	chr5	120861422	120873505	+	1305	1	Oas1h|-|-|5 F|5 60,64 cM|protein-coding	1	0	2	0	0	0	1	0.5	0	0	1	0	1.5	4	0.5	0	0	1
NM_001287523	chr7	35119293	35121928	+	2633	1	Cebpa|C/ebpalpha|CBF-A|Cebp|-|7 B2|7 21,02 cM|protein-coding	145	496	612	1023	1412.5	2060	2981.5	3400	3176	840	734	587.5	997	657.5	880.5	813	885.5	838
NM_001039052	chr10	57645869	57741112	+	5240	1	Pkib|Pkibeta|Prkacn2|-|10 B4|10 29,22 cM|protein-coding	133.5	188.5	219.5	19	21	25.5	29	65.5	122.5	62	57	48.5	50.5	42	35.5	34.5	98	91
NM_017406	chr17	34647146	34655074	+	2546	1	Atf6b|AA617266|ATF6beta|Creb-rp|Crebl1|-|17 B1|17 18,22 cM|protein-coding	1498	3158.5	4013.5	3222	4284	3996	3884.5	2779.5	2394.5	4352.5	2775.5	2394	3922	5044	3233.5	1508.5	2285.5	2370.5
NR_040693	chr5	119108236	119114543	+	1122	1	1700081H04Rik|-|-|5|5 F|ncRNA	0	0	0	0	0	0	0	0	0	2	0	0	0	0	0	0	0	0
NM_001166641	chr10	100340838	100341762	+	906.8	4	Gm4307|-|-|10 D1|10|protein-coding	0	0	0	0	0	0	0	0	0	0	0	0	0	0	0	0	0	0
NM_173731	chr9	76014977	76136350	+	3604	1	Hmgcll1|BC037381|-|9|9 D|protein-coding	0	6	1.5	11.5	8.5	6	756.5	297	276	1	1	0	1	0	0	0	0.5	0
NM_001195774	chr7	118972040	118995211	-	2552	1	Gprc5b|AW125761|Raig2|-|7|7 F2|protein-coding	137	268.5	326	298	453	354	1936	1152	927.5	78.5	50	47	370.5	285	292.5	231	326.5	437.5
NM_016692	chr19	9872297	9899533	-	3197	1	Incenp|2700067E22Rik|AU019509|C130081E20|C77457|-|19 A|19 6,1 cM|protein-coding	1195	1391	2516	1816	2145	1935.5	1797	1020.5	991	2121	1187	1083.5	3525	3659.5	2111	1548.5	1487.5	2132.5
NM_021356	chr8	80764434	80880479	-	4847	1	Gab1|AA408973|AW107238|-|8|8 C2|protein-coding	247	545	524.5	1378.5	1376	1237.5	1011	710.5	786.5	4068.5	2371.5	2477	761.5	519	478.5	121	84	103
NM_001346782	chr13	95024105	95250336	-	4510	1	Pde8b|B230331L10Rik|C030047E14Rik|-|13|13 D1|protein-coding	18	41	69	34	43.5	35	15.5	23	46	25	14	15	25	12	20	17.5	23	32.5
NM_001306204	chr1	191575636	191623690	+	5052	1	Ints7|5930412E23Rik|int7|-|1|1 H6|protein-coding	966	1294.5	1843	1249.5	1398.5	1136.5	871	543	604.5	1200.5	711.5	690	843	992	591	766	903	1048
NM_175664	chr13	23746734	23747223	+	487	1	Hist1h2bb|H2b-143|-|13|13 A3,1|protein-coding	2.5	1.5	5	2	4.5	6.5	2.5	1	1	0	7	4.5	2	0	2	1	1.5	1
NM_134233	chr7	12361808	12362764	-	955	1	Vmn1r84|V1rg11|-|7|7 A1|protein-coding	0	0	0	0	0	0	0	0.5	0	0	0	0	0	0	0	0	0	0
NM_001289843	chr7	122111572	122132946	-	3226	1	Palb2|BC066140|-|7|7 F2|protein-coding	76	77	125	97.5	122.5	102	84.5	75.5	38	105.5	76	63	209	197.5	126	111.5	139	147.5
NM_009509	chr1	74409384	74435560	+	3095	1	Vil1|Vil|-|1 C3|1 38,54 cM|protein-coding	13.5	25	36	2	2.5	2.5	3	3.5	4.5	35.5	16	20.5	19.5	21	8.5	1.5	2	4
NM_027872	chr5	147875898	147894815	-	4969	1	Slc46a3|1200006F02Rik|-|5|5 G3|protein-coding	47.5	147	109	47	65.5	70	99.5	120.5	111.5	70	52.5	54	90.5	55	72	85.5	180.5	231.5
NM_013485	chr15	6445333	6498476	+	1754	1	C9|-|-|15|15 A1|protein-coding	10.5	11.5	12	8.5	19	13	16.5	13	30.5	7.5	3.5	6	11.5	12.5	5.5	0	2	0.5
NM_011356	chr2	80411970	80447396	-	2912	1	Frzb|Frp|Sfrp3|frezzled|fritz|frzb-1|-|2 C3|2 48,13 cM|protein-coding	178	365.5	380	48.5	11	21	10	3	4	9	11.5	11	5	3.5	7.5	0	8.5	5
NM_001081399	chr17	23833361	23835767	-	1375	1	Prss33|Eos|mT6|tryptase-6|-|17 A3,3|17 12,08 cM|protein-coding	0	0	0	0	0	0	0	3	0	0	0	0	0.5	0.5	1	0	1	0
NM_001008426	chr1	153874345	153876871	+	2524	1	Teddm1b|EG433365|Gm5531|-|1|1 G3|protein-coding	0	0	0	0	0	0	0	0	0	0.5	1	0	1	0	0	0	0	0
NM_001103365	chr10	130446199	130455894	-	2540	1	Vmn2r86|EG625109|-|10|10 D3|protein-coding	0	0	0	0	0	0	0	0	0	0	0	0	0	0	0	0	0	0
NM_027528	chr1	170327214	170557110	-	1523	1	Nos1ap|6330408P19Rik|Capon|-|1|1 H3|protein-coding	2	3	2.5	2	5	1	2.5	10.5	5.5	2	5.5	4	5.5	1	6	7	7	0.5
NM_001253713	chr3	60472830	60629750	+	4524	1	Mbnl1|Mbnl|mKIAA0428|-|3|3 D|protein-coding	1387	2016.5	2696.5	1736.5	1750	2034.5	2172.5	2824	2748	2165	1391.5	1477	2210.5	1510	1404	6049	9369.5	9723.5
NM_173760	chr1	97706043	97770092	-	5538	1	Ppip5k2|AW555814|Cfap160|D330021B20|Hisppd1|Vip2|mKIAA0433|-|1|1 D|protein-coding	466	576	809.5	761	784	784.5	738	437	408.5	544	402.5	336	1593	1244	915.5	802	710.5	977.5
NM_001301345	chr13	58391132	58402512	-	2704	1	Hnrnpk|Hnrpk|KBBP|NOVA|-|13|13 B1|protein-coding	3682.5	4945.5	7247.5	4114.5	6205.5	4338	4856	2998	4537.5	5539.5	3229	3290	6561.5	6473.5	4234.5	4473	8922	8508
NM_146580	chr2	85849420	85850498	+	1076	1	Olfr1020|MOR201-2|-|2|2 D|protein-coding	0	0	0	0	0	0	0	0	0	0	0	0	0	0	0	0	0	0
NM_153162	chr6	89643988	89675529	+	2818	1	Txnrd3|AI196535|TGR|TR2|-|6|6 D1|protein-coding	465.5	727.5	1022.5	282	461.5	259	380.5	186.5	229.5	699.5	376	381	699	659	397	315	447.5	479.5
NM_001290462	chr4	43651330	43653594	-	1587	1	Spag8|MH-SPAG8|SMP-1|-|4|4 A5|protein-coding	0	1.5	0	0.5	0	0	0	0.5	1	1.5	0	0.5	0	2	1	1	0	1
NM_001347408	chr17	57062231	57065914	+	820	1	Crb3|5730439B18|AU015179|AU041752|-|17|17 D|protein-coding	1.5	0.5	2.5	2	0.5	5	52.5	44.5	28.5	0.5	1	0	0	1.5	2	0	0.5	1.5
NM_001309526	chr5	113257474	113280601	-	2997	1	Sgsm1|2410098H20Rik|AA408781|D5Bwg1524e|E130107M15|NuIP|Rutbc2|-|5 F|5 55,45 cM|protein-coding	1	1.5	0	14.5	7.5	6.5	221.5	154.5	106.5	483.5	319.5	290.5	456.5	385	198.5	4.5	8.5	7
NM_001362062	chr6	48062395	48086593	-	3559	1	Zfp746|2810407L07Rik|AI317225|Znf746|-|6|6 B2,3|protein-coding	646.5	1111.5	1297.5	916.5	1013	999	1197	888	617	1102	602.5	590.5	725	674	468.5	695	856.5	870
NM_001355693	chr4	42916606	42944750	+	6570	1	Phf24|GINIP|N28178|-|4|4 A5|protein-coding	0	1	2	2	10	6	3	27	32	4	4	0	12	1	6	4	5	6
NM_001359254	chr10	26274468	26374072	-	4667	1	L3mbtl3|AI481284|MBT-1|-|10|10 A4|protein-coding	452	720	786.5	318	291.5	308.5	475	313	276	431.5	333.5	334.5	466.5	423.5	316	367.5	346	391
NR_030436	chr14	79738431	79738528	+	97	1	Mir759|Mirn759|mir-759|mmu-mir-759|-|14 D3|14|ncRNA	0	0	0	0	0	0	0	0	0	0	0	0	0	0	0	0	0	0
NM_147053	chr7	103041481	103042440	+	958	1	Olfr582|MOR30-3|-|7|7 E3|protein-coding	0	0	0	0	0	0	0	0	0	0	0	0	0	0	0	0	0	0
NM_133979	chr9	122175874	122294423	-	2638	1	Ano10|AI604832|Tmem16k|-|9|9 F4|protein-coding	520	928.5	1061.5	512.5	631	522	1005.5	561.5	830	1180.5	789	787.5	710	748.5	528.5	651	918	1056.5
NM_021888	chr9	21411837	21420279	+	1309	1	Qtrt1|2610028E17Rik|Tgt|-|9|9 A3|protein-coding	162	290.5	424	442.5	745.5	510	475.5	247.5	319	811.5	469	452.5	476.5	533	300	291.5	631.5	550.5
NM_001146161	chr15	100392658	100423055	-	4355	1	Slc11a2|DCT1|DMT1|Nramp2|mk|van|-|15 F1|15 56,29 cM|protein-coding	1183.5	1869.5	2148.5	534.5	1038.5	725	880	612	723.5	2165	1300.5	1248.5	1235	1334	892	704.5	971.5	811.5
NR_039565	chr4	44221195	44221267	-	72	1	Mir5106|mir-5106|mmu-mir-5106|mu-mir-5106|-|4 B1|4 23,17 cM|ncRNA	0	0	0	0	0	0	0	0	0	0	0	0	0	0	0	0	0	0
NM_029389	chr14	34237035	34310517	-	3453	1	Fam35a|3110001K24Rik|-|14|14 B|protein-coding	61	103.5	109.5	90	115.5	111	73	79.5	80.5	151.5	80	105.5	158.5	173	94	112.5	181.5	243.5
NM_001081403	chr18	21550377	21652368	-	4009	1	Klhl14|6330403N15Rik|AI785250|printor|-|18|18 A2|protein-coding	0	0	0	0	0	0	0	1	0	0	0	0	0	0	0	0	0	0
NM_001291539	chr9	107597674	107609241	-	3666	1	Sema3b|SemA|Semaa|sema5|semaV|-|9 F1|9 58,31 cM|protein-coding	1315	2680.5	2733.5	138	147	104	2255.5	2678.5	2944	1074.5	788.5	779.5	261	101.5	168	122.5	186.5	126
NM_001177943	chrX	99975606	100400760	+	5094	1	Eda|EDA1|Ed1|Eda-A1|Eda-A2|HED|Ta|Tnlg7c|XLHED|tabby|-|X C3|X 43,59 cM|protein-coding	31	45.5	57.5	2	11	7	19.5	21	9	4	2.5	5	133.5	129.5	94.5	1	4	5
NM_001356313	chr15	31602116	31617535	+	1284	1	Fam173b|A930016P21Rik|AA987072|-|15|15 B2|protein-coding	123	230	286.5	211.5	389.5	290	332	259.5	292.5	317	223	200.5	248	380	215.5	148.5	310.5	298
NM_001012725	chr2	164613700	164618213	+	801	1	Wfdc6b|WAP6b|Wfdc6|-|2|2 H3|protein-coding	0	0	0	0	0	0	0	0	0	0	0	0	0.5	0	1	0	0	0
NM_001145164	chr11	49057196	49064212	-	2812	1	Tgtp2|TGTP|-|11 B1,2|11|protein-coding	848	1521.5	1120	25	60.5	205	348	821.5	371.5	46	60	41.5	948	897	606.5	675	1429	1563
NM_028108	chr16	44139809	44163364	+	4519	1	Naa50|2600005K24Rik|2810441M03Rik|AW112078|Mak3|Mak3p|Nat13|Nat5|San|-|16|16 B4|protein-coding	3029.5	3616	5325	2965.5	4272.5	3027.5	2550	1765.5	2079	4455.5	2774.5	2681	7863	6975.5	4771.5	3501	5231.5	5400
NR_131129	chr11	18095986	18103385	+	3373	1	Gm12018|-|-|11|11 A3,1|ncRNA	1	0	0	0	1	0	0	0	2	0	1	0	0	1	0	0	1	0
NM_028141	chr2	127575533	127584677	-	2981	1	Zfp661|2810405K07Rik|A1-5|Znf2|-|2|2 F1|protein-coding	21.5	65.5	77.5	68	82	53.5	87	47	65.5	107.5	79.5	49.5	80	92	51.5	62	81.5	86
NR_136931	chr11	115491529	115493361	+	1832	1	LOC102634812|-|-|11 E2|pseudo	167.5	296	326.5	313.5	520	377	584	387	426	328	219.5	179	376	504.5	372	167.5	407.5	373.5
NR_033610	chr4	90359625	90361314	-	1689	1	Gm12633|-|-|4|4 C5|pseudo	1	1	0.5	0	0	0	0	0	0	0	0	0	0	0	0	0	0	0
NM_026943	chr7	19149838	19152726	+	483	1	Snrpd2|1810009A06Rik|SMD2|-|7|7 A3|protein-coding	481	679.5	980	618	1065.5	676.5	601.5	380	523	1358.5	730.5	715.5	1062.5	1395.5	698	695.5	1712	1550.5
NR_151825	chr3	88685787	88712933	+	3742	1	2810403A07Rik|A430106P18Rik|AI256352|AI451678|Blom7|Khdc4|Kiaa0907|-|3|3 F1|protein-coding	710	972	1225	974	1126.5	821	1141.5	610.5	835	886.5	575	564	1414.5	1326	1017.5	964.5	1133.5	1147
NM_025539	chr4	41465148	41480926	+	843	1	Nudt2|2310051L06Rik|AA939917|APAH1|-|4|4 A5|protein-coding	200.5	261.5	347.5	189.5	348.5	215	161.5	117	165	410	241	210.5	284.5	321.5	183	220	575	476.5
NM_001112702	chr1	135799511	135810989	+	1027	1	Tnni1|2700018B22Rik|AI747285|ssTnI|-|1 E4|1 59,28 cM|protein-coding	3.5	3	4	8.5	5.5	5.5	66.5	39	74.5	254.5	128.5	126.5	51	68.5	102.5	4	36	39.5
NM_023124	chr17	35424847	35428361	+	1005	1	H2-Q8|H-2Q8|MMS10-T|Ms10t|Qa-2|Qa-8|Qa8|-|17 B1|17|protein-coding	96.5	313	230.5	92.5	258	481.5	216	613	521	168	128	116.5	793.5	740.5	687	2520	4377	4278
NM_001163305	chr3	5560188	5576248	-	2142	1	Pex2|D3Ertd138e|PAF-1|PMP35|Pxmp3|-|3 A1|3 1,96 cM|protein-coding	544	703	897	429.5	630.5	503.5	689	501	618.5	655	365.5	374.5	554	505.5	381.5	480	1298	1072
NR_109782	chr9	107906889	107920383	+	4718	1	Mst1r|CD136|CDw136|Fv-2|Fv2|PTK8|Ron|STK|-|9 59,07 cM|9 F1|protein-coding	5	7	15.5	22.5	57	19.5	127.5	94	104.5	337.5	208.5	190	69.5	11.5	43.5	9	17.5	11.5
NM_001163246	chr13	67589439	67609707	-	4829	1	Zfp729b|AA987127|-|13|13 B3|protein-coding	102.5	150	126.5	117	99.5	110	154	133	125.5	162	88	118	81	59.5	61	218	375	379.5
NM_001033171	chr6	38626660	38637239	-	2275	1	Klrg2|2310020F24Rik|-|6|6 B1|protein-coding	14.5	47.5	36	288	417	378.5	235.5	211	127	1216.5	683	555.5	496	776.5	442	56.5	95.5	103
NM_175491	chr11	60777525	60781067	+	3540	1	Smcr8|2310076G09Rik|AI642055|D030073L15Rik|-|11|11 B2|protein-coding	317.5	418.5	473.5	351	354	396	477.5	319	145.5	500.5	372	340.5	651	561.5	368	316.5	287.5	387.5
NR_029566	chr2	74726070	74726137	+	67	1	Mir10b|Mirn10b|mir-10b|mmu-mir-10b|-|2|2 C3|ncRNA	0	0	0	0	0	0	0	0	0	0	0	0	0	0	0	0	0	0
NM_001033541	chrX	106583186	106710557	+	1803	1	Gm5127|B130007I08|EG331493|-|X|X D|protein-coding	0	2	1	2	2	1	0	2	4	2	1	0	6	1	0	1	1.5	3
NM_019792	chr5	145977194	146009617	-	1987	1	Cyp3a25|AI327008|-|5 G2|5 85,17 cM|protein-coding	23.5	45.5	28	26	34.5	33.5	36.5	24	55.5	20.5	11	12.5	21.5	21.5	17.5	0	0	0
NR_037993	chr1	98031123	98047793	-	1175	1	B230216N24Rik|-|-|1|1 D|ncRNA	1	1	3	1.5	8.5	2.5	0	0	3.5	0	0	0	6	2.5	5.5	2.5	1	6
NR_149255	chr1	58713286	58733227	+	1908	1	Cflar|2310024N18Rik|A430105C05Rik|CLARP|Cash|Casper|FLAME|FLAME-1|Flip|Gm9845|I-FLICE|MRIT|c-Flip|-|1 C1,3|1 29,16 cM|protein-coding	71	115	98.5	71.5	105.5	69.5	98	82	55.5	48.5	29	39	89	67	46.5	185.5	221.5	211
NR_154997	chr13	93145855	93192417	-	3688	1	Papd4|8030446C20Rik|AI649009|GLD-2|Gld2|-|13|13 C3|protein-coding	234	351.5	402	430.5	632.5	437.5	516	403	457.5	616	351	341	679	673.5	439.5	434	779	738.5
NM_130866	chr7	102740721	102759471	-	3490	1	Olfr78|4633402A21Rik|MOL2,3|MOR18-2|Or51e2|PSGR|RA1c|-|7|7 E3|protein-coding	1	1.5	0.5	0.5	0	0	2.5	8	0.5	0	0	3	0.5	3	0.5	0	0	0
NR_046178	chr5	119625942	119634462	+	1695	1	Gm16063|G630008E18|-|5|5 F|ncRNA	0	0	0	0	0	0	0	0	0	0	0	0	0	0	0	0	1.5	0
NM_172691	chr4	43032414	43046220	-	3063	1	Fam214b|B230312A22Rik|-|4|4 A5|protein-coding	248	635	444.5	325.5	470.5	448	699.5	667.5	798.5	875	628.5	676	494	348.5	371.5	308	436.5	420
NM_009721	chr1	164437099	164458355	-	2582	1	Atp1b1|Atp4b|Atpb|Atpb-1|NKbeta1|-|1 H2,2|1 71,75 cM|protein-coding	30.5	39.5	65.5	55.5	135.5	145	4405.5	1885.5	1818.5	37	27	30.5	98	100.5	135.5	55.5	90.5	119.5
NM_001001130	chr13	67747800	67755134	-	2212	1	Zfp85|KRAB19|Rslcan2|Zfp71|Zfp85-rs1|-|13 B3|13 34,74 cM|protein-coding	23	40	33.5	54.5	52	63.5	52	32.5	48.5	30.5	24.5	26.5	29	48	26	54	118	106.5
NM_001357263	chr4	126322121	126325646	-	1549	1	Tekt2|AU014974|tektin-t|-|4|4 D2,2|protein-coding	2	4.5	13	9	13.5	17	25	16	33.5	11	3.5	6.5	8	11	5.5	8	4.5	7.5
NM_001290651	chrX	161162750	161258213	+	4853	1	Scml2|4932420G07Rik|-|X|X F4|protein-coding	71.5	62.5	128.5	8	1	3.5	3	3	7.5	4	0.5	2.5	15.5	1	8.5	1	2	3.5
NM_001177604	chr4	101419321	101467771	+	4941	1	Ak4|AK 4|Ak-3|Ak-4|Ak3|Ak3l1|D4Ertd274e|-|4 C6|4 46,84 cM|protein-coding	597.5	768.5	959	610	742.5	493	183.5	90	219	1161	706	653.5	1505	1698.5	1096.5	34	69.5	46.5
NM_029607	chr2	180712546	180721599	+	4926	1	Gid8|2310003C23Rik|4833420G11Rik|AI451474|Twa1|-|2|2 H4|protein-coding	638	1034.5	1236	717.5	903.5	760	1046	788.5	957.5	821.5	513.5	579	1196	1307.5	808.5	800.5	1383.5	1433
NR_026942	chr19	60144675	60162591	+	2065	1	E330013P04Rik|9930018I18Rik|AW492152|-|19|19 D3|ncRNA	0	0	2	1	1.5	2	140.5	220.5	216	0	0	1	6	4.5	4.5	5.5	36.5	30
NM_148938	chr15	8634124	8710807	-	4194	1	Slc1a3|AI504299|B430115D02Rik|Eaat1|GLAST|GLAST-1|GLU-T|GluT-1|Gmt1|MGluT1|-|15 A1|15 3,82 cM|protein-coding	0.5	4	4	12.5	13	34.5	15.5	25.5	11.5	7	4.5	4	25.5	5.5	38	39	14	17
NR_106104	chrX	135746716	135746769	+	53	1	Mir7646|mmu-mir-7646|-|X|X F1|ncRNA	2.5	2	1.5	1	3	0.5	4.5	2.5	1	4	1	2.5	1	0.5	1.5	0.5	3.5	4.5
NM_001200027	chr7	103538261	103539232	-	970	1	Olfr612|EG545985|MOR15-3|Olfr612-ps1|-|7|7 E3|protein-coding	0	0	0	0	0	0	0	0	0	0	0	0	0	0	0	0	0	0
NR_035418	chr2	10518155	10518279	+	124	1	Mir669h|Mirn669h|mir-669h|mmu-mir-669h|-|2 A1|2 8,22 cM|ncRNA	0	0	0	0	0	0	0	0	0	0	0	0	0	0	0	0	0	0
NM_023173	chr1	170874188	170885540	-	1366	1	Dusp12|1190004O14Rik|AA027408|AW049275|ESTM36|LMW-DSP4|T-DSP4|VH1|mVH1|-|1|1 H3|protein-coding	282.5	453.5	622	255.5	415	290	306	228.5	274	287	209	159	394	456.5	287.5	206.5	442.5	447
NR_027975	chr8	12385771	12436732	+	5059	1	Sox1ot|EG434280|Gm5607|-|8 A1,1|8|ncRNA	1	0	0	0	0	1	0	0	0	12.5	6.5	3	0	0	0	0	0	0
NM_001085407	chr2	26382800	26389316	-	2034	1	Sdccag3|C330016H24Rik|C630038K21Rik|-|2|2 A3|protein-coding	628.5	1035.5	1368	745	1363	1055	1205.5	797	772.5	1431	940	833	1043.5	1062	722	689	1160.5	1233
NM_008145	chr14	67745181	67749436	+	564	1	Gnrh1|Gnrh|Gnrh2|LHRH|Lhrh1|Lnrh|hpg|-|14|14 D1|protein-coding	0.5	0.5	0	2	7	1.5	6	15	13.5	6	1.5	4	6.5	8	9.5	8	5.5	7
NM_175674	chr3	64690660	64719602	-	2477	1	Vmn2r7|4933425M15Rik|-|3|3 E1|protein-coding	0	0	0	0	0	0	0	0	0	0	0	0	0	0	0	0	0	0
NM_001271472	chr15	83602583	83725039	-	7907	1	Scube1|7330410C13Rik|A630023E24Rik|-|15|15 E1|protein-coding	2	4	2.5	4	2.5	2	68	47	123	19.5	5	20	10	2.5	4	0	0	3.5
NM_021610	chr1	166130221	166166510	+	2523	1	Gpa33|2010310L10Rik|2210401D16Rik|BB116197|mA33|-|1 H2,3|1 73,49 cM|protein-coding	1	1	1	0.5	0	0	51.5	21	23	1.5	3.5	2	10	19	4.5	0	1	0.5
NM_139272	chr8	124231394	124345723	+	4093	1	Galnt2|AI480629|-|8|8 E2|protein-coding	1701.5	2732.5	3369.5	4365.5	4407.5	4680.5	8801.5	3712	3060	7741	4848	4623.5	3893.5	3916.5	2827	3539	5361	5452.5
NR_153797	chr17	32390659	32403582	-	3504	1	Rasal3|A430107D22Rik|-|17|17 B1|protein-coding	379	744	713.5	81.5	117	332	185	517.5	286.5	124.5	117	92	242.5	176.5	211	245	252	270.5
NM_001310144	chr2	105675744	105698410	+	3670	1	Pax6|1500038E17Rik|AEY11|Dey|Gsfaey11|Pax-6|Sey|-|2 E3|2 55,31 cM|protein-coding	21	24	30.5	146	183.5	115	17.5	19	43	214	96	89.5	16	9.5	4	322	520	556.5
NM_175048	chr6	48684578	48692062	+	956	1	Gimap4|AU019574|E430007K16Rik|Ian-1|Ian1|Imap4|-|6|6 B2,3|protein-coding	44	148	83.5	50	64	158	57	181.5	117	80	53	66.5	171.5	157	140	181	358.5	356.5
NM_011917	chr2	147012999	147077997	+	3396	1	Xrn2|-|-|2|2 G2|protein-coding	1191	1665	2245	1963.5	2779	2195.5	2060	1119.5	1304.5	4102	2215.5	2271	4068	3818.5	2344.5	2695.5	3925.5	4059
NR_002881	chr8	19300677	19304794	+	202	1	Defa-ps13|Defb54-ps|-|8 A1,3|8|pseudo	0	0	0	0	0	0	0	0	0	0	0	0	0	0	0	0	0	0
NR_045871	chr5	107698212	107703480	-	1737	1	4930428O21Rik|-|-|5|5 F|ncRNA	0	0	0	0	0	0	0	2	1.5	0	0	0	0	0	0	0	1	0
NR_149732	chr2	12347264	12419460	-	2453	1	Mindy3|1810041E18Rik|2310047O13Rik|5830410F13Rik|AI447827|AW111958|Fam188a|-|2|2 A1|protein-coding	1348	1754	2348.5	280	445	351.5	704	429	474	667.5	367.5	362.5	842	867	531.5	503.5	1168.5	1084
NM_001185173	chr7	10900740	10905050	-	1748	1	Zscan4b|EG665780|-|7|7 A1|protein-coding	0	0	0	0	0	0	1	0	0	0	0	0	0	0	0	0	0	0
NM_001290643	chrX	20364481	20400858	+	1391	1	Rp2|AI662636|Rp2h|-|X|X A1,3|protein-coding	115	181	164.5	111.5	138	151.5	246.5	280	151	131.5	81.5	81	255	215	149	252	407	481.5
NM_001361017	chr12	100779057	100872610	+	3444	1	Dglucy|9030617O03Rik|-|12|12 E|protein-coding	87	144	197	919.5	1186	1013	1071.5	460.5	396.5	120.5	99	79	131.5	129	123.5	382.5	480	532.5
NM_001285413	chr15	100621340	100635559	-	1007	1	Smagp|-|-|15|15 F1|protein-coding	91.5	212.5	176	82.5	130.5	136.5	99	155.5	150	120	91.5	71	93.5	114.5	121.5	94	112	153
NM_174998	chr4	123183504	123194699	+	4645	1	Hpcal4|AI846570|NVP-2|-|4|4 D2,2|protein-coding	0	0	0	0	0	1	0	1	1	0	0	0	0	0	0	0	0	1
NM_001282014	chr4	80834213	80851736	+	2730	1	Tyrp1|Oca3|TRP-1|TRP1|Tyrp|b|brown|isa|-|4 C3|4 37,89 cM|protein-coding	62724.5	94550.5	103854	81.5	42	69.5	83	49.5	114.5	54	22	16	37	133	30.5	0	0	6.5
NR_045474	chr13	50679170	50680224	+	538	2	2310081J21Rik|-|-|13|13 A5|ncRNA	0	0	0	0	0	0	0	0	0	0	0	0	0	0	0	0	0	0
NR_027879	chr7	118243907	118245551	+	881	1	4930583K01Rik|-|-|7|7 F1|ncRNA	0	0	1	0	0.5	0	0	1	0	0	0.5	0	0.5	0	0	0.5	0	0
NM_001286404	chr6	113716119	113719454	-	501	1	Ghrl|2210006E23Rik|Ghr|MTLRP|MTLRPAP|m46|-|6 E3|6 52,84 cM|protein-coding	0	1	0	1	1.5	1.5	1	1	2	1.5	0.5	0	4	1.5	1	0.5	0	0
NM_011079	chr5	129863431	129879088	-	2357	1	Phkg1|Phkg|-|5 G1,3|5 68,26 cM|protein-coding	8	11	17	7.5	18	44.5	34	21	7	49	26	14	84	38.5	136.5	0.5	8.5	5.5
NR_039567	chr18	60812076	60812163	+	87	1	Mir5107|mir-5107|mmu-mir-5107|mu-mir-5107|-|18 E1|18 34,41 cM|ncRNA	37.5	215.5	152.5	38	121.5	339.5	373	772.5	906.5	189.5	156.5	97.5	271	144.5	211	240.5	376.5	436.5
NM_001130477	chr4	135320484	135353214	-	3697	1	Srrm1|AA407769|POP101|Srm160|-|4|4 D3|protein-coding	2261.5	3377.5	4651.5	2817	3475	3105	3403	2123.5	2297	3893	2429	2160	4731.5	4087.5	2849.5	2236	2087	2461.5
NM_001359986	chr5	103862050	103911259	-	3247	1	Klhl8|2310001P09Rik|D5Ertd431e|-|5 E5|5 50,45 cM|protein-coding	165	245	294.5	91	111	96	133	121	148	105.5	73.5	63	120.5	132	92	136	295	265
NM_172766	chr9	31386192	31421334	+	5134	1	Nfrkb|A530090G11Rik|-|9|9 A4|protein-coding	557	774	958	595	714.5	599	818	429.5	469.5	507.5	325.5	284.5	840	686.5	481.5	447.5	558.5	619
NR_036572	chr4	132219893	132220589	-	696	1	Rps15a-ps4|Gm13253|Lethe|-|4|4 D2,3|pseudo	188	304.5	325.5	407	619	404.5	407	249.5	261	351.5	161.5	202.5	284	272	183	745	2350	1971
NM_001252585	chr2	165784152	165858173	-	5048	1	Zmynd8|1110013E22Rik|2010005I16Rik|3632413B07Rik|AI316811|AL024039|Prkcbp1|RACK7|-|2|2 H3|protein-coding	1648.5	2704	3052.5	2051	1927	2242.5	2174	1561.5	1425.5	1712	969.5	1004	1619	1538	1141.5	1628.5	1375.5	1656
NM_183204	chr13	43615797	43670944	+	3452	1	Rnf182|C630023L15Rik|-|13|13 A4|protein-coding	0	0.5	0.5	4	1.5	0.5	2	0.5	0	1	0.5	0	0	3	0	0	1	1
NM_001357626	chr17	24414646	24425897	+	2283	1	Rnps1|-|-|17|17 A3,3|protein-coding	595.5	834.5	1337	1221.5	2011.5	1402	1158	566	761.5	1512.5	827.5	910	1801	1853.5	1189	406.5	637	678.5
NM_030257	chr13	81657806	81671890	+	3121	1	Lysmd3|1110030H10Rik|BC003322|-|13|13 C3|protein-coding	120	177.5	194	399	390	283.5	293	240.5	181.5	327.5	178.5	231.5	343.5	294	170.5	343	620.5	674
NM_199473	chr4	126286794	126314330	+	4325	1	Col8a2|AI429819|-|4 D2,2|4 60,29 cM|protein-coding	3.5	9.5	15	1	4.5	25.5	345.5	1216	692	19	13	20	333.5	39.5	584	14.5	29.5	23.5
NR_151504	chr13	21440471	21446830	+	3205	1	4930470G03Rik|-|-|13|13 A3,1|ncRNA	66	112	118	94	93	83.5	219.5	158	86	149	87.5	97.5	139	119	102	124.5	159.5	214.5
NM_001358355	chrX	94074631	94123767	-	6665	1	Zfx|Zfx5|Zfx5,6|Zfx6|-|X C3|X 41,48 cM|protein-coding	488	600	846.5	544	501.5	521.5	730.5	497.5	490.5	916.5	607	550	1170	1056	758	809.5	1194	1092
NM_001243258	chr9	46998741	47003860	+	1016	1	Gm4791|D930036J05|-|9 A5,3|9|protein-coding	0	0	0	0	0	0	0	0	0	0	0	0	0	0	0	0	0.5	0
NM_001360363	chr2	144470555	144527414	-	6574	1	Dzank1|2810039F03Rik|6330439K17Rik|Ankrd64|-|2|2 G1|protein-coding	22	45	28.5	6	5	11	18.5	30.5	13.5	5.5	2	3.5	66	75	47	3.5	6.5	8
NM_001039941	chrX	16522881	16523615	+	586	1	Cypt8|-|-|-|protein-coding	0	0	0.5	0	0	0	0	0	0	1	0	0	0	0	0	0	0	0
NM_013648	chr7	19282624	19296164	+	1982	1	Rtn2|MMS10-P|Ms10p|NSPLI|Nspl1|-|7 A3|7 9,54 cM|protein-coding	15	41	68.5	313	743.5	554	457.5	211	120.5	611.5	390	401	342.5	343.5	405	190	399	357.5
NM_001039532	chr7	5034446	5038446	-	2142	1	Zfp784|C730049F21Rik|Znf784|-|7|7 A1|protein-coding	50	88.5	54.5	60	87	59	126	122	128	41.5	16.5	25.5	42.5	43.5	26.5	71	120	140
NM_020019	chrX	154924012	154926115	-	1197	1	Magea6|Mage-a6|-|X F3|X 72,38 cM|protein-coding	0	0	0	0	0	0	0	0	0	1	0	0	0	0	0	0	0	0
NM_001013771	chr1	59516264	59634509	+	3573	1	Gm973|AW554518|-|1|1 C2|protein-coding	50.5	65	124	0.5	1	4.5	5.5	4	3.5	3.5	1	4	164.5	291.5	125	1	4	2.5
NR_033788	chr14	61292983	61305334	-	795	1	1700109G14Rik|1700126G13Rik|-|14|14 D1|ncRNA	10.5	10.5	12.5	0	0	0	0	0	0	0	0.5	0	0	0	0.5	1	0	0
NM_173430	chr7	16809267	16816732	-	2801	1	Fkrp|A830029B19Rik|AI842067|AI847300|LGMD1I|MDC1C|-|7|7 A2|protein-coding	712	1368	1256	985.5	1300	1073	1609.5	987	840.5	822	551.5	477.5	686.5	702	553	731.5	1193.5	1172
NM_172618	chr17	30215524	30576287	-	6643	1	Btbd9|1700023F20Rik|4930402L05|AI464421|-|17|17 A3,3|protein-coding	533.5	963	1086.5	795	876	909.5	923	665.5	635.5	950.5	588	606.5	626	605	440.5	890.5	1194.5	1369.5
NR_040345	chr8	106135400	106138722	+	1566	1	1810019D21Rik|-|-|8|8 D3|ncRNA	0.5	9	9	2	3	4.5	22.5	4.5	11	3.5	3.5	2	8.5	8	9	0	4	5
NR_040604	chr1	140570176	140656402	-	547	1	4930590L20Rik|-|-|1|1 F|ncRNA	0	0	0	0.5	0.5	0	0	0.5	0	0	0	0	0.5	0	0.5	0	0	0
NM_001048176	chr2	79332491	79428988	-	1744	1	Cerkl|Gm1958|Rp26|-|2|2 C3|protein-coding	28.5	54.5	66	6	5.5	11.5	7.5	17	17	15.5	9.5	5	19	7	10	8.5	10.5	13
NM_028095	chr7	132827461	132852647	-	1069	1	Eef1akmt2|2010208K18Rik|Mettl10|-|7|7 F3|protein-coding	95.5	119	142.5	107.5	160.5	94	182	133.5	193	172.5	95	109	242	223.5	125	115.5	206.5	207
NR_040315	chr15	63817188	63819540	+	810	1	1700065I16Rik|1700084L08Rik|-|15 D1|15|pseudo	0	0	0	0	0	0	0	0	0	0	0	0	0	0	0	0	0.5	0
NM_026178	chr11	90249476	90278573	+	2652	1	Mmd|1200017E07Rik|1810073C06Rik|AA690185|-|11|11 C|protein-coding	290	530.5	651	2762	2576	2024	1540.5	769	721.5	903.5	504.5	519.5	1044.5	954.5	709.5	1842	4116	3741
NM_144895	chr3	55112108	55137332	+	3769	1	Spg20|AI840044|C79168|SPARTIN|Spart|TAHCCP1|mKIAA0610|-|3|3 C|protein-coding	1432	2008	2799	1028	973.5	984.5	1104.5	770	1019.5	1578	1035	1085	1107	1174	765.5	1220.5	1351.5	1676.5
NM_001281934	chr9	45906569	45929722	+	4059	1	Pcsk7|AA959856|PC7|SPC7|-|9 A5,2|9 25,32 cM|protein-coding	471	751.5	835	585.5	704	692	997.5	667.5	564.5	494.5	357	376.5	558	660.5	449	504.5	669	671
NM_027495	chr3	79813153	79842662	-	2278	1	Tmem144|1110057I03Rik|5730537D05Rik|-|3|3 E3|protein-coding	163	260.5	385	56	68.5	46	14.5	14	23.5	113	72	80	15.5	3.5	6	46.5	50.5	85
NM_001282037	chr3	144686902	144720335	-	5953	1	Sh3glb1|AA409932|AI314629|AU015566|Bif-1|mKIAA0491|-|3|3 H2|protein-coding	1239	1937	2202	2790	3752.5	2958.5	3594	2850.5	3574.5	4612	2662	2872	4511	4091.5	3024	5217	8025.5	8133.5
NM_001243008	chr1	90766860	90843971	-	10795	1	Col6a3|AI507288|Col6a-3|-|1 D|1 45,53 cM|protein-coding	537.5	1067.5	1423.5	6218	3110	5001.5	33773.5	15563	19082	21269	16515.5	19286.5	10848.5	7987.5	5607	928.5	659	638
NM_001357992	chr17	22285871	22314842	-	3471	1	Gm7072|EG631624|-|17|17 A3,3|protein-coding	157	250	297	168.5	197.5	132.5	270.5	165	186.5	297	168	172.5	258.5	293.5	164	204.5	363.5	411.5
NM_001356408	chr2	25500750	25505470	+	2390	1	Fbxw5|AI159739|Fbw5|-|2|2 A3|protein-coding	810.5	1404	1573.5	873	1193	1013.5	1728	1134.5	1029.5	1034	580.5	545	986	1165.5	750	903.5	1291.5	1453
NM_001164472	chr8	107056877	107060928	+	2886	1	Nip7|1110017C15Rik|6330509M23Rik|AA408773|AA410017|PEachy|-|8|8 D3|protein-coding	542	703.5	1148	870	1445.5	919	623	340	502	1930.5	990	986.5	1945	2184	1363	896	2095	1833.5
NM_001291212	chr11	77777235	77865988	+	7335	1	Myo18a|MAJN|MyoPDZ|MysPDZ|SP-R210|-|11|11 B5|protein-coding	936	1608	2044	1694.5	1814	2342	4527.5	3791.5	2709.5	2296	1581.5	1594.5	915	782.5	781.5	1207.5	881	1139
NM_001104570	chr17	20462373	20481236	-	2561	1	Vmn2r108|EG627805|-|17|17 A3,2|protein-coding	0	0	0	0	0	0	0	0	0	0	0	0	0	0	0	0	0	0
NM_001347379	chr12	38780082	38868215	+	4239	1	Etv1|ER81|Etsrp81|-|12 A3|12 17,99 cM|protein-coding	115.5	116	173.5	591	481.5	543.5	39.5	53.5	105.5	84	26.5	46.5	100.5	96.5	47.5	531.5	538.5	708.5
NM_001160098	chr14	118787871	118874525	+	1015	1	Cldn10|6720456I16Rik|Cldn10a|Cldn10b|D14Ertd728e|-|14 E4|14 62,55 cM|protein-coding	0	1	0	2.5	2.5	0	9.5	42	73.5	3.5	2	1.5	3.5	0	2.5	0.5	1	0
NM_134238	chr13	23162643	23163581	+	937	1	Vmn1r219|V1rh13|-|13|13 A3,1|protein-coding	0	0	0	0	0	0	0	0	0	0	0	0	0	0	0	0	0	0
NR_155552	chr13	108158738	108194982	+	2096	1	Ercc8|2410022P04Rik|2810431L23Rik|4631412O06Rik|B130065P18Rik|Ckn1|Csa|-|13|13 D2,1|protein-coding	82.5	102.5	169	133	191.5	126.5	117	75	118.5	213	96	112	264	235	190	153	340.5	289.5
NM_001301204	chr8	105984946	105991773	-	1707	1	Dpep2|F630103D06Rik|MBD-2|-|8|8 D3|protein-coding	21.5	56	105.5	249	575.5	464.5	254.5	284.5	602.5	251	134	127.5	360	203	143	501	1892.5	1516
NM_008331	chr19	34640889	34650009	+	2634	1	Ifit1|ISG56|Ifi56|P56|-|19|19 C1|protein-coding	467.5	718.5	451.5	144	265.5	1114.5	304.5	933.5	418.5	295.5	169.5	126	1370.5	2207	1112	713.5	790	804
NR_028479	chr17	12922857	12922917	+	60	1	Snora20|MBI-125|-|17|17 A1|snoRNA	0	0	0	0.5	0.5	0.5	0	0	0	0	0	0	0	0	0	0	1	0
NM_001359467	chr5	146951573	146963855	-	4937	1	Mtif3|2810012L14Rik|AI414549|-|5|5 G3|protein-coding	698.5	1028	1505	941	1357	918.5	1349.5	682.5	922.5	817	496	434	4186.5	6004	3154	898.5	2423	2208
NM_001122683	chr16	31428753	31458901	+	3108	1	Bdh1|2310032J20Rik|AI327223|Bdh|-|16|16 B2|protein-coding	571.5	1111	1581.5	15	39	32	41	46.5	49.5	21.5	5	6	32.5	15.5	24.5	8	16	19
NM_028773	chrX	48146436	48161566	+	2668	1	Sash3|1200013B08Rik|AW413946|SLY1|-|X|X A5|protein-coding	52	209	151.5	200	263	462	214	466	447.5	192	157	142.5	305.5	297	267	354	422	537
NM_001291276	chr7	80227156	80232805	-	879	1	Cib1|Cibkip|Kip|Prkdcip|-|7|7 D2|protein-coding	331	690	791.5	427	680.5	437	681	555	686	808	446	511	655.5	807.5	498	334.5	876	654.5
NR_151665	chr8	85636718	85691009	-	5684	1	Neto2|5530601C23Rik|AI854825|BTCL2|-|8|8 C3|protein-coding	214	203.5	394.5	9.5	11.5	8	54	49.5	48	12.5	5	4.5	3	2.5	4.5	20	14.5	22.5
NM_207153	chr11	58580837	58581877	+	1038	1	Olfr325|MOR275-5|-|11|11 B1,3|protein-coding	0	0	0	0	0	0	0	0	0	0	0	0	0	0	0	0	0	0
NM_178601	chr1	34439829	34445747	+	2238	1	Imp4|AA409888|AV031295|D1Wsu40e|-|1 B|1 13,22 cM|protein-coding	866	1141	1771.5	974.5	1590.5	1063.5	764	605.5	603	2265	1303.5	1323	2077.5	2318.5	1368	953.5	1891.5	1773.5
NM_001018079	chr3	92992226	92993426	+	607	1	Lce3f|2310002A05Rik|-|3|3 F1|protein-coding	0	0	0	0	0	0	0	0	0	0	1	1	0	0	0	0	0	0
NM_146337	chr11	49112777	49113757	-	978	1	Olfr1396|MOR276-2|-|11|11 B1,2|protein-coding	0	0	2	0	0	0	0	0	0	0	0	0	9	3	1	0	0	0
NM_027733	chr18	35660016	35662186	-	704	1	Spata24|2700012K08Rik|4930583E11Rik|5133400G04Rik|AU016220|TIPT|TIPT2|-|18|18 B2|protein-coding	30	40.5	57	26	40	32.5	75	24.5	29.5	41	19.5	15.5	45	52.5	24.5	48	132.5	91
NM_011241	chr15	81704248	81729919	-	2983	1	Rangap1|C79654|Fug1|mKIAA1835|-|15 E1|15 38,21 cM|protein-coding	5037	6630.5	11298	3867	4898.5	4112.5	4022	2475	3320	8382	4774	4619.5	6548	6623	4308	3535.5	4454	4995
NM_146478	chr9	38179871	38180821	-	949	1	Olfr891|MOR170-9|-|9|9 A5,1|protein-coding	0	0	0	0	0	0	0	0	0	0	0	0	0	0	0	0	0	0
NM_001038651	chr13	67339309	67360572	-	4635	1	Zfp953|E130120F12Rik|-|13|13 B3|protein-coding	69	87.5	83	59	67.5	75	81.5	76.5	74.5	52.5	39	30.5	46.5	43.5	37	93.5	172.5	150
NM_029935	chr7	132235780	132317228	-	4803	1	Chst15|4631426J05Rik|BRAG|GalNAc4S-6ST|GalNAcS-6ST|MAd5|mKIAA0598|-|7|7 F3|protein-coding	24.5	107.5	76	436.5	271	433	217.5	255.5	324	108	125	106.5	102.5	73.5	104	708.5	1081.5	1304.5
NM_021608	chr7	122133041	122149044	+	1524	1	Dctn5|4930427E12Rik|C78178|b2b315Clo|-|7|7 F2|protein-coding	560	832	1103.5	666.5	1022	766	1019	854	1073.5	827	558.5	546.5	952	1026	656	556	902	925.5
NM_001357392	chr1	156804166	156939387	-	6895	1	Ralgps2|1810020P17Rik|2210408F11Rik|4921528G01Rik|9130014M22Rik|AU043409|AW046161|-|1|1 G3|protein-coding	75.5	110.5	72.5	206	233	255	1112.5	603.5	840	35	15	22	40.5	18	28.5	64	78	46
NR_152448	chr4	83417724	83467676	+	2723	1	Snapc3|1810020H02Rik|4930558A07Rik|5031401C21Rik|AI414457|E030018J20Rik|-|4|4 C3|protein-coding	92	151.5	174.5	198.5	221	155	235	114	166	157.5	64.5	98	335.5	318	186	177.5	306	291.5
NM_026368	chr4	94500079	94556796	-	2101	1	Caap1|5830433M19Rik|AI536248|CAAP|-|4|4 C5|protein-coding	118	168	220	144.5	215	179.5	137.5	118.5	124.5	202.5	122	134.5	321	270	168	113	243	250
NM_173778	chr9	54538984	54545020	+	2753	1	Sh2d7|4933412E14Rik|-|9|9 A5,3|protein-coding	3.5	7	4.5	0	1	2.5	3	1	3	1.5	1	1.5	0.5	1	4.5	0	1	1.5
NR_155205	chr12	55836366	55869736	+	2465	1	Brms1l|0710008O11Rik|AI159718|BRMS1|D12Ertd407e|-|12 C1|12 24,18 cM|protein-coding	327.5	466.5	584.5	671	696	543.5	597.5	371	437.5	639.5	390.5	379.5	477.5	496.5	304	500.5	855.5	779
NM_001199351	chrX	73655992	73659854	-	1610	1	Pnck|Bstk3|CaMKIbeta2|CaMKlb2|Camk1b|Punc|caMKlb1|-|X A7,3|X 37,38 cM|protein-coding	12	38.5	18	119	142	96	14	8.5	11	97	39	24	4.5	2	5	3	3	3
NM_001172157	chr1	86703804	87050097	+	3147	1	Dis3l2|4930429A22Rik|8030493P09Rik|-|1|1 C5|protein-coding	280	555	585.5	355.5	410	393.5	482.5	304.5	409.5	471	291	277	232.5	177.5	181	293.5	392	455.5
NM_001033437	chr12	40176386	40199315	-	1207	1	Lsmem1|Gm889|-|12|12 B1|protein-coding	0	0	0	1	3.5	3.5	3	0	0	0	1	1	5	2	9	0	4.5	1
NM_027302	chrX	65047644	65049017	+	852	1	Ctag2|1700030B21Rik|-|X|X A7,1|protein-coding	0	0	0	0	0	0	0	0	0	0	0	0	0	0	0	0	0	0
NM_001170983	chr14	52073377	52104021	-	2769	1	Hnrnpc|AL022939|D14Wsu171e|Hnrpc|Hnrpc1|Hnrpc2|hnRNPC1|hnRNPC2|hnrnp-C|-|14 C2|14 26,79 cM|protein-coding	2185	2820.5	4284.5	3372.5	4740.5	3414	3209.5	2344.5	2819.5	4658.5	2821	2541	4280	4390	2783.5	2557.5	5576.5	5356
NM_001037859	chr18	61105572	61131139	+	3851	1	Csf1r|AI323359|CD115|CSF-1R|Csfmr|Fim-2|Fim2|Fms|M-CSF-R|M-CSFR|-|18 E1|18 34,41 cM|protein-coding	380	1155	1288.5	2376	3406.5	4655	3501.5	6678	9523	2835	1930	1974.5	3565.5	1894.5	2686.5	4362	3399.5	4390.5
NM_001114385	chrX	143285674	143394262	-	4046	1	Chrdl1|CHL|CHL1|Nrln1|VOPT|-|X|X F2|protein-coding	0	1	19.5	16	19.5	30	14	130	87	4	4.5	1	45.5	9	19	4.5	5.5	7.5
NM_028732	chr10	60346851	60372684	+	4837	1	Vsir|4632428N05Rik|Dies1|PD-1H|VISTA|-|10|10 B4|protein-coding	181	622.5	676.5	1160	1814	2420	2358	3142	3822	2260.5	1567	1468	2011.5	1249	1685	1533	1518.5	1935.5
NM_001286575	chr17	34898492	34914050	+	3828	1	Ehmt2|Bat8|D17Ertd710e|G9a|KMT1C|NG36|-|17 B1|17 18,45 cM|protein-coding	3774.5	6416	7350	5498.5	6147	6291	8618	5462.5	5001	5908.5	3564	3327.5	5900	6244	4281	4295	4779	6020.5
NR_045642	chr8	104226691	104248558	-	2317	1	Tk2|AU024611|mt-TK|-|8|8 D3|protein-coding	210	391	468.5	378	572	440.5	530	473	628.5	470	268	296.5	355.5	452.5	296	446	991.5	900.5
NM_001244693	chr1	6487231	6860940	+	5795	1	St18|AV348974|Myt3|NZF-3|Nzf3|mKIAA0535|-|1|1 A1|protein-coding	0	1	1.5	10.5	13	6	5	3.5	4	9	6.5	3.5	7.5	14.5	12	7.5	8.5	3.5
NM_007420	chr18	62177713	62179981	-	2266	1	Adrb2|Adrb-2|Badm|Gpcr7|-|18 E1|18 35,1 cM|protein-coding	6	9	18	50.5	92	70.5	47	170.5	124	30	10	13	70.5	20	42	107	87	95
NM_009859	chr9	25252439	25308571	+	2513	1	Sept7|Cdc10|E430034N22|-|9|9 A4|protein-coding	1929	2747.5	3501.5	3100.5	3732.5	2981	2709	1862.5	2325	3912	2267.5	2523	3761	3143.5	2228	3433.5	7502.5	6682.5
NM_001199242	chr5	48389503	48509761	-	2090	1	Kcnip4|AV032399|Calp|Calp250|KChIP4|KChIP4a|-|5|5 B3|protein-coding	0.5	2.5	6	6	3	6.5	7	3	6.5	4	0.5	1.5	1	4.5	4	7	11	6.5
NM_011320	chr5	33430734	33434090	-	1320	1	Nkx1-1|Nkx-1,1|Sax2|-|5 B1|5 17,65 cM|protein-coding	0	0	2.5	0	0	3	0	3.5	0	1	1.5	1	0	5	2	1	1.5	1
NM_001085500	chr11	97685952	97688625	+	737	1	Cisd3|Mel-13|Mel13|-|11|11 D|protein-coding	226	431.5	481.5	610	881	591.5	509.5	280	479	526	247	317.5	1083.5	1576	806.5	271	487	475.5
NM_009747	chr12	105563172	105593071	+	1675	1	Bdkrb2|B(2)|B2|B2R|BK-2|BK2|BK2R|BKR2|BRB2|-|12 E|12 55,76 cM|protein-coding	0	2	4	42	76	45	575	117.5	67.5	236.5	135	112	71.5	56	40	86.5	143.5	131.5
NM_027026	chr11	97034602	97041369	-	1288	1	Lrrc46|1700006D24Rik|-|11|11 D|protein-coding	8.5	17.5	27	4.5	4	8.5	13	3.5	2.5	8	2	5.5	16	31	15.5	3	3.5	2
NR_045154	chr17	43149357	43158291	-	3415	1	E130008D07Rik|-|-|17|17 B3|ncRNA	0	0	0	0	0	1	0	5	3	0	0	0	0	0	0	0	1	0
NM_207145	chr9	19338459	19339400	+	940	1	Olfr845|GA_x5J8B7W6RL5-13522154-13521822|MOR150-1|MOR150-1P|MOR150-2|Olfr1522-ps1|-|9|9 A2|protein-coding	0	0	0	0	0	0	0	0	0	0	0	0	0	0	0	0	0	0.5
NM_001142969	chr6	132625111	132627511	-	479	1	A630073D07Rik|Gm1688|-|6|6 G1|protein-coding	0	0	0	0	0	0	0	0	0	0	0	0	0	0	0	0	0	0
NM_009999	chr7	25897658	25926624	+	1867	1	Cyp2b10|Cyp2b|Cyp2b20|p16|-|7 A3|7 14,11 cM|protein-coding	0.5	0	0	0	1	3.5	0	1	0.5	0.5	0.5	0.5	0.5	0	0	0	1.5	0
NR_155545	chr3	89402673	89411881	-	2167	1	Flad1|A930017E24Rik|Pp591|-|3|3 F1|protein-coding	288.5	435.5	560	406	602	589.5	440	373	403	521.5	288.5	288.5	418.5	490	323	285	508	545.5
NM_025813	chr3	67582768	67604231	+	2960	1	Mfsd1|1200003O06Rik|-|3|3 E1|protein-coding	1671	2605.5	3334	1847.5	2521.5	2280	1990.5	1805	2289	3146.5	2294.5	2087	2811.5	2873	2385	2579.5	3851.5	4204.5
NM_001195390	chr2	153616930	153632781	-	3276	1	Commd7|2310010I22Rik|AW060956|mU3|-|2|2 H1|protein-coding	533.5	846	1140	629.5	840	678	657	488	696.5	952.5	528	516.5	1028.5	1067.5	674	831	1910	1628
NM_008235	chr16	30065357	30067796	+	1445	1	Hes1|Hry|bHLHb39|-|16 B2|16 21,09 cM|protein-coding	50.5	100	124.5	272	239	178	2209.5	1578.5	993.5	776.5	441	478	391	518.5	255.5	228	451.5	495.5
NM_001001982	chr2	118754145	118762661	-	4703	1	A430105I19Rik|Ccdc9b|Gm353|-|2|2 E5|protein-coding	45.5	102.5	59.5	371	559.5	299.5	742.5	409.5	485.5	683	325.5	352	240.5	178	146.5	407	593	647.5
NM_001362154	chr7	25680780	25686562	+	993	1	B9d2|stumpy|-|7|7 A3|protein-coding	166	343	368.5	228	361.5	314.5	518.5	454.5	527.5	495.5	303	251	297	324.5	242.5	285.5	916.5	759.5
NR_155269	chr5	104802246	104860027	-	1589	1	Zfp951|C230055K05Rik|Gm38611|-|5|5 E5|protein-coding	4.5	7.5	18.5	4	3.5	2	8	6.5	7	13	10.5	12	15.5	14	6.5	22	42.5	27.5
NR_045879	chr18	75514645	75522806	+	2297	1	Gm10532|-|-|18 E3|18|ncRNA	18	38.5	46	47	59.5	60	174	111.5	62	137	88	98.5	83	69	45	35.5	21	47.5
NR_073193	chr18	3266354	3327591	-	2622	1	Crem|ICER|ICERI|-|18|18 A1|protein-coding	247.5	377.5	385.5	112	216	203	183	196.5	171.5	113.5	96	73	168.5	132	116.5	120.5	323	323
NM_001085551	chrX	3441731	3443690	-	1957	6	Btbd35f11|Gm14346|-|X|X A1,1|protein-coding	0	0	0	0	0	0	0	0	0	0	0	0	0	0	0	0	0	0
NM_172517	chr1	132477367	132505665	+	3616	1	Rbbp5|4933411J24Rik|C330016J05|-|1|1 E4|protein-coding	704.5	1033.5	1406.5	735.5	704	644	621.5	399	530.5	728	468.5	533.5	985	1098	719.5	767	882	1063
NR_073563	chr12	83794034	83921934	-	3538	1	Numb|Nb|-|12|12 D1|protein-coding	359	582.5	643	461.5	465.5	381	884.5	568	458.5	569.5	370	393	742.5	719.5	508.5	474.5	536	641.5
NM_026740	chr11	78465701	78471945	+	1967	1	Slc46a1|1110002C08Rik|D11Ertd18e|HCP1|Pcft|-|11 B5|11 46,74 cM|protein-coding	67	131	173.5	146.5	213	175.5	246	153.5	200.5	268.5	172	178.5	147.5	161	97	76	93.5	132
NM_019953	chr10	128322459	128327187	+	1009	1	Cnpy2|5330432A10Rik|AW229003|D10Bwg1546e|Tmem4|Zsig9|-|10 D3|10 76,52 cM|protein-coding	898	1809.5	1936	1111	1372.5	1037	2622.5	1847.5	2270	1208.5	678.5	683.5	1403.5	2050	1190	1205	2891.5	2775.5
NM_001355135	chr1	130932656	130940115	-	874	1	Il19|-|-|1|1 E4|protein-coding	0	1	2	0	1.5	2.5	1.5	0.5	10	27.5	16	13.5	4.5	2	3	0	0	1
NM_010688	chr11	97799565	97838765	+	3532	1	Lasp1|AA408629|Def-4|LASP-1|MLN 50|SH3P6|Tg(Col1a1-lacZ)1Ngma|-|11 D|11 61,1 cM|protein-coding	2526.5	4494	5599.5	7058.5	8574	8143.5	13096.5	8804.5	7689.5	14688.5	7580.5	8607	7151.5	6163	4763	3932	4077.5	4655.5
NM_001177953	chrX	10180966	10216795	-	2697	1	Rpgr|Rd9|Rp3h|-|X|X A1,1|protein-coding	49	56.5	95	18	16	21.5	29	16	14	24	19.5	22	45	36	24	32.5	26.5	60
NM_001161628	chr15	83866712	83936095	-	2888	1	Efcab6|4931407K02Rik|4932408N08Rik|bM150J22,2|mKIAA1672|-|15|15 E1-E2|protein-coding	3.5	4.5	11.5	2	0	0	2	0	0	2	2	0.5	459.5	625.5	476.5	0	1	0
NR_131151	chr10	128499247	128504242	+	2112	1	A430046D13Rik|-|-|10 D3|10|ncRNA	15.5	28	26.5	28	24	31.5	40.5	41	58	37	12.5	17.5	34.5	40.5	44	43	118	117
NM_001008785	chr6	95117880	95129793	+	4726	1	Kbtbd8|AU040152|SSEC-51|SSEC51|Takrp|mKIAA1842|-|6|6 D2|protein-coding	90	95.5	176	35	19	28	33	19	22	117	66.5	71	123	144	103	78	92.5	119.5
NM_010933	chr1	86666293	86670573	-	1037	1	Nppc|CNP|lbab|-|1 C5|1 43,98 cM|protein-coding	0	0	1	16	7	2	2	0	0	4	1	2	1.5	0	5	2	0	0
NM_001302372	chr13	56773098	56895789	-	3533	1	Trpc7|TRP7|Trrp8|-|13|13 B1|protein-coding	1	2.5	4.5	1.5	1	0	1	4	6	8.5	5.5	7.5	4	2	2	0	0	1
NM_001177786	chr2	102811142	102901665	-	4793	1	Cd44|AU023126|AW121933|AW146109|HERMES|Ly-24|Pgp-1|-|2 E2|2 54,13 cM|protein-coding	6758.5	10189.5	12844.5	6727.5	12974.5	9003	10786	5932.5	5448	13325.5	7681.5	8436	11042.5	10210	6978	9115.5	16018	15341.5
NM_001293806	chr5	3596066	3637230	+	4527	1	Pex1|5430414H02Rik|E330005K07Rik|ZWS1|-|5|5 A1|protein-coding	271.5	367.5	478	133	154.5	112	270.5	180.5	155.5	285	157.5	147.5	361	293.5	187.5	153.5	202	234
NM_001308024	chr2	34874396	34892133	+	2295	1	Cutal|D730039F16Rik|-|2|2 B|protein-coding	1	5	1	6.5	2.5	3	15	15.5	13	2	2	2	4	5.5	3	0	0	1
NM_001024626	chr10	82048127	82061586	+	2295	1	Zfp873|-|-|10|10 C1|protein-coding	32.5	63	39.5	34.5	25.5	37	74	49.5	61	27	27.5	26.5	6.5	6.5	5	49.5	97.5	88
NM_015825	chr16	96200470	96228933	+	1311	1	Sh3bgr|5430437A18Rik|-|16|16 C4|protein-coding	20.5	46	20	1	54.5	28.5	42	10.5	5.5	1	5	1	60	37.5	115	1	24	20
NM_030689	chr15	79786351	79804709	-	4942	1	Nptxr|1200009K17Rik|1700036C17Rik|5730406O18Rik|AI452369|AI785356|D15Bwg0580e|NPR|Npcd|-|15 E1|15 37,85 cM|protein-coding	160.5	406	400.5	10298.5	10288.5	11738.5	4160.5	2247	2109	3760.5	2198.5	1896	2863.5	4542.5	2250	1981	1836	2301.5
NM_019721	chr14	52294842	52305124	-	2007	1	Mettl3|2310024F18Rik|M6A|Spo8|-|14|14 C2|protein-coding	293	399.5	580.5	583	732.5	543	554	483.5	497.5	508	363	340.5	574	681	498	332.5	485.5	465
NM_001253758	chr3	95929257	95947387	+	2884	1	Anp32e|2810018A15Rik|AI047746|AI326868|CPD1|LANP-L|LANPL|mLANP-L|-|3|3 F2,1|protein-coding	2417.5	3310	4907.5	1970	2807.5	1807.5	2260.5	1675	2159.5	2309	1322	1322.5	3869.5	3737	2338.5	3078	4194	4834
NM_026508	chr16	4039977	4077810	-	2277	1	Trap1|2410002K23Rik|HSP75|-|16 A1|16 2,38 cM|protein-coding	1456	2086	3167	2468.5	3329	2448.5	1831	1407	1472.5	2831.5	1630.5	1626.5	3249	3360.5	2111.5	1524	2367	2591
NM_009523	chr4	137277635	137299501	+	3816	1	Wnt4|Wnt-4|-|4|4 D3|protein-coding	1	0	2.5	3	4.5	12.5	800.5	357.5	208	9	9	8	6.5	10	12.5	4	0	3
NR_015558	chr2	166447451	166458770	+	1633	1	5031425F14Rik|-|-|2|2 H3|ncRNA	1	4.5	4.5	2.5	5	5.5	5.5	14.5	24	6.5	8	4.5	3.5	8.5	6.5	4	6.5	15.5
NM_201371	chr6	127689009	127769159	-	2401	1	Prmt8|Hrmt1l3|Hrmt1l4|-|6|6 F3|protein-coding	0	0	0.5	0	0	1	1.5	0	0	11.5	0	1.5	52	45	38	1	2	6
NM_021306	chr1	87147655	87156356	-	2848	1	Ecel1|DINE|xce|-|1|1 C5|protein-coding	0	0	0	1	4	4.5	0	1	0	7.5	6	2.5	1	0	0.5	0	0	0
NM_172338	chr4	141761998	141790644	-	3896	1	Dnajc16|2900037O03Rik|4732437J24Rik|D030060M24|mKIAA0962|-|4|4 E1|protein-coding	520	1082.5	957	366	375.5	410	654	344	278.5	608.5	424	406	733	764	550	264	214	277
NM_026045	chr2	4622058	4652135	-	3559	1	Prpf18|2810441A10Rik|-|2|2 A1|protein-coding	452	690.5	826	658.5	700	605.5	930	611	653	1306.5	746	753	783.5	693.5	554.5	730	1325	1335
NM_178780	chr7	109046733	109083324	-	1913	1	Ric3|E130307J04Rik|-|7|7 E3|protein-coding	0	1	0	0	1	1	0	1	1	1	1.5	1	0	0	1	0.5	1.5	4.5
NM_001177966	chrX	78369643	78371128	+	1483	1	4930480E11Rik|-|-|X|X B|protein-coding	0	0	0	0	0	0	0	0	0	0	0	0	0	0	0	0	0	0
NR_102385	chr8	23058259	23150497	+	6810	1	Ank1|Ank-1|nb|pale|-|8 A2|8 11,42 cM|protein-coding	4.5	5.5	17	171.5	154	154.5	80	36	19.5	613.5	451	386	127.5	69.5	120	91.5	99.5	64
NM_177722	chr1	9908638	9940954	+	2536	1	Mcmdc2|6030422M02Rik|-|1|1 A2|protein-coding	0	0.5	0	0	1	0.5	1	0	0	2	0	1	1	0	0	0.5	0	0
NM_023603	chr4	127021301	127031236	+	3476	1	Sfpq|1110004P21Rik|2810416M14Rik|5730453G22Rik|9030402K04Rik|AU021830|D4Ertd314e|Gm12940|PSF|REP1|-|4 D2,2|4 61,2 cM|protein-coding	4718	7529	10654	7474.5	8751.5	8251.5	7824	5493	4511	5998	3962.5	3559	8104.5	9653.5	6027.5	4800	4901	5331.5
NM_001033226	chr4	109235632	109254577	+	1922	1	Calr4|4933403L16Rik|AU017583|-|4|4 C7|protein-coding	19	22	58.5	4	8.5	1.5	11	1.5	6	6.5	3	3.5	128.5	126.5	49.5	1.5	12	6.5
NM_173785	chr11	59155369	59163745	-	4022	1	Iba57|4930543L23Rik|A230051G13Rik|C1orf69|-|11|11 B1,3|protein-coding	280.5	449.5	552.5	212.5	287.5	236.5	238	153	178.5	240	182	152.5	316.5	390	265.5	98	118.5	173.5
NM_080726	chr14	54476100	54480434	+	1880	1	Rem2|AW411893|-|14|14 C2|protein-coding	8	12.5	5	11	23	14	292.5	74	30	31.5	11.5	7.5	4	2.5	1.5	1.5	3.5	5
NM_133907	chr5	29569242	29676077	+	5008	1	Ube3c|AI853514|mKIAA0010|-|5|5 B1|protein-coding	1201	1634.5	2222.5	1081	1234	1048.5	1517	1026.5	911	2021	1206.5	1181.5	1755.5	1670	1162.5	1368	2071.5	2057.5
NM_146182	chr7	19394440	19399921	-	1834	1	Klc3|BC017147|Klct|-|7 A3|7 9,62 cM|protein-coding	108.5	203	226	221.5	273	264	821	527.5	573	459	293.5	255	273.5	352	216.5	163.5	226.5	233
NM_026102	chr12	71831068	71992376	+	5995	1	Daam1|-|-|12|12 C3|protein-coding	876	1428.5	1499	1037.5	1423.5	1273.5	802	489.5	369	2376.5	1511.5	1478	849	604	489	366	450.5	547.5
NM_001114637	chr2	120027483	120032604	+	1373	1	Jmjd7|-|-|2 E5|2|protein-coding	112	187.5	254.5	235	324	229	308	136	154	232	149	133	173	226.5	149	59.5	125	130
NM_080554	chr2	34852089	34870962	-	2030	1	Psmd5|1500032A03Rik|AW475925|S5b|W91691|mKIAA0072|-|2|2 B|protein-coding	522	728.5	1100.5	856	1082	854	902.5	496	672.5	1221	754	741.5	1503.5	1534	999.5	1358	2456.5	2392.5
NM_001359864	chr5	123728426	123749414	-	2161	1	Rsrc2|1500011J06Rik|-|5|5 F|protein-coding	636	822	1052	642.5	884	626.5	883.5	559	736.5	668	451	425	1153	1042.5	754	732	1032.5	1135
NM_028643	chr14	57916280	57999262	-	2296	1	Micu2|1110008L20Rik|4833427E09Rik|AU041871|Efha1|Smhs2|-|14|14 C3|protein-coding	564.5	872	984.5	687	1063.5	777.5	1058.5	664.5	838.5	1158	739	729.5	894.5	747	576	696	1163	1211
NM_001256885	chr14	5516279	5522929	+	1736	2	Gm3488|100041747|Gm3494|-|14 A1|14|protein-coding	0	0	0	0	0	0	0.5	0	0	0	0	0	0	0	0.5	0	0	0
NM_001271747	chr2	153649449	153687730	+	3938	1	Dnmt3b|MmuIIIB|-|2|2 H1|protein-coding	94.5	108	180	52	72	56	78	45.5	47	322	191	128	414.5	451	341	39	37	54
NR_152615	chr5	128984558	129008572	-	2952	1	Stx2|AW538950|Epim|G1-536-1|Syn-2|repro34|-|5 G1,3|5 67,99 cM|protein-coding	285	592	655	1128	1298.5	1164	1114.5	846.5	874	952.5	630	637.5	849	744	536	1339.5	1753.5	1972.5
NM_007808	chr6	50562563	50566474	-	3054	1	Cycs|-|-|6 B2,3|6 24,32 cM|protein-coding	57.5	135.5	111	54	70	55.5	18	35	36	50.5	31	34.5	45	58.5	42.5	27	79	83
NM_173867	chr4	140701473	140723220	+	3752	1	Rcc2|2610510H01Rik|2610529N02Rik|AA536646|AA675016|Td60|mKIAA1470|-|4|4 D3|protein-coding	9013.5	13401.5	21012.5	5988.5	7627	6692.5	7092	4197.5	6821	6628.5	4114	3570.5	11529	13207	8412.5	7521.5	9323.5	10453
NM_026154	chr11	97041560	97049213	+	1701	1	Mrpl10|0610040E02Rik|C78440|MRP-L8|Rpml8|-|11|11 D|protein-coding	701	1171.5	1497	1491.5	2136.5	1654	1429	994.5	958.5	1646.5	1046.5	894.5	1466.5	1841	1078.5	733	1611.5	1500.5
NM_130892	chr10	43901807	43947863	+	2971	1	Rtn4ip1|D10Ertd690e|NIMP|-|10 B2|10 23,12 cM|protein-coding	156.5	248	342	207	243	209.5	161.5	160	206	213	156	127.5	369	438	249.5	105	176.5	180
NM_011756	chr7	28376784	28379228	-	1761	1	Zfp36|Gos24|Nup475|TIS11D|TISII|Tis11|Ttp|Zfp-36|-|7 A3-B1|7 16,72 cM|protein-coding	348	680.5	856.5	916.5	3301.5	1897	1131.5	7950.5	1396.5	1323	783.5	814	4453.5	1659	2028	482.5	748.5	795
NR_151519	chr1	78791623	79224511	-	3279	1	Gm29536|-|-|1 C4|1|ncRNA	0	0	0	0	0	0	0	0	0	0	0	0	0	0	0	0	0	0
NM_008256	chr3	98280431	98310738	+	3282	1	Hmgcs2|1300002P16|mHS|-|3 F2,2|3 42,74 cM|protein-coding	104	238	185.5	170	156	207.5	205	164.5	354.5	129.5	70.5	83	113.5	133	97.5	0	1	1
NM_025365	chr17	47686645	47688386	-	948	1	Tomm6|1110002E23Rik|AI663970|-|17|17 C|protein-coding	1518.5	2300	3272	1952.5	3187	2190	2530.5	1551.5	2657.5	3057	1851	1638.5	2606	3406	2117	1125	2871	2355.5
NM_029564	chr11	73177083	73182046	+	1411	1	Tax1bp3|1300011C24Rik|TIP-1|-|11|11 B4|protein-coding	108.5	157.5	197	194.5	250	216	417	237.5	249.5	188	140	134.5	201	236.5	156	124.5	256.5	239
NM_177915	chrX	49792967	49797745	-	1749	1	Igsf1|5330413N23|5530402E03|AI747649|InhBP/p120|mKIAA0364|-|X|X A5|protein-coding	0	0	0	0	0	0	0	0	0	0	0	2	1	0	0	0	0	0
NM_015828	chr4	44034075	44084177	-	5370	1	Gne|2310066H07Rik|DMRV|GLCNE|IBM2|NM|Uae1|-|4|4 B1|protein-coding	538	844	1142.5	562.5	706	588.5	477	425.5	434.5	1013.5	614.5	529	465	534	383.5	385	422	476.5
NM_008188	chr6	113046302	113068278	+	2079	1	Thumpd3|AW556087|Gt(ROSA)26asSor|Gtrosa26as|-|6 E3|6 52,73 cM|protein-coding	520	725	1067.5	590	688	561	470.5	353	472.5	1185	673	697	685	760.5	529.5	542.5	1181.5	1060.5
NM_009004	chr18	34624936	34633277	+	3452	1	Kif20a|AA415432|Rab6kifl|-|18 B1|18 18,69 cM|protein-coding	1040	1122	2131	1669	2031	1501	1507.5	709.5	642.5	1452	897	761	2157.5	2264.5	1351	3182.5	4348.5	4677.5
NR_045993	chr5	100077962	100095273	+	1335	1	Tmem150cos|5830403M04Rik|-|5|5 E4|ncRNA	0	2	1	0.5	0	0	0.5	0	2.5	0.5	2.5	0	0	0	0.5	0.5	2	1.5
NM_028602	chr11	121146143	121148313	+	1734	1	Tex19,1|2410081M02Rik|Tex19|Tex19a|mTex19,1|-|11|11 E2|protein-coding	1	1	2	2	1	4.5	3	5	3	1843.5	1077	932.5	215.5	186	114	0	0	0
NR_037251	chr17	51277988	51613053	+	55	1	Mir669a-5|mmu-mir-669a-5|-|2 A1|2 8,22 cM|ncRNA	0	0	0	0	0	0	0	0	0	0	0	0	0	0	0	0	0	0
NM_001081457	chr12	110485739	110583074	+	4105	1	Ppp2r5c|2610043M05Rik|2700063L20Rik|AI060890|AW545884|C85228|D12Bwg0916e|mKIAA0044|-|12 F1|12 60,56 cM|protein-coding	1677	2394	3149.5	1643	2277	1724	3025	2012	2296	2057	1256	1250	2093.5	1975.5	1402	1630.5	2487	2814
NM_001289495	chr5	72695978	72752777	-	2260	1	Txk|A130089B16Rik|Btkl|PTK-RL-18|PTK4|Rlk|-|5 C3,2|5 38,44 cM|protein-coding	1	14.5	20	4	12	26	9.5	23	9	6	7	1.5	32.5	40	27	30.5	78	81
NM_207539	chr7	48388526	48389648	+	1120	1	Mrgprb8|MrgB8|-|7|7 B4|protein-coding	0	0	0	0	0	0	0	0	0	0	0	0	0	0	0	0	0	0
NM_016688	chr9	65346068	65359643	+	2448	1	Pdcd7|C80112|ES18|-|9|9 C|protein-coding	251.5	372	479	542	595.5	431	460	287.5	345.5	454	300	276	686	821.5	476	411	480	620.5
NM_146968	chr2	89493294	89494346	-	1050	1	Olfr1242|MOR231-5|-|2|2 E1|protein-coding	0	0	0	0	0	0	0	0	0	0	0	0	0	0	0	0	0	0
NM_145926	chr11	50225335	50235103	+	2412	1	Mgat4b|AA407995|GnTIVb|-|11|11 B1,3|protein-coding	6001	13137	15007	3244	4089.5	3676	7747.5	4049	5758	5036.5	3114	2774	3266.5	4361.5	2660	1317.5	1908	2090
NM_001346959	chr17	90033644	90455880	-	5659	1	Nrxn1|1700062G21Rik|9330127H16Rik|A230068P09Rik|mKIAA0578|-|17|17 E5|protein-coding	0	0	0	0	3	1	4	3	3.5	0	0	1	0	2	0	0	0	0
NM_001288618	chr6	55090049	55133016	-	2685	1	Crhr2|CRF-R2|CRFR2alpha|CRFR2beta|Crfr2|-|6 B3|6 27,33 cM|protein-coding	0	0.5	5.5	2.5	17	17.5	27.5	95	102.5	6	2.5	3.5	7.5	1	23.5	0	2	14.5
NM_001007461	chr11	98626360	98638089	+	1465	1	Gsdma3|Bsk|Dfl|Fgn|Gsdm1l|Gsdm3|Rco2|Rim3|-|11 D|11 62,21 cM|protein-coding	0	0	0.5	0	0	3	0	0	0	0	0	0	0	0	0	0	0.5	0
NR_155520	chr11	33973961	34098554	-	693	1	4930469K13Rik|-|-|11|11 A4|ncRNA	1	0	1	1	4.5	0.5	0	4.5	2.5	4.5	2	0	2	3.5	3.5	4.5	2	1.5
NM_001163556	chr7	25091115	25132460	-	3232	1	Pou2f2|Oct-2|Oct2a|Oct2b|Oct2c|Oct2d|Otf-2|Otf2|-|7 A3|7 13,73 cM|protein-coding	48.5	110	122.5	78.5	70	235.5	121.5	199.5	150.5	147.5	147	106	255	372	314	201.5	80	171
NM_028973	chr16	30269302	30283254	-	5304	1	Lrrc15|5430427N11Rik|LIB|-|16|16 B2|protein-coding	7	45	63	703.5	535.5	315.5	19672.5	7808.5	5996.5	2186.5	1944	2061	1103	285	575.5	52	132	77
NM_178412	chr3	106387384	106406182	-	1655	1	Chil6|BYm|Chil8|-|3|3 F2,3|protein-coding	1	0	0	0	0	0	0	0	2	0	0.5	0	0.5	0	0	0	0	0.5
NM_001347658	chr7	126491708	126502425	-	4017	1	Atxn2l|A2D|A2LG|A2RP|A2lp|Atxnl2|-|7|7 F3|protein-coding	3405.5	5609	7067	4459	5837	5307	5984	4491.5	4405.5	4699.5	3025.5	2667.5	8358.5	8530	5297.5	3393.5	2695.5	3497.5
NM_008619	chr3	104794834	104818305	-	3541	1	Mov10|C77703|Mov-10|-|3|3 F2,2|protein-coding	1458	2417.5	2310.5	1727.5	1288.5	2401.5	1441	1181.5	817	874	588.5	530.5	3864.5	4833	2576.5	1086	818	1124
NM_001348173	chr9	54165937	54202216	-	2571	1	Cyp19a1|Ar|ArKO|Cyp19|Int-5|Int5|p450arom|-|9 A5,3|9 29,49 cM|protein-coding	0	0	0	0	0	0	0	0	0	0	0	0	0	0.5	0	0	0	0
NM_146278	chr14	50147901	50148872	-	970	1	Olfr729|MOR246-6|-|14|14 C1|protein-coding	0	0	0	0	0	0	0	0	0	0	0	0	0	0	0	0	0	0
NM_001360706	chr13	100460230	100492609	-	1541	1	Gtf2h2|44kDa|BTF2 p44|BTF2-p44|Btf2p44|p44|-|13 D1|13 53,21 cM|protein-coding	257.5	369	556	336	507.5	350	260.5	193	186.5	512	310.5	266.5	526	563.5	334	197	409.5	378.5
NM_001164819	chr2	151999866	152009258	+	2618	1	Slc52a3|2310046K01Rik|RFT2|-|2|2 G3|protein-coding	5	20	18.5	16	39.5	64	211.5	230.5	176.5	48.5	48.5	40	60	57.5	50.5	28.5	32	48
NM_007882	chr18	19960930	20002097	-	5287	1	Dsc3|5430426I24Rik|-|18 A2|18 11,11 cM|protein-coding	0	0	0.5	4.5	1	58.5	1	0	0.5	0	0	0	1	0.5	1	0	0.5	3
NR_030450	chr12	69763835	69763944	-	109	1	Mir681|Mirn681|mmu-mir-681|-|12 C2|12|ncRNA	0	0	0	0	0	0	0	0	0	0	0	0	0	0	0	0	0	0
NM_001285952	chr4	104913456	105016863	+	3191	1	Fyb2|1700024P16Rik|ARAP|C1orf168|Gm620|-|4|4 C6|protein-coding	1	0	1.5	6.5	10	6	14	8	46	6.5	4	3.5	39.5	10.5	13.5	5	11.5	5
NM_001111311	chr1	91053444	91117322	+	3652	1	Lrrfip1|AU024550|Fliiap1|-|1|1 D|protein-coding	3115	4557	4941	3125.5	4761	2997.5	2185	2024	2338	6584.5	4139.5	4190	4842	4010.5	2640.5	2464.5	3634	3938.5
NM_007491	chr7	102096879	102100229	-	1707	1	Art5|ARTC5|Yac-2|-|7 E2|7 54,71 cM|protein-coding	54	115.5	143	6.5	17	14	14	0	1	110.5	38.5	45	46	37	34	2	5.5	4
NM_001359856	chr14	31019705	31121592	+	7905	1	Pbrm1|2610016F04Rik|AI507524|BAF180|Pb1|-|14|14 B|protein-coding	1242.5	1454	2110	1561	1379.5	1485	2250.5	1378.5	1670	1985	1268	1368	2371.5	1842.5	1305	2072.5	2152.5	2479
NM_001361123	chr11	101418812	101425328	-	1438	1	Ptges3l|1110069E20Rik|1700113I22Rik|-|11|11 D|protein-coding	94.5	127.5	134	138	159	151	189	180.5	182	117.5	81.5	80.5	96.5	91.5	106.5	85.5	125	124
NM_001360978	chr6	39871436	40255148	+	11890	1	Tmem178b|A930009E05Rik|EG434008|Gm5567|-|6 B1|6|protein-coding	0	3.5	7	3.5	7	6	2	10	10	0	0	0	6	6	5	0	3	2.5
NM_010133	chr1	120602487	120607991	+	2550	1	En1|En-1|Mo-en,1|engrailed-1|-|1 E2,3|1 52,74 cM|protein-coding	0	7	5	28	45.5	24	646	620	504	19.5	20	18	460	430	328.5	2	9	19.5
NM_001243138	chr4	146502000	146539395	+	3061	1	Zfp981|Gm13247|-|4 E1|4|protein-coding	0	0	0	0	0	0	0	0	1	10	14	10.5	21.5	11	3.5	7.5	12	10.5
NM_001100462	chr8	71554303	71558871	-	1533	1	Tmem221|-|-|8|8 B3,3|protein-coding	15.5	50.5	28	15	24	72.5	329	564.5	183.5	13	12	11	35	25	35	18.5	31.5	12.5
NM_001290484	chr2	28566245	28583279	-	2809	1	Gtf3c5|2700084A09Rik|TFIIIC63|TFiiiC2-63|-|2|2 A3|protein-coding	509	787.5	1104.5	644.5	920.5	649.5	969.5	686.5	602	711.5	448.5	399.5	881.5	954.5	573.5	602	891.5	958.5
NR_126471	chr6	43162454	43174858	-	858	1	1700024N05Rik|-|-|6|6 B2,1|ncRNA	0	0	0	0	0	0	0	0	0	0	0	0	0	0	0	0	0	0
NM_001305387	chr4	43017626	43025814	-	3526	1	Pigo|PIG-O|-|4|4 A5|protein-coding	299	497.5	598.5	180.5	266	176	474	343.5	310	468	308.5	298	591	689	495	262.5	252.5	292.5
NR_104304	chr14	32080517	32085692	-	3211	1	Dph3|DELGIP1|DelgipP1|Desr1|KTI11|Zcsl2|-|14|14 B|protein-coding	298.5	534	821	545.5	844.5	525	682.5	506	520	558	299.5	338.5	610.5	660.5	497	523.5	1690.5	1397.5
NM_134235	chr13	22827194	22828114	-	919	1	Vmn1r210|V1rh10|-|13|13 A3,1|protein-coding	0	0	0	0	0	0	0	0	1	0	0	0	1	0	1	0	0	0
NM_153100	chr9	110984943	110989713	-	2450	1	Rtp3|Tmem7|-|9|9 F2|protein-coding	7	9	16	7.5	4	8	8.5	10.5	10	5.5	6	6.5	9.5	7.5	13	13	11.5	25
NM_008117	chr11	106300261	106301896	-	896	1	Gh|Gh1|Ghb1|-|11 E1|11 68,89 cM|protein-coding	0	0	1	0	0	0	0.5	1	0	1	0	1	14.5	26	12	0	3	0
NM_001360095	chr7	79446231	79466273	-	7647	1	Polg|AA409516|PolgA|-|7|7 D2|protein-coding	1200	1826.5	2294.5	1162	1676	1258.5	1839	1381.5	1246.5	1703.5	1035.5	1000.5	2414.5	2610	1708	1117.5	1144	1372
NM_172616	chr16	48994188	49019705	+	3951	1	C330027C09Rik|AA408511|AU018569|Cip2a|Kiaa1524|-|16|16 B5|protein-coding	842.5	855	1614.5	559.5	812	594.5	530	249.5	226	754.5	447	425	1184.5	1049	664	1038	1856.5	1940.5
NM_001358924	chr8	105636538	105682922	+	3806	1	Ctcf|AW108038|-|8|8 D3|protein-coding	1164	1692.5	2184	1426	1449.5	1361.5	1921	1309	1179.5	1626.5	931.5	961.5	2533.5	2222	1515	1905	2633	2876.5
NR_030493	chr13	62760739	62760846	+	107	1	Mir713|Mirn713|mir-713|mmu-mir-713|-|13 B3|13|ncRNA	0	0	0	0	0	0	0	0.5	0	0	0	0	0	0	0	0	0	0
NR_102728	chr10	18797299	18831930	-	1800	1	4930444F02Rik|1700010L24Rik|mpiR|-|10|10 A3|ncRNA	0	2	0.5	0	0	0	0	0	0	0	0	0	0	0	0	0	0	0
NM_011405	chr14	54369442	54417702	-	2269	1	Slc7a7|AI790233|my+lat1|-|14|14 C2|protein-coding	127	308.5	292	218.5	292.5	266	599	514	411.5	404	326	285	309.5	314.5	317	312.5	383	427.5
NM_001311134	chr6	54269156	54301812	+	2680	1	Chn2|1700026N20Rik|4930557O16Rik|ARHGAP3|Bch|-|6|6 B3|protein-coding	125	213.5	351	9	17	20.5	631	429.5	393.5	13	7	12.5	27.5	23.5	22	15.5	37	34
NM_146828	chr9	39949837	39950769	-	931	1	Olfr975|MOR224-2|-|9|9 A5,1|protein-coding	0	0	0	0	0	0	0	0	0	0	0	0	0	0	0	0	0	0
NM_001357882	chr15	76643395	76656894	-	4160	1	Cyhr1|1110031M01Rik|AU042374|Chrp|-|15|15 D3|protein-coding	1021	1716.5	2055	1394	1469.5	1484	1915	1488	1492.5	1040.5	681	671.5	700	933	607.5	1097	1597.5	1759
NM_001080388	chr19	7275396	7341860	-	4483	1	Mark2|EMK-1|Emk|Par-1|Par-1b|-|19 A|19 5,32 cM|protein-coding	890.5	1500.5	1830	1792.5	2016	2310.5	2937.5	2373	1733	2317	1506.5	1425.5	2003	2105	1381	1233.5	1298	1691.5
NM_001198808	chr2	10370451	10595253	+	7784	1	Sfmbt2|D2Wsu23e|D330030P06Rik|-|2 A1|2 7,81 cM|protein-coding	0.5	1	5	39	45	29	15	16	7	5.5	2	2	921.5	818	556.5	58	34.5	75
NM_001243937	chr5	94526284	94538367	+	2058	3	Gm3139|-|-|5 E3|5|protein-coding	0	0	0	0	0	0	0	0	0	0	0	0	0	0	0	0	0	0
NM_001347216	chr10	76761854	76961947	-	2154	1	Pcbp3|AlphaCP-3|-|10|10 C1|protein-coding	1.5	8	17.5	351	493.5	329.5	270	108	92	67.5	38	59.5	307.5	371.5	220	19	26	27
NM_013872	chr15	81951106	81960930	-	1292	1	Pmm1|C77612|-|15|15 E1|protein-coding	265	465	628	625.5	825.5	611	1376.5	1048.5	3194	1205.5	657.5	691	657.5	766	515	381	899.5	726
NM_001083334	chr18	32377217	32435740	+	2105	1	Bin1|ALP-1|Amphl|BRAMP-2|SH3P9|-|18 B1|18 18,01 cM|protein-coding	839	1336.5	1844	3732.5	6374.5	4179.5	2845.5	1596.5	2955.5	3546	2132	2056	3243	3303.5	2586	1757.5	2917.5	2955.5
NM_010719	chr7	25379527	25395987	-	3209	1	Lipe|4933403G17Rik|HSL|-|7 A3|7 13,78 cM|protein-coding	84.5	183.5	191.5	126.5	226.5	383.5	493.5	570.5	407	516	275.5	267	260	262	286.5	255	233	296
NM_013871	chr15	89130584	89140703	-	1876	1	Mapk12|AW123708|Erk6|P38gamma|Prkm12|Sapk3|-|15|15 E3|protein-coding	167	195	307.5	1088.5	1363	1123	908.5	598.5	618.5	873	498.5	434	586	642.5	469	146	273	254.5
NR_028550	chr11	62603460	62603521	+	61	1	Snord49a|MBII-243|-|11 B2|11|snoRNA	0.5	1	3	2	9.5	2.5	3	1.5	3.5	2.5	1.5	2	5.5	5	5.5	1.5	1	1
NM_001122895	chr10	127660918	127666703	-	2375	1	Nab2|AI451907|-|10 D3|10 74,6 cM|protein-coding	500	1000.5	864.5	1662.5	1621.5	1392.5	3517.5	2142.5	1890.5	1653	996.5	1042	1729	1786.5	1283	2641.5	2863.5	3899
NR_002891	chr10	4403171	4429166	-	1745	2	Gm5512|EG433224|-|19 A|19|pseudo	158.5	283	329.5	193	283	230.5	101.5	117	134.5	154	92	85	251.5	390.5	218	120	165	199
NM_001033174	chr19	11965844	11994114	+	4571	1	Osbp|1110018F06Rik|AW559088|mKIAA4220|-|19 A|19 8,58 cM|protein-coding	704.5	1031.5	1368	1460.5	1360.5	1550	2054	1687.5	1643	1436.5	1005	879.5	1923	1945	1355.5	1254.5	1320.5	1793.5
NM_023465	chr4	149518241	149566437	+	2662	1	Ctnnbip1|1110008O09Rik|2310001I19Rik|AW457332|Catnbip1|Icat|-|4|4 E2|protein-coding	126.5	194.5	307	448.5	560	488.5	676	482	641.5	355	215.5	209.5	466.5	639	378.5	696	1201.5	1033.5
NM_001286080	chr12	70018740	70112035	-	6759	1	Nin|3110068G20Rik|AI385615|AU024711|mKIAA1565|-|12|12 C2|protein-coding	717	851	1026	1246	1191.5	1240.5	1153	709	414	2674	1757.5	1526.5	1984	1369	1033	600.5	359.5	432.5
NM_029020	chr5	24394156	24409947	+	2922	1	Abcb8|4833412N02Rik|AA409895|-|5|5 A3|protein-coding	1000	1664.5	2026	717.5	960	742	1269	688.5	759.5	1302	698	650.5	845	976	553.5	780.5	1229	1531.5
NR_030570	chr4	81476309	81487013	-	38	1	Mir466h|Mirn466h|-|2 A1|2|ncRNA	0	0	0	0	0	0	0	0	0	0	0	0	0	0	0	0	0	0
NM_146591	chr2	86988242	86989174	-	931	1	Olfr1101|MOR179-3|-|2|2 D|protein-coding	0	0	0	0	0	0	0	0	0	0	0	0	0	0	0	0	0	0
NM_175696	chr6	124996720	125003097	+	2217	1	Pianp|AI255183|AU067746|C530028O21Rik|Panp|-|6|6 F2|protein-coding	3835.5	8324	7518.5	9	13.5	34	65.5	83.5	52.5	123	128	77.5	31.5	32	15.5	261	282	344
NM_053169	chr11	62820253	62842948	+	3888	1	Trim16|9130006M08Rik|AI482483|EBBP|-|11|11 B2|protein-coding	12.5	21.5	41.5	390.5	672.5	520	571	584	491	1118.5	692.5	690	422	352	236	578.5	800	977.5
NR_152118	chr3	79568192	79572580	+	1362	1	4930589L23Rik|-|-|3|3 E3|ncRNA	0	2	0	0.5	0.5	0	0	0.5	1	0	1	0	2	2	2.5	0.5	1	0
NR_073523	chr11	83028126	83040042	-	3620	1	Slfn10-ps|Slfn10|mFLJ00257|-|11|11 C|protein-coding	14	20.5	23.5	75	70	114	47	35	44.5	102	77	65	126	75.5	69	57	50.5	50.5
NR_151689	chr9	123694406	123717625	-	6542	1	Lztfl1|5530402H04Rik|6130400H19Rik|AI414725|AW048545|-|9 F4|9 74,36 cM|protein-coding	82	151	143	191	273	208.5	173	130.5	159.5	181	123.5	120	150.5	140.5	116.5	216	492	449
NM_028138	chr17	81026327	81065085	-	1844	1	Thumpd2|2810025A12Rik|-|17|17 E3|protein-coding	52	90	105	119	141	126	148.5	89	96	102	71.5	67.5	140.5	142	87.5	60	155.5	167.5
NM_001289566	chr5	150018675	150082186	+	3340	1	Rxfp2|Gpr106|Great|Lgr8|-|5 G3|5 89,23 cM|protein-coding	0	0	0	0	2	0	0	0.5	0	1	0	0	0	2	0	1	1	0
NM_147006	chr11	73814142	73816877	-	1065	1	Olfr392|MOR135-9|-|11|11 B4|protein-coding	0	0	0	0	0	0	0	0	0	0	0	0	0	0	0	0	0	0
NM_001276301	chr7	110768206	110812408	+	3961	1	Ampd3|-|-|7 E3|7 57,85 cM|protein-coding	129.5	293.5	248	411.5	613.5	334.5	765	537.5	681	349	200	170.5	540.5	200	286.5	221	189	209
NM_010778	chr1	195041238	195092248	-	1862	1	Cd46|Mcp|-|1 H6|1 98,41 cM|protein-coding	8.5	6	4	7.5	15	5	3	3	5	13.5	1.5	5	2	2	6	5	9.5	14.5
NM_139223	chr8	21946762	21948622	+	221	1	Defb13|BD-13|-|8|8 A2|protein-coding	0	0	0	0	0	0.5	0	0	0	0	0	0	0	0	0	0	0	0
NM_001331119	chr13	14049790	14063488	-	5238	1	Ggps1|1810026C22Rik|9530089B04Rik|AI843169|C79210|-|13 A1|13 5,29 cM|protein-coding	327	400	563	599	671.5	496	749.5	473	513.5	567.5	357	338.5	653.5	618.5	393.5	433.5	730.5	837
NM_001293561	chr3	141465564	141834924	+	9336	1	Unc5c|B130051O18Rik|Unc5h3|rcm|-|3 H1|3 65,57 cM|protein-coding	1315.5	1420.5	2213.5	1.5	3	2	45.5	70	54	7	5.5	6	9	5	8.5	6	2	0
NM_028698	chr4	119367640	119383834	-	1065	1	Ccdc30|1700001O02Rik|1700041C02Rik|1700111D19Rik|4930445I03Rik|-|4|4 D2,1|protein-coding	0	2	0	0	0	0.5	0.5	0	0	0	0	0	0	2	0	0	1	0
NM_009006	chr19	6341160	6355619	+	4614	1	Map4k2|AI385662|BL44|GCK|Rab8ip|-|19|19 A|protein-coding	161	338.5	334.5	399	502	533	894.5	749.5	535.5	341.5	194.5	175	868	1005	684.5	348.5	378.5	483.5
NM_001282054	chr3	153857141	153904891	-	3219	1	Msh4|4930485C04Rik|AV144863|mMsh4|-|3|3 H3|protein-coding	0	1.5	0	0	1	0	0	0	0	2.5	0.5	1	4	0	1	0.5	2	0.5
NR_155499	chr4	41743188	41755772	-	2382	1	Gm42274|-|-|4|4|ncRNA	8	18.5	32	17	29.5	30	40.5	30.5	32.5	28.5	18.5	17	39	45.5	28.5	13	26.5	22
NM_007514	chr8	40862367	40922070	+	7703	1	Slc7a2|20,5|AI158848|Atrc2|CAT-2|Cat2|Tea|-|8 A4|8 23,89 cM|protein-coding	61.5	118	55.5	62.5	89.5	148	268.5	945.5	7963.5	232.5	198	187.5	334.5	54.5	134.5	66	139.5	65
NR_040556	chr3	70772379	70807291	-	1800	1	Gm6634|EG625901|-|3|3 E2|ncRNA	1	0	0	26	46	30.5	16	9	18.5	0.5	5.5	4	17.5	17	10.5	69	207.5	149
NM_146987	chr6	42471235	42472176	-	940	1	Olfr457|MOR257-1|-|6|6 B2,1|protein-coding	0	0	0	0	0	0	0	0	0	0	0	0	0	0	0	0	0	0
NM_001357998	chr9	72693298	72749850	+	6361	1	Nedd4|AA959633|AL023035|AU019897|E430025J12Rik|EG639396|Gm7265|KIAA0093|Nedd4-1|Nedd4a|-|9 D|9 40,08 cM|protein-coding	13371.5	21288.5	23439.5	23025.5	20367	19014	25798	13532.5	12297.5	11183.5	6529	7278	8627	7350	5324.5	8454	9005	11065.5
NR_045339	chr10	95417375	95428640	+	1153	1	5730420D15Rik|-|-|10|10 C2|ncRNA	0	1	0	0	0.5	1	2	1	2.5	0.5	1	0	1	0	0	0	0	0
NM_001081242	chr9	67217085	67559703	-	12074	1	Tln2|5730421P04Rik|AI507121|AI787438|AL118320|mKIAA0320|-|9|9 C|protein-coding	455	645.5	939	779	821	829.5	2686.5	1245	930.5	1054	657	642.5	1202	1025.5	854.5	1079.5	739.5	1031.5
NM_001356318	chr3	88579608	88588420	+	1046	1	Ssr2|1500032E05Rik|AI315033|AU020133|SSR-beta|TLAP|TRAPB|TRAPbeta|-|3|3 F1|protein-coding	2073	3780.5	5065	2823.5	3813	3171.5	4064.5	2464	3116.5	3807	2571.5	2304	5250	7346.5	4130.5	1858	4223.5	3844
NM_029937	chr3	90104132	90212017	+	5640	1	Nup210l|4930548O11Rik|R26-EGFP|Tg(Gt(ROSA)26Sor-EGFP)130910Eps|-|3|3 F1|protein-coding	9.5	6.5	8.5	21	41.5	37.5	13.5	16	7.5	15	10	11	14	25.5	17	30.5	28	47.5
NM_001271591	chr5	115102922	115107962	-	673	1	Rpl37rt|EyeLinc4|Gm13826|-|5 F|5 55,99 cM|protein-coding	1572.5	2188	3155.5	4481.5	6990	3918	5256.5	2580	6194.5	5561	2808	2903	3993	4478.5	3031	3758.5	10027.5	9023
NR_029743	chr1	74394310	74394394	+	84	1	Mir26b|Mirn26b|mir-26b|mmu-mir-26b|-|1|1 C3|ncRNA	0	0	2	0	1	0.5	0.5	0	0.5	1.5	0	0	1.5	0	1.5	0.5	0.5	0
NM_001252574	chr2	165276522	165287787	-	1978	1	Slc35c2|C85957|CGI-15|D2Wsu58e|Ovcov1|-|2 H3|2 85,53 cM|protein-coding	641	1143	1592.5	766.5	1215	978.5	1042.5	667.5	975.5	1628	986.5	897	1420.5	1721	1203.5	602	874.5	999.5
NM_199240	chr2	124653581	124667789	+	5680	1	Sema6d|1110067B02Rik|AA409156|D330011G23|mKIAA1479|-|2|2 F1|protein-coding	1180.5	1647.5	1443.5	807	738.5	671.5	1067	327	258.5	267	227.5	214	198	129.5	185.5	423.5	511.5	535
NM_011260	chr6	78466269	78468874	-	765	1	Reg3g|AI449515|REG-3-gamma|reg III-gamma|-|6|6 C3|protein-coding	0	0	0	3	9.5	10.5	77.5	36	18.5	8.5	1.5	10	3	6.5	7.5	0	12.5	5
NM_001159374	chr11	100080848	100088226	-	1665	1	Krt32|Ha3|Hka2|K32|Krt1-2|Krtha2|-|11 D|11 63,4 cM|protein-coding	0	0	0	1.5	0	0	0	0	0	0	0	0.5	1	0	0	0	0	1
NM_001252467	chr17	56673225	56711769	+	2336	1	Ranbp3|2610024N24Rik|AA408221|-|17|17 D|protein-coding	2245	3742	4923	2382.5	3087.5	2644.5	2566	1672	1811.5	2912	1754.5	1707.5	2930	3232.5	2017.5	1282	2073	2104
NM_001011865	chr7	103670103	103671029	-	925	1	Olfr624|MOR4-2P|-|7|7 E3|protein-coding	0	0	0	0	0	0	0	0	0	0	0	0	0	0	0	0	0	0
NR_106002	chr5	136105522	136105603	+	81	1	Mir7035|Gm27661|mmu-mir-7035|-|5|5 G2|ncRNA	0	2	1	1	5	2.5	2	0.5	2	4	1.5	3	2	2.5	0.5	1	1	0.5
NR_027860	chr14	73025603	73026890	+	1287	1	Gm9199|EG668489|-|14|14 D3|pseudo	1	13	4	7.5	18	8.5	8	10.5	20.5	22	18	15	44.5	33	22.5	21.5	23.5	16.5
NM_001267710	chr7	120843600	120907219	+	6245	1	Eef2k|C86191|eEF-2K|-|7|7 F2|protein-coding	561	1003	1354.5	705.5	1050.5	731.5	2029	1567	1743.5	1142	652.5	653.5	807	753	706.5	774.5	665	844
NM_001039658	chr19	3388857	3398168	+	2030	1	Tesmin|Mtl5|-|19|19 A|protein-coding	3.5	7	3	8	6.5	6.5	8.5	9.5	8	4	4.5	1	6	6	2	6.5	7.5	3
NM_001313725	chrX	74384720	74393274	-	1537	1	Fam3a|1810037C20Rik|-|X|X A7,3|protein-coding	187	408	391	245.5	330	283.5	435.5	333.5	519	344.5	197	214.5	455.5	528.5	388.5	285	451	478
NM_177912	chr15	63824346	63845176	-	2063	1	Gsdmc2|9130023H10|AI987692|-|15|15 D1|protein-coding	0	0.5	0.5	0	0	0	0	0	0	0	0	0	0	0	0	0	0.5	0
NM_007738	chr9	108953745	108984875	+	9078	1	Col7a1|AW209154|-|9 F2|9 59,63 cM|protein-coding	15	50	36.5	935	849.5	677.5	17328.5	3681.5	3035	5725	5896	6541	2584.5	1957.5	1044.5	23.5	15	9
NM_029576	chr19	5099207	5106996	-	1827	1	Rab1b|1110011F09Rik|-|19|19 A|protein-coding	1904.5	3455	4341.5	3688.5	5264	4383	4314.5	3527	3699.5	4357.5	2741	2601.5	4074.5	4305.5	2958	2863	4971	5202.5
NM_001357965	chr11	71751015	71789649	+	2822	1	Wscd1|mKIAA0523|-|11|11 B4|protein-coding	7	41	18	19.5	18	8	67.5	21.5	37	69.5	67.5	52	17.5	29	28.5	13.5	42.5	44
NM_001315500	chr1	171155518	171161130	+	1890	1	Mpz|Mpp|P-zero|P0|-|1 H3|1 79,05 cM|protein-coding	4	9.5	79.5	18.5	9.5	22.5	59	445	612	3	3	4	184	33.5	73.5	17	19.5	58
NM_001357396	chr18	12974460	12992950	+	3376	1	Impact|E430016J11Rik|-|18|18 A1|protein-coding	320	491.5	651.5	527	659.5	490	310	218.5	343	683	352	417.5	883.5	771	591.5	1177.5	1992	2148
NM_001168492	chr19	53903351	53929861	+	1791	1	Pdcd4|D19Ucla1|Ma3|Tis|-|19 D2|19 48,73 cM|protein-coding	323	591.5	423	941.5	708	794	1175	794	892.5	819.5	460	447	334.5	291.5	249	426	495.5	540
NM_021454	chr7	4151260	4164699	-	860	1	Cdc42ep5|1700027J19Rik|2010007O02Rik|Borg3|C85526|CEP5|-|7|7 A1|protein-coding	464.5	757	834.5	824.5	1244.5	987.5	645	673	580.5	263.5	224	185	137.5	83.5	131.5	39.5	133.5	73.5
NM_001355011	chr14	46775568	46788357	-	1523	1	Cnih1|0610007J15|CNIH-1|Cnih|-|14|14 C1|protein-coding	920	1380.5	1927.5	1441.5	2246	1369.5	1746	1146	1709	2528	1529.5	1485.5	1773.5	2064	1416.5	1326.5	4112.5	3325.5
NM_133987	chrX	73673133	73682500	+	3964	1	Slc6a8|AA589632|CRT|CRTR|CT1|CTR5|Creat|-|X A7,3|X 37,38 cM|protein-coding	1232.5	2591.5	3158	2450	3070	1944.5	3293	1702	2134.5	10788	7363.5	7007.5	2369	1693.5	1416	1277.5	1613	1619.5
NM_207215	chr14	103113411	103346800	-	15146	1	Mycbp2|AU023734|AW107953|AW546647|C130061D10Rik|Pam|Phr1|R75243|-|14 E2,3|14 51,79 cM|protein-coding	816.5	1276	1378	1120	1021	1426	2304.5	1796	1898.5	2333	1514.5	1527	1949	1431.5	1161.5	1884	1150.5	1464.5
NM_001077499	chr15	100870645	101045938	+	11311	1	Scn8a|AI853486|C630029C19Rik|NaCh6|Nav1,6|dmu|med|mnd-2|mnd2|nmf2|nmf335|nmf58|nur14|seal|-|15 56,39 cM|15 F1|protein-coding	1392	2313	2615	35.5	30	14.5	128.5	52.5	99	12	4.5	8	64	71	39	1	2.5	1
NM_001142731	chr18	14968685	15063582	-	3449	1	Kctd1|4933402K10Rik|AI661543|AW553000|-|18|18 A1|protein-coding	280.5	439	480.5	116	110	123	702	515	300	11.5	12.5	12	180	181.5	122.5	40	39	49.5
NM_007395	chr15	101174072	101213684	+	4402	1	Acvr1b|6820432J04|ALK-4|ActR-IB|ActRIB|Acvrlk4|Alk4|SKR2|-|15 F1|15 56,48 cM|protein-coding	278	522	457.5	1041.5	1073	982	1249.5	535.5	604.5	894.5	556	551.5	574	470	414.5	390	369.5	509.5
NM_001360508	chr14	14718784	14799943	+	7474	1	Slc4a7|E430014N10Rik|NBC3|NBCn1|NBCn1-G|Tg(Thy1-SNCA)12Mjff|-|14|14 A1|protein-coding	356	485	661	510.5	646	497	2247	1300	928	776.5	479.5	500	1111	982.5	629.5	944.5	1510	1819.5
NM_001311208	chr2	4976122	4985748	+	714	1	Ucma|1110017I16Rik|AW121955|Grp|-|2|2 A1|protein-coding	0	0	0	0	0	0	0	0	0	0	0	0.5	0	0	0	0	0	0
NM_001146701	chr9	106499967	106502250	+	525	1	Iqcf1|1700055J15Rik|-|9|9 F1|protein-coding	0	0	0	0	0	0	0	0	0	2.5	6	3.5	1	0	0	0	0	0
NM_001310686	chr5	102908549	103058392	-	6055	1	Mapk10|C230008H04Rik|JNK3|JNK3B1|JNK3B2|SAPK(beta)|Serk2|p493F12|p54bSAPK|-|5|5 E5|protein-coding	0	0	0	0	0	0.5	1	2	1	1.5	0	2	0.5	7.5	5	3	2	1.5
NM_011043	chr3	45378398	45383035	+	4635	1	Pcdh10|6430521D13Rik|6430703F07Rik|OL-pc|mKIAA1400|-|3|3 B|protein-coding	0	2	3	0	2	3	14	6	2	1	5	10.5	15	18	15.5	1.5	2	1
NM_181682	chr18	20376729	20412183	+	5935	1	Dsg1b|Dsg5|dsg1-beta|-|18 A2|18 11,32 cM|protein-coding	0	1	0	1	1	4	0	0	0	0	0	0	0	0	0	0	0	2
NM_008809	chr18	61045150	61085067	+	5385	1	Pdgfrb|AI528809|CD140b|PDGFR-1|Pdgfr|-|18 E1|18 34,41 cM|protein-coding	179.5	519.5	414	501.5	401.5	334.5	6307	3406	2928	1464	1208.5	1512.5	1804.5	1660	1390	1502.5	1098	1494.5
NM_001101464	chr6	70956606	70961066	+	1202	1	Foxi3|-|-|6|6 C1|protein-coding	0	1.5	0	1.5	1	3	0	0	0	1	0	0	0	0	0	0	0	0
NM_001271486	chr19	7425895	7483291	-	4064	1	Rtn3|RTN3-A1|-|19|19 A|protein-coding	1630	2800.5	3349	2914	3379.5	3068	5276.5	3434.5	3713.5	3307	1971.5	1965.5	3804.5	4171	2605	2403.5	3624	3816
NM_153176	chr8	123065508	123097751	+	2539	1	Spg7|AI452278|AU015315|Cmar|PGN|-|8|8 E1|protein-coding	983.5	1537	1942	2440	3483.5	2457	1674.5	1081.5	1047	2275	1248.5	1248.5	1827.5	1804	1263	923.5	1406	1624.5
NM_001163026	chr9	104151597	104262930	-	7639	1	Dnajc13|D030002L11Rik|Gm1124|RME-8|Rme8|mKIAA0678|-|9|9 F1|protein-coding	1750	2283	3036	1929	1951	2024	1552	1335	1283	2105	1322.5	1311.5	2381	1855	1340.5	1724.5	1512	1961.5
NM_001252489	chr18	12755312	12879979	-	2812	1	Osbpl1a|G430090F17Rik|Gm753|ORP-1|Osbpl1b|-|18|18 A1|protein-coding	514.5	810	968	223	338.5	242	147.5	143	178.5	185	144.5	131	338.5	291.5	209.5	265.5	333.5	427
NM_022880	chr17	45585200	45592393	-	2020	1	Slc29a1|1200014D21Rik|AA407560|ENT1|-|17|17 B3|protein-coding	783	1310	1880.5	1685.5	2729	2033	7080.5	3232	4071	2263.5	1380	1277.5	3545.5	4087.5	2581.5	1833.5	3286.5	3297.5
NM_207636	chr14	72537953	72710003	-	6108	1	Fndc3a|1700094E19Rik|D14Ertd453e|F730017H24Rik|Fndc3|sys|-|14 D2|14 37,62 cM|protein-coding	742	1132	1081	2566	2642.5	2384.5	2805	1849	1979	1429	865	907.5	2175	1682.5	1023.5	2298	2740.5	3290
NM_001316718	chr10	40630011	40674915	+	1765	1	Ddo|5330420D20Rik|5730402C02Rik|AI467244|-|10|10 B1|protein-coding	6	13.5	7.5	1	2	0.5	4	4.5	7	0	0	0	4.5	10.5	7	0	0	0
NM_001331085	chr5	34573664	34632308	+	4168	1	Add1|AI256389|-|5 B2|5 17,9 cM|protein-coding	1686	3229.5	3522.5	3851	4368.5	4089	6488.5	4625	4995.5	5219	3116.5	3202.5	5160.5	5249	3459.5	4466.5	6213	6550
NM_029885	chr3	95181766	95217942	-	8675	1	Gabpb2|1810015F01Rik|5830427M07|9430006E19Rik|A430024B14Rik|AV050852|Gabpb2-1|-|3 F2,1|3 40,74 cM|protein-coding	789.5	1017	1367.5	1176.5	1329	1290.5	1147	1140	1170	1645	1021.5	906	2638	2162.5	1382	2017	1880.5	2227.5
NM_001166671	chr11	58120001	58168539	-	6060	1	Gemin5|AA407055|AA407208|AI451603|BB194447|C330013N08|-|11|11 B1,3|protein-coding	1097.5	1282	2130	1121	1251.5	1243	982	563.5	523	2357.5	1515	1413.5	3642.5	3539.5	2342.5	756.5	786	941
NM_146941	chr2	36889911	36890846	-	934	1	Olfr353|MOR127-3|-|2|2 B|protein-coding	0	0	0	0	0	0	0	0	0	0	0	0	0	0	0	0	0	0
NM_001001444	chr2	152538714	152540041	-	401	1	Defb29|0610030I09Rik|BD-29|mBD-29|-|2|2 G3|protein-coding	0	0	0	0	0	0	0	0	0	0	0	0	0	0	0	0	0	0
NR_102717	chr11	82873063	82890624	-	6992	1	Rad51d|R51H3|Rad51l3|TRAD|Trad-d5|-|11 C|11 50,3 cM|protein-coding	362.5	584.5	766.5	360	430	394.5	537	390.5	432	264	175.5	164	523.5	659	402.5	239	428	452
NM_146590	chr2	86657515	86658456	-	940	1	Olfr1085|MOR191-1|-|2|2 D|protein-coding	0	0	0.5	0	0	0	0	0.5	0	0	0	0	0	0	0	0	0	0
NM_001166711	chr7	21843344	21844267	-	922	2	Gm5725|EG435940|Vmn1r136|-|7|7 A3|protein-coding	0	0	0	0	0	0	0	0	0	0	0	0	0	0	0	0	0	0
NM_199019	chr11	104186327	104188551	+	2222	1	Sppl2c|4933407P14Rik|IMP5|-|11|11 E1|protein-coding	0	0	0	0	0	0	0	0	0	0	0.5	0	0	1	0	0	1	0
NM_134220	chr13	22354346	22355248	+	901	1	Vmn1r198|V1ri3|-|13|13 A3,1|protein-coding	0	0	0	0	0	0	0	0	0	0	0	0	0	0	0	0	0	0
NM_022411	chr11	78397276	78422234	-	2226	1	Slc13a2|Nadc-1|Nadc1|mNaDC-1|-|11 B5|11 46,74 cM|protein-coding	0	1	0	1	0	0	0	4.5	4.5	0	1	1	1	1	3.5	2	0	0
NM_027556	chr18	67800107	67885170	+	8045	1	Cep192|4631422C13Rik|D430014P18Rik|-|18|18 E1|protein-coding	535	671	981	917	811.5	737.5	854	479	442.5	904.5	616.5	580	1382	1206	801.5	1159	961.5	1265
NM_021452	chr10	116417868	116473523	-	1000	1	Kcnmb4|1700058G18Rik|2900045G12Rik|-|10|10 D2|protein-coding	2	14	25	0	0	3.5	55	34	22.5	5	3	4	10	3	0	0	7	0
NR_105746	chr7	53891761	53891889	-	128	1	Mir6238|Gm27982|mmu-mir-6238|-|7|7 B4|ncRNA	0	0	0	0	0	0	0	0	0	0	0	0	0	0	0	0	0	0
NM_025967	chr16	78540336	78576688	-	5953	1	D16Ertd472e|1700010I10Rik|2310009O17Rik|E330003K22Rik|Eurl|-|16 C3,1|16 45,36 cM|protein-coding	19	58.5	42.5	441.5	543.5	532	271.5	284	287.5	510.5	280.5	298	560	462	312	484	812.5	724
NM_001011864	chr9	38664913	38665842	-	928	1	Olfr917|MOR168-2P|-|9|9 A5,1|protein-coding	0	0	0	0	0	0	0	0	0	0	0	0	0	0	0	0	0	0
NR_030437	chr12	109739119	109739197	+	78	1	Mir496a|Mir496|Mirn496|mir-496a|mmu-mir-496|mmu-mir-496a|-|12 F1|12|ncRNA	0	0	0	0	0	0	0	0	0	0	0	0	0	0	0	0	0	0
NM_001136082	chr10	128232063	128252941	+	4425	1	Timeless|C77407|Debt69|tim|-|10 D3|10 76,49 cM|protein-coding	459	586	1140.5	730.5	926	734.5	669.5	374.5	379	766.5	440.5	418.5	1218.5	1364.5	816.5	659.5	743.5	917.5
NM_175111	chr16	35770386	35828462	+	4596	1	Hspbap1|3830421G21Rik|-|16|16 B3|protein-coding	42	68.5	91.5	291	370.5	307	133.5	124	139.5	636.5	420	404.5	526	496	338	156.5	217.5	224
NM_001011758	chr2	85799339	85800268	-	928	1	Olfr1016|MOR213-9|-|2|2 D|protein-coding	0	0	0	0	0	0	0	0	0	0	0	0	0	0	0	0	0	0
NM_001013365	chr11	4236785	4241026	+	1902	1	Osm|OncoM|-|11 A1|11 2,94 cM|protein-coding	9.5	32	25.5	93.5	297.5	150.5	34.5	409.5	161	56.5	25.5	65.5	429.5	118	153.5	54.5	94.5	63
NM_001360733	chr7	13032006	13034777	-	769	1	Chmp2a|1500016L11Rik|mVps2|-|7 A1|7|protein-coding	679	1163	1369.5	745	1130.5	797.5	1474.5	1140	1774	1241	697	643	1151.5	1106	840.5	1011.5	2668.5	2289.5
NM_001170970	chr18	31804057	31841642	+	1142	1	Wdr33|1110001N06Rik|2310011G05Rik|2810021O11Rik|8430413N20Rik|WDC146|-|18|18 B1|protein-coding	140.5	239.5	292	341	411	292.5	383.5	216.5	225.5	339.5	208.5	182.5	321	294	211.5	467	783.5	829
NR_027785	chr11	106768204	106779537	-	1444	1	Polg2|mtPolB|p55|polG-beta|-|11|11 E1|protein-coding	38.5	62.5	116	78.5	96.5	85.5	128.5	77	117	104	44.5	48	112	124.5	75.5	60.5	121.5	127
NM_029335	chr7	83775617	83794839	-	1285	1	Cfap161|1700026D08Rik|AW047638|AW551802|-|7|7 D3|protein-coding	0	0	0	0	1	0	2	0	1	1	2	0	1	0	0	0	1	0
NM_134257	chr4	62619672	62703019	+	3719	1	Rgs3|4930506N09Rik|C2PA-RGS3|C2pa|PDZ-RGS3|RGS3S|-|4 B3|4 33,19 cM|protein-coding	127	226	258	91	125.5	80.5	204	222	175	150	99	100	113.5	92.5	85.5	109.5	155.5	154.5
NM_029427	chr15	84112621	84123175	-	1682	1	Pnpla5|4833426H19Rik|GS2L|-|15|15 E2|protein-coding	0	1	0	0	0	9.5	0	0	0	0.5	0	0	0	0	0	0	0	0
NM_001360713	chr7	19024377	19051755	+	4179	1	Sympk|1500016F02Rik|4632415H16Rik|AA125406|AI449890|SPK|SYM|-|7|7 A3|protein-coding	2477	3536.5	4768	3349	3997	3537.5	3642	2532	1798.5	4029	2590	2295	3160	3454	2215.5	2171.5	2356.5	2808.5
NR_045598	chr6	145250552	145251856	+	884	1	Gm15706|-|-|6 G3|6|ncRNA	6.5	16.5	24.5	16	27.5	28	32	15.5	12.5	43.5	22.5	23.5	49	50.5	31.5	25.5	35.5	30
NM_001316371	chr10	59323296	59373304	+	4026	1	P4ha1|AL022634|P4ha|-|10|10 B4|protein-coding	1889.5	2933.5	2829.5	4095.5	5388.5	4187.5	5757	3551.5	4394	1870.5	1096.5	1156	4801	5220	3412.5	2308.5	4361.5	3906
NM_009116	chr2	30845367	30881247	+	1123	1	Prrx2|Prx2|S8|-|2 B|2 21,74 cM|protein-coding	6	12	31	136	247	133	1899	1080.5	578.5	168	113.5	116.5	161.5	156	143.5	780.5	1328	1443.5
NM_001347042	chr16	56914100	56927939	-	788	1	Lnp1|Gm19797|-|16 C1,1|16 34,22 cM|protein-coding	0	0	0	0	0	0	0	0	0	0	0	0	0	4	0	0	0	0
NM_001358058	chr15	96994823	97031213	-	3892	1	Slc38a4|1110012E16Rik|1700012A18Rik|Ata3|mATA3|mNAT3|-|15|15 F1|protein-coding	33.5	65.5	64.5	986.5	1395.5	987	95	45	113.5	42	24	31	76.5	48	93.5	211.5	249.5	262.5
NM_146583	chr2	86181150	86182109	-	958	1	Olfr52|IE6|MOR185-6|ORL446|-|2|2 D|protein-coding	0	0.5	0	0	0	0	0	0	0	0	0	0	0	0	0	0	0	0
NM_001360135	chr7	80198441	80226524	+	3857	1	Sema4b|SemC|Semac|mKIAA1745|-|7|7 D2|protein-coding	751	1513	1694.5	1555.5	1822	1563.5	1876	1345.5	1362	1523	898.5	988	1011.5	1176.5	675	1377.5	1554	1792
NM_019959	chr11	118433801	118451782	+	4377	1	C1qtnf1|1600017K21Rik|CTRP1|Zsig37|-|11|11 E2|protein-coding	82.5	144	167.5	745.5	422	530	2830	3031.5	3409.5	605	438	555	511.5	231	422	336.5	447.5	471.5
NM_001290823	chr19	8840503	8848683	+	1408	1	Bscl2|2900097C17Rik|AI046355|Gng3lg|-|19 A|19 5,76 cM|protein-coding	660	1388.5	1442	348.5	539	615.5	617	596	1121.5	338.5	227.5	219	408.5	267	333.5	208	349	434.5
NR_131135	chr16	10912012	10914797	-	1041	1	Gm21859|-|-|16|16 A1|ncRNA	0	1	0.5	0	0.5	0.5	2	1	1	0.5	0	0	0	0	0	1	1.5	0
NM_153546	chr13	30136490	30246694	+	2866	1	Mboat1|9130215M02Rik|BC023845|LPEAT1|Moact1|Oact1|-|13|13 A3,2|protein-coding	246	320	508	245.5	442.5	281.5	632.5	393.5	351	289	239.5	195	517.5	496.5	337.5	519	797.5	973
NR_045068	chr15	82899080	82905816	+	1112	1	Gm20324|-|-|15 E1|15 38,76 cM|ncRNA	12.5	29.5	21	28	29.5	31.5	36	12	10.5	16	9	7	32	38.5	18	18	19	33
NM_001358885	chr7	125878419	126082411	-	3748	1	Gsg1l|AI852434|C230098I05Rik|G630023A01Rik|Gm637|g1l|-|7|7 F3|protein-coding	1	0	2.5	1.5	1	3.5	3	2	3	0	0	1	0	0	1	0	0.5	1
NM_001033878	chr7	84994645	85012020	-	2549	1	Vmn2r66|F830104D24Rik|-|7|7 D3|protein-coding	0	0	0.5	0	0	0	0	0	0.5	0	0	0	0	0	0	0	0	0
NM_001315488	chr7	142650768	142666816	-	3632	1	Igf2|AL033362|Igf-2|Igf-II|M6pr|Mpr|Peg2|-|7 F5|7 87,99 cM|protein-coding	11	33	29	53.5	35.5	149	32187	14137	13624	26	11	10	26	27	198.5	5	17	24
NM_001105197	chrX	7763943	7775202	+	2948	1	Tfe3|F830016E06Rik|Tcfe3|Tfe-3|bHLHe33|-|X A1,1|X 3,5 cM|protein-coding	541.5	1095.5	1234.5	727.5	948.5	821	1551	1236	1513.5	1121.5	842	694.5	1832.5	1721	1181	1102	1269.5	1594.5
NM_009960	chr18	37010858	37187657	+	5248	1	Pcdha11|A830022B16Rik|Cnr7|Crnr7|-|18|18 B2-B3|protein-coding	18	36	39	13.5	15	8	7	17	12.5	2	6	3.5	5	11	7	2	0	2
NM_001355502	chr15	30172593	31029343	+	5847	1	Ctnnd2|Catnd2|Nprap|neurojugin|-|15|15 B2|protein-coding	5.5	6	16.5	12.5	16	34.5	12.5	77.5	26	37	10.5	13.5	23.5	20.5	22.5	24.5	26.5	24
NM_001306051	chr6	124808661	124810616	+	1205	1	Spsb2|AI461677|C9|Grcc9|SSB2|-|6 F2|6 59,17 cM|protein-coding	340	973.5	734.5	446.5	365.5	394.5	677	701.5	766.5	521.5	348	345.5	295.5	268.5	216	256.5	537	527.5
NM_001362188	chr6	49243921	49264052	-	2123	1	Tra2a|1500010G04Rik|AL022798|G430041M01Rik|mAWMS1|-|6|6 B2,3|protein-coding	1558.5	2343.5	3142.5	2153	2408.5	1985.5	1969.5	1104.5	1315	2097.5	1398	1340.5	2341.5	2196	1489	1553.5	2786	2493
NM_011283	chr1	4343507	4360314	-	7502	1	Rp1|Dcdc3|Orp1|Rp1h|mG145|-|1 A1|1 1,65 cM|protein-coding	0	0	0	0	0	1	18	15.5	1	1	1	0	0	1	0	0	1	0
NM_177384	chr2	32762177	32775633	-	2907	1	Ttc16|1200002K10Rik|-|2|2 B|protein-coding	8	14	23	8.5	15.5	15.5	13	14.5	9.5	29.5	17	12.5	13.5	18	12	12	16	11
NM_001252587	chr2	165827124	165884838	-	2704	1	Zmynd8|1110013E22Rik|2010005I16Rik|3632413B07Rik|AI316811|AL024039|Prkcbp1|RACK7|-|2|2 H3|protein-coding	490	752	797	487	525	547.5	553	449	336.5	580.5	345	310.5	497.5	446	336.5	524.5	533.5	598.5
NM_028427	chr8	64947185	64969037	+	1118	1	Tmem192|3110005G23Rik|-|8|8 B3,1|protein-coding	688	1280.5	1322.5	297.5	444	419	482.5	317	484.5	750	454.5	418	1160.5	1616.5	843.5	503.5	1212	1066
NM_001281974	chr8	11611581	11635757	-	2394	1	Ankrd10|4833425P12Rik|AW549277|-|8|8 A1,1|protein-coding	386	535.5	749.5	1110	996.5	974.5	1212	554	665.5	472	327.5	266	1358	1545	1114	778	1053	1049.5
NM_198014	chr14	103650228	103704907	+	2854	1	Slain1|9630044O09Rik|AA675320|AW742596|-|14|14 E2,3|protein-coding	130	202.5	253.5	3	11	23.5	13	62.5	21	4	5.5	4	30.5	27.5	7	26	27	27
NM_001357156	chr1	66719248	66817595	-	4650	1	Kansl1l|1110028C15Rik|1190030G24|AI427598|C430010P07Rik|mKIAA4189|-|1|1 C3|protein-coding	121	162.5	179	334.5	263.5	233.5	364	232.5	204.5	100.5	69	56	169	171	126	284	420	513
NM_001252083	chr6	125009238	125037870	+	3124	1	Zfp384|BB163993|C130073D16Rik|Ciz|NP|Nmp4|-|6|6 F2|protein-coding	814.5	1266.5	1746.5	976	1449.5	1153	1184	811	825	1725	965.5	1038	1673	1568	1024.5	1036	1129.5	1310
NM_145447	chr12	85746539	85813585	+	3423	1	Flvcr2|CCT|Mfsd7c|-|12|12 D2|protein-coding	0.5	8	4	3	2.5	3	44.5	318.5	214.5	4	2	1	11	9	9	3.5	2	0
NM_001359108	chr16	18300825	18348098	-	1693	1	Tango2|D16H22S680E|T10|-|16 A3|16 11,34 cM|protein-coding	100.5	200.5	264.5	192.5	327	238	279	262	318.5	214	193	162.5	228	252	184	173	405.5	324
NR_155424	chr6	88835914	88841935	-	1813	1	Abtb1|AI847549|BC003234|BPOZ|EF1ABP|-|6|6 D1|protein-coding	381.5	721.5	690	323	442	352	556.5	369.5	546.5	703	393	366	234.5	265	201	214.5	350.5	328
NM_001355198	chr4	132826924	132843134	-	2246	1	Ppp1r8|6330548N22Rik|AU044684|NIPP1|-|4|4 D2,3|protein-coding	613	761	1283.5	903	1259	984	912.5	561.5	762	1522.5	964.5	905.5	2259.5	2462.5	1554	984	2237.5	2007.5
NM_001304575	chr10	93961522	94035799	-	11106	1	Vezt|A630071D13Rik|AI848282|-|10|10 C2|protein-coding	257	417.5	548	506	558.5	504	687	396.5	479.5	860	527	542	615	732	512	574	1062.5	1101
NR_152176	chr19	14397487	14435950	-	1777	1	Gm8630|EG667433|-|19|19 A|ncRNA	0	0	0	0	0	0	0	0	0	0	0.5	0	0	0.5	0	0	0	0
NM_001177348	chr1	39804141	39805332	-	355	1	Gm3646|-|-|1 B|1|protein-coding	0	0	0	0	0	0	0	0	0	1	0	0.5	0	0	0	0	0	1
NM_019496	chrX	142853474	142966728	-	3101	1	Ammecr1|6230420G18Rik|-|X|X F2|protein-coding	102.5	172.5	240.5	314.5	236	315.5	518	395.5	188	709	600	523	673.5	609	355.5	307	287	345.5
NR_046195	chr5	107630250	107633850	-	534	1	A930041C12Rik|-|-|5|5 F|ncRNA	0	0	0.5	1	7	1	1.5	1.5	5	0.5	0	0	2	2	1.5	0	0.5	0
NM_009907	chr7	126571207	126583236	-	2551	1	Cln3|AI323623|-|7 F3|7 69,16 cM|protein-coding	266.5	606	580	569.5	845.5	687.5	714.5	603.5	785	423	297	300	234.5	196.5	202	271.5	380	394.5
NM_001355242	chr19	53944876	54033278	+	4229	1	Shoc2|AU017287|Sur8|mKIAA0862|-|19|19 D2|protein-coding	495.5	720.5	923.5	1053	1386	1140	1371.5	1078	1044.5	1197.5	720.5	735	825	670.5	531	1341.5	2351	2513
NM_001362093	chr16	97997315	98012658	+	2844	1	B230307C23Rik|8030444G23Rik|EG245305|-|16|16 C4|protein-coding	62	117.5	134	63	86.5	54.5	66.5	56.5	71	63.5	41.5	54.5	158	187	98.5	97	248.5	302
NM_001360053	chr7	105640445	105641845	+	1096	1	Timm10b|Fxc1|Tim10b|Tim9b|-|7|7 E3|protein-coding	742.5	1034	1403.5	471.5	699.5	512.5	719.5	523.5	759.5	643.5	429	398	576	702.5	481	337	844	667.5
NM_001033430	chr6	39136620	39206773	-	9531	1	Kdm7a|A630082K20Rik|BB041802|Jhdm1d|mKIAA1718|-|6|6 B1|protein-coding	408	720	592.5	761	849.5	848	969.5	661	697.5	1349	784	858	693	400.5	369.5	826.5	882.5	1016
NM_001347087	chr6	30481039	30509773	-	3511	1	Tmem209|2700094F01Rik|AI428435|-|6|6 A3,3|protein-coding	854.5	1247.5	1784	1022	1284	995	710	483	621	1869	1169.5	1035.5	1638	1799	1161.5	1635	2379	2763.5
NM_029337	chr5	110664373	110770717	-	10744	1	Ep400|1700020J09Rik|AU023439|mDomino|mKIAA1498|p400|-|5|5 F|protein-coding	1371	2091.5	2511.5	1740	1830.5	2133.5	3238.5	1928	1411	1801.5	1129	1124.5	3781.5	3580.5	2287	2175.5	1497.5	1724
NM_139296	chr6	40878794	40887494	-	1846	1	Moxd2|Dbhl1|-|6|6 B1|protein-coding	0	0	0	0	1	0	0	0	0	0	0	0	0	0	0	2	0.5	4
NM_008576	chr16	14361558	14474878	+	5902	1	Abcc1|Abcc1a|Abcc1b|MRP|Mdrap|Mrp1|-|16|16 A1|protein-coding	957.5	1361	1677.5	2783.5	3510	2230.5	3496.5	1662.5	1777.5	2567	1474	1492	3281.5	2507	2105.5	1385.5	1798	2029
NM_177775	chr9	99309967	99358530	-	4466	1	Esyt3|D930024E11|D9Ertd280e|Fam62c|mKIAA4186|-|9 E3,3|9 51,54 cM|protein-coding	3	3	5	0	5	7	6	10	6	809.5	464	513	59	4	4.5	35.5	76	62
NR_045851	chr13	66996818	67032405	-	1052	1	4933433G19Rik|-|-|13|13 B3|ncRNA	32.5	49.5	58.5	36.5	46.5	39.5	61.5	44.5	52.5	75	42.5	46.5	77.5	92	54.5	44	81	91
NM_001310615	chr7	33518488	33520455	-	505	1	Scgb2b21|Abpbg21|EG626970|Gm6725|-|7|7 B1|protein-coding	0	0	0	0	0	0	0	0	0	0	0	0	0	0	0	0	0	0
NM_008919	chr14	34145646	34152419	-	1899	1	Npy4r|NYYR-D|Ppyr1|Y4|-|14 B|14 20,8 cM|protein-coding	0	0	0	0	0	3	16.5	5	8	0	0	0	5.5	10	7	3	9	21
NM_009427	chr11	94211454	94215492	+	2281	1	Tob1|Tob|Trob|-|11|11 D|protein-coding	1100	1858	1803.5	735	622	522	2235	1481.5	933	2164	1303.5	1370	720.5	725	440.5	286.5	396	390.5
NM_010399	chr17	36038409	36042692	-	1627	1	H2-T9|H-2T9|-|17 B1|17|protein-coding	915	2108.5	1556	493	1086	1520	1225	1821	1372	733	511.5	453.5	2843	3879	2175.5	2409	5605.5	4748
NR_028592	chr6	128438757	128475845	+	3919	1	Gm10069|-|-|6 F3|6|ncRNA	79	97.5	144	50	80.5	69.5	41	41.5	32	106	53	49	70	91.5	63	43.5	106.5	124
NM_001042527	chr7	80454993	80535119	-	4574	1	Blm|-|-|7 D2|7 45,65 cM|protein-coding	352	336.5	626	290.5	297.5	207	237	113.5	126	407.5	265	242.5	779	662	380.5	366	474.5	542.5
NM_144731	chr8	57523825	57653055	-	4326	1	Galnt7|AI225872|-|8|8 B2|protein-coding	443	565.5	895	1487	1517.5	1512	515.5	441.5	508.5	1298	866.5	790.5	1494	1322.5	877.5	1314	1860.5	1817
NM_013868	chr4	141420779	141425310	+	2763	1	Hspb7|27kDa|Hsp25-2|cvHsp|-|4|4 D3|protein-coding	2	2.5	0	1	935	390.5	583.5	61	29	145.5	42	65.5	426	144	684	127	343.5	519
NR_036458	chr3	121637126	121646453	-	779	1	A730020M07Rik|-|-|3|3 G1|ncRNA	0	0	0	0.5	2	0	11	6	7	0	0	0	0	0	0	0	0	0
NM_001361264	chr18	38296635	38317849	+	3115	1	Rnf14|2310075C09Rik|2610005D23Rik|AA986456|AU041447|D18Ertd188e|D7Bwg0165e|Triad2|-|18 B3|18 20,2 cM|protein-coding	725	1055	1326	1034	1268	1125	1078	823	968.5	1297	834.5	835	1279.5	1193	861.5	1646.5	3245.5	3157.5
NM_175275	chr4	84884309	85131921	+	5497	1	Cntln|AI448092|B430108F07Rik|D530005L17Rik|-|4|4 C4|protein-coding	205	269.5	369.5	97	93	116.5	88.5	64.5	91.5	53.5	37.5	41	351.5	294.5	230	478	527.5	634
NR_153388	chr3	16817094	16832766	+	3243	1	Gm30223|-|-|3 A1|3|ncRNA	0	0	0	0	0	0	0	0	0	0	0	0	0	0	0	0	0	0
NM_134243	chr13	22851599	22852495	-	895	1	Vmn1r211|V1rh20|-|13|13 A3,1|protein-coding	0	0	0	0	0	0	0	0	0	0	0	0	0	0	0	0	0	0
NM_019840	chr4	102254939	102607262	+	4354	1	Pde4b|Dpde4|R74983|dunce|-|4 C6|4 46,99 cM|protein-coding	245	293	322	285	542.5	499.5	673	574.5	682.5	379	323	383	509	216.5	325	248	492.5	533.5
NM_001099632	chr17	36943051	36947986	+	1440	1	Rnf39|BC038661|Gm1786|Gm1787|Gm320|LIRF|-|17|17 B1|protein-coding	0	1.5	9	4	1	20	71.5	45.5	26	6	3.5	4	1.5	5	6	105.5	88	119.5
NM_001109686	chr2	24790769	24919609	-	4920	1	Ehmt1|9230102N17Rik|D330003E03|Eu-HMTase1|GLP|GLP1|KMT1D|mKIAA1876|-|2|2 A3|protein-coding	724	1136.5	1487.5	1165.5	1157	1195.5	1926.5	1070	937.5	1150	720	727	1079	1125.5	791	989	1234	1291.5
NM_177356	chr16	19653381	19706365	-	3335	1	Lamp3|1200002D17Rik|Cd208|DC-LAMP|DCLAMP|LAMP|TSC403|-|16|16 A3|protein-coding	13	5	14	11	12	4.5	1	7	0	4	7	5	11	11	7	10	8	10
NM_023865	chr4	122689259	122705135	+	818	1	9530002B09Rik|Aump|Vpp1|Vppl|-|4|4 D2,2|protein-coding	0	0	0	0	0	0	0	0	0	0	0	0	0	0	0	0	0	0
NM_019927	chr9	59388554	59486374	-	6419	1	Arih1|AU021774|Ari|Ari1|Hari|Hhari|Ubch7bp|Uip77|-|9|9 B|protein-coding	1488.5	2186.5	2456.5	2126.5	2346.5	2209	2481.5	1489	1299.5	2413.5	1558	1458.5	2840	2646	1818.5	1999.5	2834	3072.5
NM_030701	chr5	123863570	123865516	-	1944	1	Hcar2|Gpr109a|Gpr109b|HM74|Niacr1|PUMA-G|Pumag|mHM74b|-|5|5 F|protein-coding	29	57	36	207	647	181.5	66	108	119.5	39	29	33	167.5	54	92.5	93.5	244.5	153
NM_001163572	chr13	41606216	41641357	+	7165	1	Tmem170b|EG621976|-|13|13 A4|protein-coding	452.5	552	658	305.5	240.5	292.5	322	282	353.5	352.5	272.5	227.5	400.5	271.5	231.5	627	571	628.5
NM_183315	chr8	4257646	4259274	-	1222	1	Ctxn1|BC028881|Ctxn|-|8 A1,1|8 1,99 cM|protein-coding	177.5	498	440	651.5	806.5	472	2941.5	663.5	512	134.5	74	61	49.5	37.5	57	22	24	33
NM_008258	chr11	115497345	115514393	-	1382	1	Jpt1|Hn1|-|11 E2|11 80,84 cM|protein-coding	2770.5	4262	6460.5	2799.5	4282.5	3301	3879.5	2605.5	2781	3969.5	2542	2471.5	3497.5	4233.5	2706.5	2076	4237	3838.5
NM_001287224	chr3	129788291	129804030	-	2041	1	Lrit3|Gm421|-|3|3 G3|protein-coding	0	0	0	0	0	0	0	0	0	0	0	1	1	0	0	0	0	0
NM_001362315	chr18	25477620	25754157	-	4104	1	Celf4|A230070D14Rik|BRUNOL-4|Brul4|Brunol4|C130060B05Rik|-|18|18 A2|protein-coding	9	26.5	12	425.5	504	477.5	77.5	44	78.5	510	258	264	404	345.5	211	14	17.5	31.5
NM_018826	chr8	92357796	92361456	+	2398	1	Irx5|-|-|8 C5|8 44,93 cM|protein-coding	343	674	642.5	190.5	181	243	182	139	124.5	24	28	24	831	1014.5	516.5	400.5	440.5	495.5
NM_023326	chr2	25706879	25707719	+	838	1	Bmyc|2900002K07Rik|AW060705|Mycb|-|2|2 A3|protein-coding	1364.5	2591	2916	41	73.5	82.5	427.5	409.5	348.5	42.5	25.5	24.5	452.5	600.5	404	74	79.5	107
NR_045570	chr4	117873000	117883476	-	2478	1	B4galt2|Ggtb2|-|4|4 D2,1|protein-coding	235	468	534	1349	1761	1421.5	2109.5	1304.5	1174.5	1048.5	786.5	628.5	879.5	862	662.5	810.5	1477	1384.5
NM_198703	chr6	119923969	120038655	-	10528	1	Wnk1|6430573H23Rik|EG406236|Hsn2|Prkwnk1|mKIAA0344|-|6|6 F1|protein-coding	4527.5	6656	6807.5	6190	5978.5	7479.5	9940	6420	5087.5	13069.5	8616.5	8407.5	7032.5	6064.5	4284	7485	4556.5	6219
NM_144872	chr19	8929694	8941582	+	3156	1	Eml3|BC022146|-|19|19 A|protein-coding	404	763.5	929	1155.5	1398	1290	2138.5	1421.5	1553	865	530.5	509	1426.5	1374.5	934.5	775	928	1040
NM_172474	chr3	154576520	154597098	-	4396	1	Tyw3|5230400J09Rik|-|3|3 H4|protein-coding	55	57	92.5	124.5	115.5	90	76	76.5	49.5	120	81	72.5	171.5	221.5	146	195.5	238	357.5
NM_001114131	chr17	65783355	65841926	+	3777	1	Ppp4r1|3110001J10Rik|Pp4r1|-|17|17 E1,1|protein-coding	1398.5	2127.5	2899	2398	3016	2457.5	2797.5	1634	1541.5	2424	1555.5	1599.5	2226	2368.5	1561	1785	2238	2433.5
NM_175654	chr13	23581602	23581969	+	365	1	Hist1h4d|-|-|13|13 A3,1|protein-coding	0	7	3	7.5	7	10.5	11	5.5	3.5	6	5.5	4	12	6.5	10	4.5	11.5	3.5
NM_001101433	chr14	25711640	25768856	-	4370	1	Zcchc24|2310047A01Rik|-|14|14 A3|protein-coding	195	454	511.5	6077.5	5748	5966.5	3171	2451.5	3186	1909	1181.5	1251.5	1987	1615.5	1307.5	3892.5	4460	4880
NM_001359350	chr5	100361649	100409969	-	4075	1	Sec31a|1810024J13Rik|ABP125|ABP130|AU042160|HSPC275|Sec31l1|-|5|5 E4|protein-coding	1545.5	2383	3325.5	3616.5	4182	3845	5121	3563.5	3481.5	5045	3168.5	3167.5	3512.5	3156.5	2213	3095	4104.5	4845
NM_013926	chr11	119038436	119040913	-	1386	1	Cbx8|Pc3|-|11|11 E2|protein-coding	207.5	336	405.5	239	217	145	336.5	206	298	322.5	216.5	236.5	306	368	293	171.5	236.5	293.5
NM_026785	chr2	164769929	164772902	+	923	1	Ube2c|1110015A16Rik|D2Ertd695e|-|2 H3|2 85,27 cM|protein-coding	1134	1576.5	2739	1827	3175.5	1977.5	1579	715.5	773.5	2742	1316	1146.5	3142	3587.5	2146	2425.5	3844	4467.5
NM_183316	chr9	64179297	64182688	+	756	1	Snapc5|2010103A03Rik|-|9|9 C|protein-coding	184	268	393	121.5	177.5	171	196.5	272.5	377.5	171.5	109	115.5	144	139	105.5	136	316.5	259.5
NM_001256518	chr11	58315114	58323113	-	3189	1	Zfp672|4930488P06Rik|4930511N19Rik|Znf672|-|11|11 B1,3|protein-coding	117	208.5	268	177	182	179.5	274	278.5	206	236.5	147	131	325.5	393.5	218	156	206	265
NR_015493	chrX	108834478	108886896	+	1000	1	2810403D21Rik|1810022M18Rik|4632410B05Rik|AU017716|-|X|X D|ncRNA	6.5	8.5	4.5	5.5	11	4.5	10	8.5	9.5	25	15.5	6.5	17.5	14	9.5	14.5	33.5	33
NM_001167160	chr7	20473960	20474925	-	964	2	Gm10665|Vmn1r150|-|7|7 A3|protein-coding	0	0	0	0	0	0	0	0	0	0	0	0	0	0	0	0	0	0
NM_001033782	chr7	41284327	41290183	+	3028	1	Gm5592|EG434172|-|7 B3|7|protein-coding	0	0	0	0	0	0	0	0	0	0	0	0	0	0	0	0	0	0.5
NM_001114361	chr17	83350931	83480359	+	5417	1	Eml4|4930443C24Rik|AI644019|-|17|17 E4|protein-coding	807.5	1094.5	1389	1673	1197	1243	2483.5	1120	1017	1369	971	916.5	1228	1188	853.5	998.5	938.5	1126.5
NR_045554	chr12	77238739	77475996	+	3330	1	Fut8|-|-|12|12 C3|protein-coding	418.5	707	756.5	2634	3206.5	2714.5	2153	1150	810	2206	1029	1083	746	749.5	475	2121.5	4400	4507.5
NM_001305221	chr3	55045469	55055055	-	1574	1	Ccna1|-|-|3|3 C|protein-coding	2	4	8.5	0	0	0.5	1	1	0	0	0	0	0	0	0	0	1	0
NM_020046	chr8	109593248	109608673	-	2307	1	Dhodh|2810417D19Rik|AI834883|-|8|8 D3|protein-coding	236.5	375	619	394	628	360.5	413	239.5	254	677.5	403	393.5	914	1026.5	583	263.5	558	524
NM_001191001	chr7	66689889	66717256	+	5218	1	Lins1|2700083B01Rik|AW547219|Lins|Lins2|Wins2|-|7|7 C|protein-coding	113	191.5	211.5	154	210.5	194.5	241	203	181.5	266.5	173.5	152.5	207	215	109	172	277	288.5
NM_029949	chr4	83417724	83453340	+	1394	1	Snapc3|1810020H02Rik|4930558A07Rik|5031401C21Rik|AI414457|E030018J20Rik|-|4|4 C3|protein-coding	84	140	158.5	179	201	136.5	211	99	140.5	144	58	86.5	283.5	282.5	169.5	163	291.5	282.5
NM_175206	chr9	66508459	66514593	-	3931	1	Fbxl22|1110004B15Rik|-|9|9 C|protein-coding	14.5	45.5	60.5	33	33.5	41.5	100	32	64.5	37.5	21	28	39	45	93	23.5	27	20.5
NM_009755	chr14	70474555	70520260	-	3737	1	Bmp1|Pcp|Tld|-|14 D2|14 36,32 cM|protein-coding	303.5	710.5	700.5	8041.5	8196	7471	14444.5	6629	7427.5	7645	5536.5	5942.5	5228.5	4794.5	3506	1448	1559	1539.5
NM_001359833	chr5	81020752	81802142	+	12273	1	Adgrl3|5430402I23Rik|CIRL-3|D130075K09Rik|Gm1379|LEC3|Lphn3|mKIAA0768|-|5|5 D-E1|protein-coding	16.5	24	27	62.5	20	27.5	1748.5	689	429.5	14	32	48	71	98	38	41	83.5	63
NM_001357308	chr8	69832624	69872292	+	1105	1	Pbx4|2410015M21Rik|AI429113|AW045266|-|8|8 B3,3|protein-coding	24.5	30.5	32.5	19.5	20	13.5	64	47	20.5	14.5	3	8	22.5	16.5	6	0	3.5	1
NM_009528	chr15	85535437	85581821	-	3367	1	Wnt7b|Wnt-7b|-|15 E2|15 40,39 cM|protein-coding	7.5	18	15	2236	3430	2521	5623.5	3632.5	1951.5	8705	5992	5862.5	524.5	19.5	11.5	1	2.5	0
NM_010085	chr8	43568276	43576707	-	2487	1	Adam26a|Adam26|Dtgn4|-|8|8 A4|protein-coding	0	0	0	0	0	0	0	0	0	0	0	0	0	0	0	0	0	0
NM_001164170	chr18	77065680	77146939	+	2074	1	Pias2|6330408K17Rik|AI462206|ARIP3|AU018068|Dib|Miz1|PIASxalpha|PIASxb|PIASxbeta|SIZ2|-|18|18 E3|protein-coding	304	394	569	542.5	705.5	553.5	641.5	296.5	228	767	516	520.5	485	497	311.5	575	838	966
NR_045873	chr11	79023597	79035005	+	3341	1	Gm11201|-|-|11 B5|11|ncRNA	19.5	34.5	37.5	31	40.5	39.5	151.5	31.5	27.5	68	46	48	57.5	65.5	34.5	19	20	11.5
NM_001311130	chr9	95954760	96057806	+	10222	1	Xrn1|Dhm2|exo|mXrn1|-|9|9 E3,3|protein-coding	439	715	731	649.5	565.5	612	1113	761.5	721.5	941	571.5	636.5	1105.5	781	615	1090.5	1011	1294.5
NR_149744	chr6	88257334	88446539	-	2465	1	Eefsec|Selb|mSelB|sec|-|6|6 D1|protein-coding	2022.5	3192.5	4394.5	405.5	568.5	450	518	345.5	370.5	743.5	492.5	500	728.5	755.5	482.5	454.5	819.5	754.5
NM_001036684	chr6	113743831	113891539	-	8883	1	Atp2b2|D6Abb2e|Gena300|PMCA2|Tmy|dfw|jog|wms|wri|-|6 E3|6 52,85 cM|protein-coding	0	0	4.5	0.5	1.5	2	6	18.5	2	10.5	1	5	1.5	0	3	18	16	8
NM_001302347	chr7	100996568	101011998	-	2816	1	P2ry2|P2U1|P2Y2|-|7|7 E2|protein-coding	40.5	68.5	93.5	300.5	500	243	452.5	250	439.5	1227	784.5	773.5	223.5	145	122.5	558	891	1015.5
NM_026057	chr6	116624016	116628999	-	3183	1	Zfp422|2900028O21Rik|AU041373|KOX15|Krox-25-2|Krox-26|Krox25|Krox26|Znf22|-|6|6 E3|protein-coding	811.5	1147.5	1552	140	94	116.5	106.5	128.5	167	30	30	30	53.5	32	66	70.5	78.5	87
NM_145398	chr6	4601066	4643381	+	3740	1	Casd1|Cas1|Cast1|SOAT|-|6 A1|6 1,81 cM|protein-coding	1142.5	1735	2223	909	763	902	297.5	257	294	339.5	235	258	458.5	467	303.5	628	936.5	988
NM_009752	chr9	114401078	114474379	+	2378	1	Glb1|AW125515|Bge|Bgl|Bgl-e|Bgl-s|Bgl-t|Bgs|Bgt|C130097A14Rik|-|9 F3|9 64,4 cM|protein-coding	1278.5	2431	2347	1578.5	1758	1774	1610.5	1123.5	1205	2179.5	1160	1260	1366.5	1456.5	1020	728	927	1054
NM_001357407	chr9	60794442	60880431	+	4568	1	Uaca|2700059D02Rik|nucling|-|9|9 B|protein-coding	654.5	1049	1186	1996	2020	2242.5	1236	677.5	906	2786.5	1637.5	1711.5	1949	1555	1100.5	3144.5	3609	4259.5
NM_001011793	chr7	103328488	103329447	+	958	1	Olfr598|MOR23-4P|MOR23-5|-|7|7 E3|protein-coding	0	0	0	0	0	0	0	0	0	0	1	0	0	0	0	0	0	0
NM_174852	chr11	77982816	78030535	+	4375	1	Phf12|2410142K10Rik|F630045O13|PF1|mKIAA1523|-|11|11 B5|protein-coding	991	1449.5	1787	1764.5	1698	1824	2648.5	1701.5	1169	1153	721.5	740.5	2156.5	2123.5	1522	1090.5	1009.5	1308
NM_001122997	chr2	153649449	153687730	+	4187	1	Dnmt3b|MmuIIIB|-|2|2 H1|protein-coding	95	111	181.5	53	72	56.5	81.5	45.5	47.5	326.5	193	128	417.5	458	342	39	37	55
NM_144875	chr1	131867277	131872889	+	1183	1	Rab29|Rab7l1|-|1|1 E4|protein-coding	127	291.5	325.5	126.5	187	166	123	152.5	165	331	221	210	141.5	111	118	149	248	226
NM_011095	chr7	3712505	3720382	-	2711	1	Pirb|Gp91|LIR-3|Lilrb3|PIR-B|-|7 A1|7 2,14 cM|protein-coding	57	185	195	435.5	1115.5	1025.5	340	695.5	913.5	452.5	270.5	256.5	989.5	527.5	632.5	442	530	668.5
NM_001033360	chrX	57496668	57503757	-	5406	1	Gpr101|GPCR6|Gm365|-|X|X A6|protein-coding	0	0.5	0	0	0	0	0	0	0	0	0	0	0	0	0	0	0	1
NM_001011530	chr14	49928563	49929568	-	1003	1	Olfr723|MOR247-3P|MOR247-4|-|14|14 C1|protein-coding	0	0	0	0	0	0	0	0	0	0	0	0	0	0	0	0	0	0
NM_001024917	chr5	65763521	65826784	+	5709	1	N4bp2|B3bp|E430014I16|Gm1791|Gm868|-|5|5 C3,1|protein-coding	105.5	129	157	73	89	73.5	271.5	165	68.5	55	41	70	344	235	212	288.5	179	246
NM_021399	chr12	107910403	108003414	-	7702	1	Bcl11b|9130430L19Rik|AI604821|B630002E05Rik|BCL-11B|Ctip2|Rit1|-|12 F1|12 59,1 cM|protein-coding	11.5	57.5	25.5	18	12	80	94.5	232.5	95	79.5	54.5	61.5	59.5	49.5	34	51.5	33.5	37
NR_151459	chr6	115244446	115252205	-	2915	1	Timp4|Timp-4|-|6 E3|6 53,29 cM|protein-coding	0	3	6	0	0	2	2	2	0	2	0	2.5	0	1	1	4.5	2	2.5
NM_001205392	chr1	87756011	87792428	+	3056	1	Atg16l1|1500009K01Rik|Apg16l|Atg16l|WDR30|-|1|1 D|protein-coding	383	611	692.5	704	1019.5	755.5	748	482.5	609	841	492	490.5	1048.5	1037.5	711.5	552	896	985
NR_035406	chr2	10476346	10476418	+	71.6	10	Mir467a-1|Mir467a|Mirn467|Mirn467a|Mirn467a-1|mir-467a-1|mmu-mir-467|mmu-mir-467a|mmu-mir-467a-1|-|2 A1|2|ncRNA	0	0	0	0	0	0	0	0	0	0	0	0	0	0	0	0	0	0
NM_001168371	chr9	108490676	108502337	+	4683	1	Usp19|8430421I07Rik|AI047774|Zmynd9|-|9|9 F2|protein-coding	2480.5	4001.5	4428.5	2974.5	3213.5	3585.5	3510.5	2929.5	2444	3310	2029.5	2084	3370	3289.5	2295	2089	2030.5	2433.5
NM_001360158	chr7	142498836	142516009	+	1011	1	Tnnt3|fTnT|-|7 F5|7 87,94 cM|protein-coding	1	1	6.5	18.5	1793	1564.5	1635	305.5	92.5	5.5	1.5	4	2141.5	640.5	4281.5	0	555	463
NM_198028	chr1	107529003	107549271	+	3480	1	Serpinb10|9830131G07|BB233602|Serpinb10-ps|-|1|1 E2,1|protein-coding	0	2	1	6.5	8	2.5	46	26	31	0	0	2.5	1	2	1	3	5	7
NM_133691	chr15	76070182	76080946	-	1850	1	Puf60|2410104I19Rik|2810454F19Rik|SIAHBP1|-|15|15 D3|protein-coding	3360.5	5031.5	7005	3765	4789.5	3920.5	4876.5	3480.5	3410	3886.5	2172.5	2022	3730.5	4287	2702	2691	4920.5	4815
NM_026100	chr4	102986379	103005594	+	2022	1	Tctex1d1|1700055O19Rik|-|4|4 C6|protein-coding	0	0	0	0	0	0	0	1	0	0	0	0	0	1	0	0	0.5	1
NM_001356528	chr1	37430139	37438986	+	1088	1	Unc50|1110002A21Rik|GMH1|UNCL|URP|-|1|1 B|protein-coding	420.5	774.5	872.5	621.5	875	757.5	752.5	568.5	891.5	729.5	454.5	449	656.5	725.5	507	610	1468	1399
NM_028370	chr17	55651191	55712636	-	4322	1	Pot1b|2810458H16Rik|-|17|17 C|protein-coding	92.5	172	223	135.5	172	161.5	192.5	143	148.5	135.5	68.5	87.5	208.5	200.5	135.5	126.5	204.5	208.5
NM_175210	chr1	71243090	71414910	-	8268	1	Abca12|4832428G11Rik|4833417A11Rik|-|1|1 C3|protein-coding	529	572	1232.5	3.5	0	1.5	4.5	2	1	1	0	1	3.5	7	2	0	2.5	0
NM_001195096	chr10	13207717	13324289	-	8410	1	Phactr2|AV158170|BC012871|-|10|10 A2|protein-coding	537	720	1058.5	86	154	160	175	348	320.5	173.5	132	108	212	95.5	163	180.5	117.5	145
NM_001113419	chr3	67892220	68626482	+	2384	1	Gm21949|Iqcj-schip1|Schip-1-iqcj|Schip1|-|3 E1|3|protein-coding	61	178.5	199.5	372.5	522	362	725.5	504.5	410	832.5	542	455	458.5	432.5	308	549.5	999	1236.5
NM_028386	chr5	112384354	112395370	-	3294	1	Asphd2|2900006N09Rik|9230106G13Rik|-|5|5 F|protein-coding	9.5	34	28	13	12.5	4	13	21	29	33.5	22.5	28	10	0.5	7.5	4.5	8	4.5
NM_001081047	chr4	134228042	134238399	-	2444	1	Cnksr1|BC037758|-|4|4 D3|protein-coding	5.5	6	10.5	7.5	76.5	47	117.5	65	67	117.5	65.5	71	188	222	200	40	61.5	70
NM_028775	chr7	25802476	25816530	-	2610	1	Cyp2s1|1200011C15Rik|AU041727|C79779|-|7|7 A3|protein-coding	0.5	1	6	25.5	73.5	32.5	566	106	36	44	28	13	9.5	17.5	13	3	8.5	5
NM_001033484	chr3	88082051	88121048	+	5636	1	Iqgap3|AI593484|D030034H08|-|3 F1|3 38,78 cM|protein-coding	786.5	1066.5	1499	852.5	997	876.5	1025	735.5	670	915.5	604.5	542	1749	1792	1141	1715	1471	1938
NM_153136	chr14	70577824	70582688	+	3851	1	Nudt18|BC036718|-|14|14 D2|protein-coding	153	419	288	217	367.5	234	754.5	555.5	769	463	309.5	325.5	265	249	198	182.5	341.5	306
NM_009474	chr3	146597149	146631483	+	1833	1	Uox|AI663847|-|3 H2|3 72,09 cM|protein-coding	39	75	54.5	59.5	61.5	78	80	56.5	133.5	51	29.5	20.5	49.5	51	38	0.5	0	0
NM_001083882	chr17	14943184	14945939	+	2753	1	1600012H06Rik|-|-|17|17 A2|protein-coding	391	617	691.5	1024.5	1489.5	1053	1336	785.5	883.5	866	558.5	586	843	845.5	596	575	982.5	920.5
NM_178193	chr13	23756937	23757386	+	447	1	Hist1h4b|-|-|13|13 A3,1|protein-coding	3	4	3	13	17.5	11	15	1.5	0.5	3	1	7	4	1	2	2	4.5	5
NM_001252096	chr6	149141513	149151170	+	1574	1	Etfbkmt|4833442J19Rik|AI256744|ETFB-KMT|Mettl20|-|6|6 G3|protein-coding	45	57.5	89	129.5	232	167.5	152	232	283	111	46.5	59	41.5	50	24	108	248	240.5
NM_175312	chr6	13625675	13677966	-	4134	1	Bmt2|AI666701|B630005N14Rik|-|6|6 A1|protein-coding	637	837	855.5	688.5	650	437	673.5	330	399	717.5	470.5	481	657	666	423.5	537	921.5	867.5
NM_027959	chr12	17266595	17284770	+	2110	1	Pdia6|1700015E05Rik|AL023058|C77895|CaBP5|P5|Txndc7|-|12|12 A1,1|protein-coding	7176.5	11386.5	17180.5	12189	16309.5	13621.5	7629.5	6492	6883	11171	6249	6072.5	12571	14042.5	8420.5	5235	8861.5	9220.5
NM_009954	chr8	111710475	111743849	-	3172	1	Bcar1|AI385681|Cas|Crkas|-|8|8 E1|protein-coding	1234	2144.5	2311	3258.5	4180.5	3175	4091.5	2069	1525	4032	2783.5	2493.5	3023	3399.5	2120.5	1645	1753	2204
NM_030251	chr6	88835914	88841935	-	1866	1	Abtb1|AI847549|BC003234|BPOZ|EF1ABP|-|6|6 D1|protein-coding	392.5	738	707	332.5	452.5	363	571	379	562.5	726	403.5	377.5	243.5	277	206	220.5	356.5	335
NR_028314	chr13	91713608	91741872	-	1825	1	4833422C13Rik|-|-|13 C3|13|ncRNA	0	0	0.5	3.5	0.5	0	25	11	24.5	1.5	0	3.5	5.5	2.5	2	0	1	0
NR_029882	chr12	109726822	109726896	+	74	1	Mir381|Mirn381|mir-381|mmu-mir-381|-|12 F1|12|ncRNA	0	0	0	0	0	0	0	0	0	0	0	0	0	0	0	0	0	0
NM_001172055	chr3	135281221	135304425	+	1159	1	Bdh2|1810026B04Rik|Dhrs6|-|3|3 G3|protein-coding	78.5	119.5	157.5	15	38	7.5	17	26	60.5	19	3.5	11	47	43	22.5	13	30	21
NM_001309401	chr14	6735683	6757057	-	1717	1	Gm3636|100042043|-|14 A1|14|protein-coding	0	1	1	5.5	0	2	3.5	4	0	0	0	1	13.5	6	4.5	0	4.5	0.5
NM_177635	chr17	36547075	36549252	+	1002	1	H2-M11|-|-|17|17 B1|protein-coding	0	1	0.5	0	0	0	0	1.5	0	0	0	1	0	0	0	2	0	4.5
NM_001048207	chr18	32528320	32560034	-	2177	1	Gypc|0610037F22Rik|Cd236r|-|18 B1|18 18,05 cM|protein-coding	174	253	366	629.5	826	659.5	141	214.5	354.5	513	298.5	308	245.5	290	193.5	137	273	184
NM_009740	chr3	145924262	145934364	+	1952	1	Bcl10|AI132454|BCL-10|C81403|CARMEN|CIPER|CLAP|ME10|cE10|-|3|3 H2|protein-coding	302	469.5	635	843	1532	986.5	1092.5	913	1029	1930	1121.5	1109	1648	1711	1207	1124.5	2275.5	2464.5
NR_045761	chr14	115396551	115409552	-	557	1	4930505G20Rik|-|-|14|14 E4|ncRNA	0	0	0	0	0	0	0	0	0	0	0	0	0	0	0	0	0	0
NR_131892	chr13	68560780	68582169	-	3353	1	Mtrr|4732420G08|MSR|-|13 B3|13 35,54 cM|protein-coding	253	346.5	492.5	328.5	393	307	197	143.5	168	612	426	474.5	685.5	644	496.5	358	625.5	597.5
NM_001359831	chr5	81020752	81802142	+	12479	1	Adgrl3|5430402I23Rik|CIRL-3|D130075K09Rik|Gm1379|LEC3|Lphn3|mKIAA0768|-|5|5 D-E1|protein-coding	16.5	26	28	64.5	20	28.5	1798.5	711	439.5	15	33	48.5	74	101.5	39	41.5	88.5	63.5
NM_133977	chr9	103208876	103230286	-	2313	1	Trf|AI266983|Cd176|HP|Tf|Tfn|hpx|-|9 F1|9 55,03 cM|protein-coding	5319	10114.5	8934.5	982.5	1308.5	2042.5	3653	6263.5	20075	2497.5	1481	1586	2024	952.5	1424	1143	1706.5	2209.5
NM_027078	chr10	91083039	91102613	+	1230	1	Ikbip|1200009F10Rik|1700023M03Rik|D18354|Ikip|-|10|10 C2|protein-coding	171.5	294.5	410.5	588	628	492	733	415.5	554.5	345.5	219	224	386.5	380	309.5	372.5	743.5	636
NR_045616	chr13	35181623	35188014	+	645	1	1700011B04Rik|-|-|13|13 A3,3|ncRNA	0	0	0	0	0	0	0	0	0	0	0	0	0	0	0	0	0	0
NM_001082548	chr7	29256330	29281977	-	1281	1	Spint2|AL024025|C76321|HAI-2|-|7|7 B1|protein-coding	21	53	62	55.5	79.5	143.5	3034.5	4355	4547	34	29.5	42	74	78	86	73	161.5	161
NM_008671	chrX	103184059	103186664	-	2603	1	Nap1l2|Bpx|-|X D|X 45,97 cM|protein-coding	0	0	2	10	11	4	1	3	0	0	3	1	97	116	51	19	18	28
NM_001358819	chr10	62615792	62651218	-	2850	1	Ddx50|4933429B04Rik|8430408E17Rik|GU2|RH-II|-|10|10 B4|protein-coding	404.5	582.5	785	979.5	1270	938	1026	888	1184.5	946	509	536	990	1055.5	747	942.5	1738.5	1784
NM_198300	chr19	37021291	37207471	-	5957	1	Cpeb3|4831444O18Rik|CPE-BP3|mKIAA0940|-|19|19 C2|protein-coding	101	203	186	45	41.5	56.5	72.5	96	91.5	87.5	68.5	58	111	71	80.5	66	53	96.5
NM_026228	chr3	135825279	135888572	+	3481	1	Slc39a8|4933419D20Rik|AA986696|BIGM103|ZIP-8|Zip8|-|3 G3|3 63,04 cM|protein-coding	5	4	10.5	51.5	63.5	33	94	73	73.5	35.5	29	31.5	682	781.5	397	47	38.5	50
NM_001042779	chr9	107597674	107609241	-	3724	1	Sema3b|SemA|Semaa|sema5|semaV|-|9 F1|9 58,31 cM|protein-coding	1316.5	2681	2738	138	147	103.5	2254	2682	2944	1072.5	789.5	776.5	260.5	101.5	169	122.5	186	126
NM_011506	chr14	73552786	73596144	+	2097	1	Sucla2|4930547K18Rik|A-SCS|SCS-betaA|-|14|14 D3|protein-coding	565.5	839	1056	812	1101	811	991	817	956	1277.5	796.5	804	1111	1070	844.5	679	1207.5	1178.5
NM_001357906	chr11	69914034	69916594	+	1166	1	Gps2|AI505953|GPS-2|-|11|11 B3|protein-coding	348	610	844.5	554	891.5	774.5	916.5	764.5	819.5	629.5	359	348	999	1181.5	801.5	408	570.5	587
NM_144792	chr19	32122727	32388512	-	3653	1	Sgms1|9530058O11Rik|AI841905|C80702|Mob|Sms1|Sor1|Tmem23|-|19|19 C1|protein-coding	176	307	314	906	1269	1145.5	1349	1299	921.5	551	321.5	340	285	211	182	1182.5	2060.5	1796
NM_001081449	chr7	12615233	12636134	-	2415	1	Vmn2r54|EG666085|Gm1496|Gm470|-|7 A1|7|protein-coding	0	0	0	0	0	1	0	0	0	0	0	0	0	0	0	0	0	0
NR_144624	chr13	96480687	96519187	-	3618	1	Polk|DINP|Dinb1|-|13|13 D1|protein-coding	213.5	287.5	284.5	470	513.5	447.5	382	250.5	204.5	340.5	230	242.5	407	339.5	217	404.5	604	617.5
NM_153394	chr16	37916496	38007529	+	4571	1	Gpr156|Gababl|-|16|16 B3|protein-coding	0	3.5	3	0.5	1	1.5	1	2.5	2	3	1	1	1	1	4	0	1	1.5
NM_013881	chr11	61775598	61855092	-	5784	1	Ulk2|A830085I22Rik|AU015340|Unc51,2|mKIAA0623|-|11|11 B2|protein-coding	397	733.5	754.5	814.5	767.5	938	1643	1364.5	1163	577	439	445.5	795.5	777	578.5	750.5	765	946.5
NM_001359827	chr15	98517658	98534269	-	3250	1	Kansl2|2310037I24Rik|B930009D17|-|15|15 F1|protein-coding	207.5	352.5	492.5	461	568.5	466.5	533	371.5	514	469	283.5	236.5	383	364	299.5	373	720	623.5
NM_001159658	chr1	93006334	93012269	+	1080	1	Aqp12|AB084104|mAQP12|-|1|1 D|protein-coding	0	0	1	0	0	0.5	1	0	0	0	0	0	0	0	0.5	0	0	0
NR_033558	chr10	43593427	43630913	+	1829	1	F830002L21Rik|F930017D23Rik|-|10 B2|10|ncRNA	0	1	1	0	0	0.5	1	1	2	0	0	0	0.5	1	0	0	0	0
NM_145856	chr1	20777146	20784270	-	1173	1	Il17f|C87042|IL-17F|-|1|1 A4|protein-coding	0	0	0	0	1	1	0	3	0	0	0	0	2	0	0	0	0	0
NM_001256480	chr2	175737942	175754328	-	4531	6	Gm4724|-|-|2 H4|2|protein-coding	0	0	0	0.5	0	0.5	0	0	0	0	0	0	0.5	0	0	0	0	0
NM_172439	chr11	3494272	3504821	-	3458	1	Inpp5j|Pib5pa|Pipp|-|11|11 A1|protein-coding	4.5	25.5	15	13.5	21	48	418	1044	545	27	25	15	147.5	105	117	19	14.5	16.5
NM_029643	chr15	76538943	76542130	+	2693	1	Slc52a2|2010003P03Rik|D15Ertd747e|GPCR42|Gpr172b|PAR2|mRFT1|-|15 D3|15 36,04 cM|protein-coding	422	801.5	1009	586	692.5	617.5	749	534.5	611.5	954.5	586.5	531.5	721	792.5	501.5	576	1069.5	1006.5
NM_001358891	chr15	76710641	76715091	+	2232	1	Lrrc14|E130306I01Rik|mKIAA0014|-|15|15 D3|protein-coding	426.5	809.5	915.5	804.5	836	808.5	960	752.5	779.5	774	435.5	451.5	604	751.5	415.5	410.5	531	656
NM_178689	chr19	58943425	58971421	+	2551	1	Eno4|6430537H07Rik|-|19|19 D2|protein-coding	0	1	0.5	1	6.5	3	16.5	7	2	0	0	1	46	31.5	25.5	7	6	4
NM_010015	chr14	54239661	54253929	-	3502	1	Dad1|AI323713|-|14 C2|14 27,7 cM|protein-coding	1085.5	2115	2902	993.5	1609	1082	2111	1275.5	1695	1415.5	899.5	768	1245.5	1561.5	1055	594	1335	1167.5
NM_001289764	chr5	77205107	77211259	-	547	1	Spink2|1700007F22Rik|AV038945|HUSI-II|-|5|5 C3,3|protein-coding	4	2.5	8.5	48.5	112.5	52.5	2	1	9	10	2.5	7.5	2.5	3	2	0.5	2.5	2
NM_029947	chr5	98180869	98187448	+	3113	1	Prdm8|4930565F05Rik|PFM5|-|5|5 E3|protein-coding	0	0	2	112	86	148	86	86	65	0.5	2.5	2	7	5	10	0	3	7.5
NM_001143956	chr1	163702993	163725232	-	1047	1	Mettl11b|Gm207|NTM1B|-|1|1 H2,1|protein-coding	0	0	0	0	0	0	0	0	0	0	0	0	0	0	0.5	0	0	0
NM_029784	chr9	70089310	70141557	-	2872	1	Fam81a|6430514L14Rik|-|9|9 D|protein-coding	85	123	183.5	4.5	13	4.5	4	0	0.5	12	4	10	3	1.5	3	0	0.5	3.5
NM_001198874	chr2	71211706	71263302	+	2570	1	Dync1i2|3110079H08Rik|AW554389|Dncic2|-|2 C2|2 42,38 cM|protein-coding	1186.5	1971.5	2437	2102.5	2660	2112.5	2665	1608	2536	2133	1223.5	1227	2107.5	2216.5	1614.5	2144	4049	3912
NM_022987	chr14	122459160	122465658	-	2379	1	Zic5|1700049L20Rik|Opr|-|14|14 E5|protein-coding	45	60.5	82	32	22.5	42	18	10	7.5	1	0	2	243	255	140.5	43	32.5	44
NM_001308374	chr6	82911885	82939769	-	3977	1	Sema4f|Sema W|-|6 C3|6 35,94 cM|protein-coding	193	332.5	474	2.5	11	36.5	73.5	45.5	37.5	90.5	64	68	25.5	34.5	22.5	10	14	11
NM_001083341	chr12	24831599	24960299	+	2690	1	Mboat2|2810049G06Rik|AU022889|AW547221|LPCAT4|Moact2|Oact2|-|12|12 A1,3|protein-coding	725.5	1070.5	1180	8	23	5.5	115.5	33.5	23.5	1	1	3.5	499.5	571	282.5	1.5	9.5	9
NM_001161620	chr18	7379649	7626863	-	1770	1	Mpp7|1110068J02Rik|2810038M04Rik|5430426E14Rik|AI415104|Gm955|-|18|18 A1|protein-coding	19.5	21	25	49.5	62	67.5	65	61	18	79.5	65	52	87.5	69.5	52	1	1.5	2.5
NM_009482	chr7	139943856	139945112	+	1156	1	Utf1|AI505934|-|7|7 F4|protein-coding	1	5.5	2	3	2	1	1	10	5.5	2	0	0	1	2	0	2	3	4.5
NM_026547	chr4	116136728	116144616	-	1423	1	Lurap1|1520402A15Rik|Lrp35a|-|4|4 D1|protein-coding	39	59.5	53	15.5	15	19.5	70	26	35.5	59.5	59	41.5	22	21.5	21	2	4	5.5
NM_001166731	chr7	12041299	12042219	+	919	1	Vmn1r77|Gm6935|-|7 A1|7|protein-coding	0	0	0	0	0	0	0	0	0	0	0	0	0	0	0	0	0	0
NM_183189	chr16	88728862	88729611	+	747	1	Krtap13-1|AA589563|KAP13,1|-|16|16 C3,3|protein-coding	0	0	0	1	0	0	0	0	0	0	0	0	0	0	0	0	0	1
NM_177335	chr10	121641701	121693914	+	3412	1	D930020B18Rik|1500017I17Rik|-|10|10 D2|protein-coding	0	0.5	0	0	0	2.5	0	1	0.5	0	0	0	0	2.5	0	0	0	0.5
NM_010462	chr15	102966796	102971897	+	1909	1	Hoxc10|AI506621|Hox-3,6|-|15 F3|15 58,03 cM|protein-coding	4	12	18	7	52.5	18	32.5	58	157	83	45	58.5	284.5	382	215.5	21.5	16	31
NM_172865	chr4	26324506	26346652	-	4621	1	Manea|4932703L02Rik|-|4|4 A3|protein-coding	194.5	301.5	365.5	52.5	83.5	67.5	330	311	312.5	55.5	52	48.5	469	491	312	410.5	718	892
NM_147059	chr7	104924806	104925762	-	955	1	Olfr668|MOR34-3|-|7|7 E3|protein-coding	0	0	0	0	0	0	0	0	0	0	0	0	0	0	0	0	0	0
NM_001355604	chr2	51924449	51935163	-	2201	1	Rbm43|0610033I05Rik|-|2|2 C1,1|protein-coding	328.5	536.5	593	379.5	711.5	641	88.5	157	211.5	362	219.5	259	655.5	877.5	569.5	318	614.5	620
NM_001077363	chr10	79854432	79864435	+	3092	1	Ptbp1|AA407203|AL033359|HNRPI|PTB-1|PTB2|PTB3|PTB4|Ptb|pPTB|-|10 C1|10 39,72 cM|protein-coding	5937	8134.5	12690	8263	10954	8363.5	9192.5	5128	4589	9540	5754.5	5736	12434.5	12582.5	7659.5	6591.5	8173	9429.5
NM_001033364	chr13	54701463	54736662	+	4093	1	Cdhr2|Gm624|PC-LKC|Pcdh24|-|13|13 B1|protein-coding	36.5	41.5	62	2	0	4.5	0.5	2	0.5	17	6.5	7	1	3.5	0	4	5	1.5
NM_146628	chr2	36568600	36569529	+	928	1	Olfr344|MOR136-12|-|2|2 B|protein-coding	0	0	0	0	0	0	0	0	0	0	0	0	0	0	0	0	0	0
NM_026206	chr13	27773495	27780804	-	1008	1	Prl7c1|1600017N11Rik|Ghd20|PLP-O|Prlpo|Prplo|-|13|13 A3,1|protein-coding	0	0	0	0	0	0	0	0	0	1	0	0	0	0	0	0	0	0
NM_001201330	chr12	18514510	18535254	+	2536	1	5730507C01Rik|-|-|12|12 A1,2|protein-coding	59.5	86	105.5	0.5	0.5	0	1	2	6	3	0	1	1.5	1	3	0	1.5	0
NM_175358	chrX	104536970	104671064	-	5494	1	Zdhhc15|6030457O13Rik|-|X|X D|protein-coding	206	284	372.5	5	5	8.5	29	34	23	31	14.5	21	28	14.5	22.5	51.5	135	94
NM_028736	chr10	119819389	120077161	+	5192	1	Grip1|4931400F03Rik|GRIP|eb|-|10 D2|10 67,33 cM|protein-coding	3.5	1	4	4	2.5	4	8	1	7	2	4	2.5	0.5	2	0	11	14.5	10
NM_001290432	chr7	5056726	5060784	+	1364	1	Ccdc106|BC018462|-|7|7 A1|protein-coding	9	36	34	16	22.5	19.5	27	13.5	8.5	15.5	15.5	6.5	11.5	13	16	11	30.5	33
NR_045298	chr1	127753617	127774054	-	462	1	2900009J06Rik|-|-|1|1 E3|ncRNA	0	2	2	21	17	4	2.5	0.5	3.5	5	3	3.5	1	6.5	4	6	2	4
NM_001357664	chr7	29238457	29247532	+	1166	1	Yif1b|9430029K10Rik|Yip1b|-|7|7 B1|protein-coding	633.5	1028	1353	634.5	1024.5	715	1623	919.5	1175.5	1028.5	643	487	1722	2321	1318.5	788	2022.5	1930
NM_027599	chr5	107431549	107435039	+	2778	1	Lpcat2b|4921521K07Rik|Aytl1b|-|5|5 E5|protein-coding	0	0	0	0	0	0	1	0	0	0	0	0	1	0	0	0	0	1
NM_175668	chr7	19212538	19224176	+	2880	1	Gpr4|-|-|7|7 A3|protein-coding	17.5	49	34.5	48.5	45	38.5	79	43	60	70	43	34	41	33	37	35	43	59
NM_001012306	chr3	98741476	98762410	-	1485	1	Hsd3b3|9030618K22Rik|AI790201|-|3 F2,2|3 42,86 cM|protein-coding	1	6	0	4	2	6	5	7	5	5	3.5	2.5	3	3.5	3	0	0	0
NM_009330	chr11	83850869	83905917	+	2832	1	Hnf1b|HNF-1-beta|HNF-1B|HNF-1Beta|Hnf1beta|LFB3|Tcf-2|Tcf2|vHNF1|-|11 C|11 51,23 cM|protein-coding	0	3.5	1.5	1.5	2.5	3	1279.5	867.5	465.5	3	1	0	3	6	4	0	0	0
NM_172429	chr19	53379214	53390634	-	2179	1	Smndc1|-|-|19|19 D2|protein-coding	487	653.5	951.5	767	1054.5	774.5	713.5	523	679.5	1187.5	690	676.5	932.5	815.5	623.5	761	1431	1413.5
NM_001356960	chr5	38260185	38267907	+	918	1	Tmem128|2810021O14Rik|-|5|5 B3|protein-coding	258.5	390.5	482	279.5	391	297.5	363.5	210	260.5	457	288.5	320	488	545	338.5	442.5	1007	892.5
NM_020593	chr2	104027799	104055127	+	1392	1	Fbxo3|1200002G09Rik|1700026K02Rik|AI046358|Fba|-|2|2 E2|protein-coding	369	551.5	663.5	289	327	317.5	634.5	438	333	596.5	369.5	341	369	366	268	499.5	722.5	755
NM_001205334	chr15	84720052	84772207	+	1532	1	Arhgap8|3110043J09Rik|-|15|15 E2|protein-coding	2.5	4	4.5	42	50.5	47	49	23	36.5	315.5	214.5	202.5	85.5	77	53.5	0.5	9.5	2.5
NM_001039093	chr11	60240570	60352905	-	2609	1	Tom1l2|2900016I08Rik|A730055F12Rik|AU042072|Srebf1|-|11|11 B2|protein-coding	1358.5	1901.5	2245	200	197	206.5	362.5	333.5	191.5	503	338	319.5	295.5	291.5	185.5	235.5	246	304.5
NM_001356386	chr16	17086556	17111252	-	2255	1	Ppil2|0610009L05Rik|1700016N17Rik|4921520K19Rik|4930511F14Rik|AA589416|C130078A06Rik|CYC4|-|16|16 A3|protein-coding	609.5	1173	1499	1056	1338	1215.5	1105	939.5	946.5	1009	559.5	568	985.5	1067.5	700	577	1026	1028.5
NM_001159299	chr14	30886476	30901986	+	3136	1	Itih4|ITI-HC4|Itih-4|PK-120|-|14 B|14 19,09 cM|protein-coding	47.5	91.5	77	69	66	84.5	87	72	126.5	51	32	20.5	51.5	52	37.5	2	0	1
NM_001346740	chr1	192098546	192138040	-	4049	1	Rcor3|4921514E24Rik|C730034D20Rik|E130101E15Rik|-|1|1 H6|protein-coding	207	319	373.5	600	671.5	515.5	443	358	356	462.5	260.5	300	320.5	285	177	496.5	688	818.5
NM_030730	chr9	106688080	106789213	-	9302	1	Rad54l2|Arip4|D130058C05|G630026H09Rik|Srisnf2l|-|9|9 F1|protein-coding	688.5	993	1229.5	759	654.5	730.5	1135	663.5	526.5	1523	977.5	982	1156	880	628	665	578.5	666.5
NR_045416	chr5	39461749	39603574	-	1196	1	4930513D17Rik|-|-|5|5 B3|ncRNA	0	0	1	0	0	0	0	0	0	0	0	0	0	0	0	0	0	0
NM_175378	chr17	71769691	71850164	+	2071	1	Clip4|1700024K14Rik|1700074B05Rik|4833417L20Rik|5830409B12Rik|Rsnl2|-|17|17 E1,3|protein-coding	2.5	0	6.5	12.5	41.5	29	72	69.5	56.5	212.5	106	122.5	93	18.5	83	56.5	134	95
NM_001359965	chr5	21662901	21701622	-	3609	1	Napepld|A530089G06|Mbldc1|NAPE-PLD|-|5|5 A3|protein-coding	70.5	105.5	159	42.5	37.5	46.5	59	38	35.5	128	106	78.5	88.5	70	64.5	52.5	77.5	73.5
NM_001253805	chr15	36770262	36794538	-	3591	1	Ywhaz|1110013I11Rik|14-3-3zeta|AI596267|AL022924|AU020854|-|15|15 B3,1|protein-coding	3263	5139.5	6678.5	4615	4901.5	4683.5	7045	4610.5	6940	7535.5	4235.5	4286	5643	5772	3725	4855.5	7583.5	8065.5
NM_001171035	chr15	99393219	99410049	+	2446	1	Tmbim6|5031406P05Rik|Bi1|Tegt|-|15 F1|15 56,13 cM|protein-coding	8343.5	17279	17315	9325.5	11828	11453	16637	13281	15370	13794	8192	8232	12889	15995	10995	9399	15817.5	15435.5
NM_001357362	chr7	97842939	97912381	+	3067	1	Pak1|AW045634|PAK-1|Paka|-|7 E1|7 53,57 cM|protein-coding	38	81	104.5	528	936	680	1318	861.5	936	835	561.5	527	494.5	390.5	345.5	478	735.5	782
NM_001168508	chr17	28691342	28748405	+	3534	1	Mapk14|CSBP2|Crk1|Csbp1|Mxi2|PRKM14|PRKM15|p38|p38-alpha|p38MAPK|p38a|p38alpha|-|17 A3,3|17 14,85 cM|protein-coding	2012	3020.5	4059.5	2095	2165.5	2439.5	2534	1954	1609.5	3560	2413.5	2352	2820	2457.5	1743	1614.5	1987	2297
NR_152160	chr9	121297502	121474918	+	5335	1	Trak1|2310001H13Rik|AI413908|AI467545|hyrt|mKIAA1042|-|9 F4|9 72,41 cM|protein-coding	904.5	1736	2010.5	1718.5	2149	2301.5	2004.5	1657.5	1273.5	2074	1312.5	1161.5	1480	1616	1126	1058	1084	1191
NM_001164734	chr6	50110241	50198598	+	2206	1	Mpp6|P55t|Pals2|-|6 B2,3|6 24,13 cM|protein-coding	644	659.5	1359	1120	2241	1282	675.5	474	642	3368.5	1865.5	1734.5	1035.5	897.5	650.5	1677	2612	3046
NM_001081954	chr10	58230651	58232675	-	2023	1	Dux|AW822073|Dux4|Duxbl|EG664783|-|10 B4|10|protein-coding	2	6.5	16	9	2	19	3	9	1	5.5	1	1	8	20	0	1.5	10	2
NM_173754	chr11	67854523	67922153	-	4445	1	Usp43|-|-|11|11 B3|protein-coding	2	2	9	601.5	699.5	608	339	205	208	42	29.5	18	6	5	4	0	3.5	6
NR_030468	chr19	46342762	46342870	+	108	1	Mir146b|Mirn146b|mir-146b|-|19 C3|19|ncRNA	0	0	0	0	0	0	0	0	0	0	0	0	0	0	0	0	0	0
NM_019749	chr11	69991370	69994949	+	1116	1	Gabarap|-|-|11 B3|11 42,95 cM|protein-coding	2314.5	4444	4745.5	3260.5	4691.5	3466.5	6433	4672	7218	4375.5	2815.5	2874	3721.5	3708	2810.5	2155	5201.5	4939
NM_007781	chr15	78282508	78305721	-	4723	1	Csf2rb2|AIC2A|BetaIl3|Bil3|Csfgmrb|Il3r|Il3rb|Il3rb2|-|15 E1|15 37,22 cM|protein-coding	62.5	164	200.5	264.5	453	704.5	821.5	1427	1647.5	344	255.5	254	626.5	320	451.5	439	390	513.5
NM_133761	chr14	30479565	30527056	+	5604	1	Dcp1a|1110066A22Rik|4930568L04Rik|AU019772|D14Ertd817e|Mitc1|SMIF|-|14 B|14 18,75 cM|protein-coding	253.5	400	511.5	674.5	657	547	726	399.5	367	744	517	445.5	746	752	514.5	559	501.5	655.5
NM_001136081	chr2	85037451	85047114	+	2710	1	Ssrp1|C81323|Hmg1-rs1|Hmgi-rs3|Hmgox|T160|-|2 D|2 49,45 cM|protein-coding	2386.5	3111.5	5186	4211	5669.5	4171	4145	2418	3275	4465.5	2504	2374.5	6653.5	6787	4225.5	5636	7940.5	8672.5
NM_001105667	chr1	93792576	93801934	-	996	1	Dtymk|AU044245|CDC8|D10Ertd203e|TMPK|TYPK|Tmk|mtmk|-|1 D|1 47,34 cM|protein-coding	700.5	1031	1745.5	1060	1679	1167.5	1017.5	589	789	1200	688	681	1293.5	1554.5	933.5	983	2654.5	2391.5
NM_177692	chr7	19505804	19508331	-	1830	1	Bloc1s3|BC043666|Blos3|E230011O18|rp|-|7 A3|7 9,92 cM|protein-coding	196.5	479	436	359	571	463	665	504.5	444.5	529.5	263.5	313.5	318	331	223	204.5	431	453.5
NM_021521	chrX	101274091	101298934	+	8400	1	Med12|230kDa|Mopa|OPA-1|Tnrc11|Trap230|-|X|X D|protein-coding	952.5	1306.5	1596.5	1111.5	1028	1026.5	1264.5	948.5	809.5	1471	859	840.5	1516.5	1319	942.5	1544.5	964.5	1261
NM_001252490	chr18	12755312	12863380	-	2687	1	Osbpl1a|G430090F17Rik|Gm753|ORP-1|Osbpl1b|-|18|18 A1|protein-coding	506.5	803.5	958.5	214.5	325	233.5	143.5	141.5	175	181.5	141.5	127	326	283.5	202	257.5	326.5	413
NM_029441	chr8	116568724	116732991	-	8078	1	Cdyl2|1700029M19Rik|4930453I21Rik|Gm20194|-|8|8 E1|protein-coding	50	83.5	65.5	439	470	408.5	725	329	399.5	1270	811.5	822.5	358.5	367	218.5	783	930	1211.5
NM_001322338	chr19	33719674	33761951	-	2792	1	Lipo2|EG668114|Gm8981|-|19|19 C1|protein-coding	0	0.5	0	0	2	0	2	0	3.5	0	0	1	0	0.5	0.5	0	0	0
NR_145133	chr5	74093060	74094337	+	1277	1	Dancr|2700023E23Rik|-|5|5 C3,3|ncRNA	35	55.5	105	116	194	111	119	49	61	67	34	34	150	206.5	126	53	164	142.5
NM_001007583	chr10	116986314	117025040	+	2707	1	Best3|Vmd2l3|mBest4|-|10|10 D2|protein-coding	0.5	4	0.5	11.5	13.5	12.5	2.5	0	0	25.5	17	8.5	6.5	4	6	1.5	0	2
NM_001290798	chr1	37369217	37404442	+	2954	1	Inpp4a|107kDa|9630012D15|D130048C09Rik|R74740|-|1 B|1 15,46 cM|protein-coding	54	113.5	110.5	56	71.5	107	146	177.5	133	29.5	27	29.5	150.5	91.5	79	160.5	132.5	176
NM_001190449	chr17	35059035	35062099	+	1341	1	Ddah2|1110003M04Rik|AU019324|AW413173|DDAH-2|DDAHII|Ddah|G6a|NG30|-|17|17 B1|protein-coding	283	736.5	665	748.5	646	661.5	1590	535	991	102	83	106	221	220	321.5	202.5	383	410.5
NM_133673	chr2	30953001	30959015	+	2990	1	Tor1b|2610016F05Rik|DQ1|torsinB|-|2|2 B|protein-coding	725	978	1406	853	1157	1025	1372.5	898.5	977.5	1809	1065	1169.5	986.5	1030	670.5	922	1627.5	1616.5
NR_045159	chr4	139926111	139943519	-	1375	1	4933427I22Rik|-|-|4|4 D3|ncRNA	0	0	0	0	0	0	0	0	0	0	0	0	0	0	0	0	0	0
NM_133183	chr7	3424662	3435667	+	1504	1	Cacng6|2310033H20Rik|-|7 A1|7 2,0 cM|protein-coding	0	0.5	1	0	9.5	13	18.5	2.5	0.5	0	0	0	11	6	53.5	5	5.5	3
NM_011120	chr13	27708998	27716737	-	989	1	Prl7d1|Ghd19|PLF-RP|PRP|Plfr|-|13|13 A3,1|protein-coding	0	0	0	0	0	0	0	0	0	0	0	0	3	2	0	0	0	0
NM_013923	chr15	36239934	36283147	-	4264	1	Rnf19a|AA032313|Dorfin|Rnf19|UIP117|Ubce7ip2|XYbp|-|15|15 B3,1|protein-coding	525.5	780.5	694	696.5	1136.5	701	1714	844.5	976	1091.5	622.5	648	805	637.5	478.5	923	1261	1532.5
NM_008946	chr11	70525357	70527858	+	1028	1	Psmb6|Lmp19|Mpnd|-|11 B3|11 42,99 cM|protein-coding	2026.5	3256.5	4658.5	2580.5	4195	3013.5	3076	2096	2916	4113.5	2505	2198	3493.5	4666	2817.5	1364.5	3818	3149
NM_009327	chr5	114948980	114971062	-	3174	1	Hnf1a|AI323641|HNF1|HNF1-alpha|HNF1[a]|Hnf-1|Hnf1alpha|LFB1|Tcf-1|Tcf1|-|5 55,99 cM|5 F|protein-coding	2	4.5	5	3	4.5	1.5	6.5	3.5	8	3.5	2	5.5	5.5	6.5	4.5	0	2.5	1.5
NM_029943	chrX	150571507	150588155	-	1883	1	Apex2|C430040P13Rik|ape2|-|X|X F3|protein-coding	49.5	92	146	203.5	258.5	202.5	200.5	118	115.5	409	286.5	285.5	588	685	413.5	253	357	371
NM_010573	chr13	71958232	71963723	-	2056	1	Irx1|-|-|13 C1|13 38,43 cM|protein-coding	1	5.5	14	28	127	95	326	105.5	132.5	12	13	38	146	48.5	20.5	925	1476.5	1146.5
NM_001285817	chr18	23497482	23659719	+	6188	1	Dtna|2210407P21Rik|DTN-A|Dtn|Gm19389|a-DB-1|adbn|-|18 A2|18 12,08 cM|protein-coding	108	222.5	162	125	166.5	106.5	33	2	11	9.5	7	10	103	115.5	103.5	207.5	266.5	370
NM_001310431	chr14	20658948	20668354	-	4443	1	Synpo2l|1110054M18Rik|Chap|-|14|14 A3|protein-coding	3	5	6	5	133	70.5	115.5	19.5	8	10.5	3	1	86.5	61	257.5	4	38.5	52.5
NM_198224	chr19	11169418	11196723	-	1365	1	Ms4a13|1700060E18Rik|Tetm4,2|-|19|19 A|protein-coding	0	0	0	0	0	0	0	0	0	0	0	0	0	0	0	0	0	0
NM_019541	chr13	61246747	61255348	-	2483	1	Cts8|CTS2|Epcs68|Epcs70|-|13|13 B2|protein-coding	0	0	0	0	0	0	0	0	0	0	0	0	0	0	0	0	1	0
NR_040485	chr16	95831123	95898713	-	1850	1	1600002D24Rik|-|-|16|16 C4|ncRNA	0	0	0	0	3	0	0	0	0	0	0.5	0	0	0	0.5	0	1	0.5
NM_177357	chr16	33969073	34514027	-	15377	1	Kalrn|2210407G14Rik|AV235988|DUET|E530005C20Rik|Gm539|Hapip|TRAD|-|16|16 B3|protein-coding	14	26.5	31.5	17.5	23.5	37	239	141.5	108	57	39	50	168	210	147	255.5	240.5	277
NM_172397	chr11	106156254	106160176	-	2979	1	Limd2|0610025L06Rik|AI413966|-|11|11 E1|protein-coding	680.5	1255	1409.5	1886	2133	2355.5	2513	1263	1507.5	981.5	610	576	2047	2880	1761.5	780	1197.5	1364
NM_001042675	chr8	33803940	33929863	-	1087	1	Rbpms|2010300K22Rik|2700019M19Rik|AU017537|RBP-MS|hermes|-|8|8 A4|protein-coding	416.5	779	836.5	325.5	465	371.5	943	166	216	46.5	30	38	79	50	82.5	367	537	552
NM_025318	chr11	73175503	73177042	-	1349	1	Emc6|0610009E20Rik|0610025L18Rik|Tmem93|-|11|11 B4|protein-coding	768.5	1012	1533	971.5	1583.5	1077.5	943	586	764	1363.5	798	753	1665	2036.5	1204	675.5	1507	1430
NM_001165971	chr15	22713820	22714984	-	1162	1	Hnrnpa1l2-ps2|EG545091|Gm5803|-|15|15 A2|protein-coding	11	15	18	9.5	20	19	21	11.5	6.5	18	10	10	15	12	8.5	30	43	43
NM_054041	chr6	87133853	87335775	-	5244	1	Antxr1|2310008J16Rik|2810405N18Rik|Antrx1|Tem8|-|6|6 D1|protein-coding	612	1026.5	1332.5	853.5	597.5	632.5	9752.5	6412.5	7546	778.5	849.5	1124	1749.5	1299.5	1258.5	932	1038	1097.5
NM_027018	chr10	112060189	112078510	+	889	1	Glipr1l1|1700011E04Rik|-|10|10 D2|protein-coding	0	0	0	0	0	0	0	0	0	0	0	0	0	0	0	0	0	0
NM_013786	chr10	127990933	128007508	-	1454	1	Hsd17b6|17betaHSD9|Hsd17b9|Rdh8|-|10|10 D3|protein-coding	2.5	3.5	4.5	5	2	7.5	0.5	4.5	2.5	5	1	1	0	1.5	0	0	1	0
NM_001286825	chr5	149184560	149215434	+	3688	1	Uspl1|E430026A01Rik|-|5|5 G3|protein-coding	478	629.5	874	827	814.5	644	629	311.5	433	827.5	598	529	1233	1316	877.5	674.5	891	1075
NM_010235	chr19	5447698	5455938	+	1699	1	Fosl1|AW538199|Fra1|fra-1|-|19 A|19 4,33 cM|protein-coding	19.5	56	61.5	5594	12502	7174	2337	1011.5	821	8066.5	4041	3926	3958.5	3405	2073.5	2484	3584.5	4169
NM_001270518	chrY	2900989	2912210	+	1569	1	Gm4064|-|-|Y A1|Y|protein-coding	0	0	0	0	0	0	0	0	0	0	0	0	0	0	0	0	0	0
NM_025745	chr11	30929784	30954131	-	3485	1	Erlec1|4933407N01Rik|-|11|11 A4|protein-coding	318.5	555	572	521	605.5	469.5	1278	727.5	959.5	664.5	415.5	435.5	798.5	868	562	430.5	954	816.5
NM_010052	chr12	109453455	109463336	+	4332	1	Dlk1|AW742678|DLK-1|DlkI|FA1|Ly107|Peg9|SCP1|ZOG|pG2|pref-1|-|12 F1|12 60,17 cM|protein-coding	17	48.5	84	33	16	13.5	41.5	25.5	24	33.5	13.5	12	16.5	13	45.5	6.5	12.5	9
NM_013716	chr11	55469752	55500887	+	2671	1	G3bp1|AI849976|B430204O07|C87777|G3bp|mKIAA4115|-|11|11 B1,3|protein-coding	3914	5027.5	8209	4050.5	5316.5	4452	4056	2809.5	3277	6534	3712.5	3608	10158.5	11475.5	7124.5	3478.5	6160	5657
NR_028125	chr8	77517056	77518578	+	1522	1	0610038B21Rik|-|-|8|8 C1|ncRNA	50	75.5	97	141	247	192.5	100.5	82.5	35	184.5	112	110	225	218	122	180	210.5	212.5
NM_177052	chr17	49615172	49909847	+	3503	1	Kif6|D130004B10Rik|D130084M03Rik|-|17|17 C|protein-coding	21.5	40.5	45	0	1	1.5	1	2.5	0	0	0.5	0	0	1	0	0	0	0
NM_025395	chr2	129129700	129134111	+	1296	1	Chchd5|1110027L01Rik|AW045710|-|2|2 F1|protein-coding	183.5	293	382.5	254	407.5	299.5	300	143.5	239.5	334.5	190	169	230	243	160.5	328.5	750.5	738
NM_001359252	chr10	116485160	116580536	-	3018	1	Cnot2|2600016M12Rik|2810470K03Rik|AA537049|AA959607|AW557563|C79650|-|10|10 D2|protein-coding	642.5	893	1218	936	1220	968.5	1135.5	851	851.5	1199.5	736.5	723	889.5	849	580.5	958	1486	1560.5
NM_026668	chr3	30644507	30672431	+	2377	1	Lrriq4|4930558O21Rik|-|3|3 A3|protein-coding	0	0	0	0	0	0	0	0	0	1	1.5	0.5	0	0	0	0	1.5	0
NM_001033199	chr3	144910921	144932529	-	2981	1	Clca4b|AI747448|Clca7|-|3|3 H2|protein-coding	0	0	0	0	0	0	0	0	0	0	0	0	0	1	0	0	0	0
NM_175665	chr13	22035821	22036320	+	497	1	Hist1h2bk|-|-|13|13 A3,1|protein-coding	1	2	0	1	4	0.5	0.5	0	2	0	0	0	3	4	1	3	4	0
NR_030153	chrX	66813951	66814025	-	74	1	Mir470|Mirn470|mir-470|mmu-mir-470|-|X A7,1|X|ncRNA	0	0	0	0	0	0	0	0	0	0	0	0	0	0	0	0	0	0
NM_029887	chr7	29238323	29247532	+	1134	1	Yif1b|9430029K10Rik|Yip1b|-|7|7 B1|protein-coding	713	1146.5	1477.5	661	1078	750	1690	941	1229.5	1071	657	500.5	1757.5	2380.5	1386	771.5	1978	1914
NM_001145999	chr7	80024814	80092751	+	4442	1	Zfp710|5430400N05Rik|9830165K13|AI324798|Znf710|-|7|7 D2|protein-coding	713	1316.5	1367.5	947.5	1200.5	1401.5	1565.5	1377	1231	1567.5	1012.5	1038	1523.5	1336	1008	952	756.5	1068
NM_018764	chr5	57718081	57729465	+	5546	1	Pcdh7|-|-|5|5 C1|protein-coding	406.5	596.5	788	944.5	1280	1014	279	267	207	77.5	111	128.5	515	319	279.5	163.5	402	230
NM_053256	chr7	45180995	45181838	+	564	1	Pth2|Tifp39|Tip39|-|7|7 B3|protein-coding	0	0	0	0	0.5	0	0.5	0	0	1.5	0	0.5	0	0	0.5	0	0.5	1
NM_001358044	chr7	4740127	4747514	+	2803	1	Kmt5c|BC024816|Suv4-20h2|Suv420h2|-|7|7 A1|protein-coding	486.5	958	1117.5	780	1183	972	1498.5	907	870	726.5	417.5	408.5	945	1097.5	717.5	364	389	415.5
NM_207238	chr7	28692849	28699337	+	1937	1	Fbxo27|E130008B10Rik|FBG5|Gm161|-|7|7 B1|protein-coding	0	4.5	4	13	10	15	32.5	27	38.5	4	3	2	190.5	220	111.5	6	7	2.5
NM_001177624	chr2	110597299	110649345	+	5075	1	Slc5a12|AI315119|D630015G19|SMCT2|-|2|2 E3|protein-coding	0	1.5	3	2	0	0	0	0	0	0	0	0	0	0	0	0	0	0
NR_028355	chr18	36667187	36670311	-	1083	1	Sra1|AA959952|Sra|Srap|Straa1|Strra1|-|18|18 B2|protein-coding	652.5	1005.5	1233.5	777.5	1272	789	1345	857	1150	938.5	532.5	562.5	513.5	411	394	773	2003.5	1741.5
NM_016756	chr10	128697939	128705051	-	2279	1	Cdk2|A630093N05Rik|-|10|10 D3|protein-coding	6341.5	10791.5	13571.5	709	985.5	737.5	776.5	452	568.5	657	432	421	1596	1748.5	991.5	864	1250	1295.5
NM_001347586	chr7	19302696	19310045	-	3629	1	Fosb|-|-|7 A3|7 9,56 cM|protein-coding	17	42	92.5	95.5	4342.5	689	629	10725	415.5	363.5	187.5	225	3204.5	230.5	641	161	211.5	237.5
NM_001347088	chr15	85205949	85251885	+	2312	1	Fbln1|-|-|15|15 E2|protein-coding	2970	5054	6374	627	657	646	1411.5	1625	1627	201.5	203	275	634	226.5	887.5	161.5	129.5	206
NM_001172588	chr7	47426329	47452139	-	1235	1	Mrgpra2a|-|-|7|7 B3|protein-coding	0	0	0	1	1	0	1	0	0	0	0	0	1	0	0	0	0	0
NM_001357894	chr17	26212699	26244242	-	2857	1	Fam234a|Itfg3|-|17|17 A3,3|protein-coding	696	1602.5	1632	1556	1900	1632	2551.5	1990.5	2021	1625.5	1030	1071	1417	1325	1048.5	758	918.5	1034
NM_001161483	chr18	22693155	23038663	-	3529	1	Nol4|1700013J13Rik|4930568N03Rik|Gm1262|-|18|18 A2|protein-coding	1	4.5	2	46	43.5	47.5	0	0	0	0	0	1	20.5	28	15.5	57	56	60
NM_001253784	chr8	123442956	123463899	+	3858	1	Def8|AI449518|D8Ertd713e|DEF-8|-|8 E1|8 72,1 cM|protein-coding	859.5	1636	1869	688	1048.5	854.5	1822	1271.5	1248	2233.5	1319	1403	2030.5	2257	1370.5	880	1390	1426
NM_015795	chr14	65266618	65323973	+	3773	1	Fbxo16|4932435C24Rik|Fbx16|-|14|14 D1|protein-coding	1	3	6.5	1	0	0.5	0	0	0	0	0	0	0	2	0.5	0	0	0
NM_009961	chr18	37005320	37187657	+	5236	1	Pcdha10|Cnr3|Cnr8|Crnr3|Crnr8|Pcdha14|-|18|18 B2-B3|protein-coding	21	47	46.5	13.5	15	7	8	17	12.5	2	8	6.5	8	15.5	7	2	2	2
NM_177411	chr10	128677183	128696268	-	3168	1	Rab5b|C030027M18Rik|-|10|10 D3|protein-coding	1024	2336	1770	1077	1197.5	1113.5	1440.5	1312	1372.5	1422.5	985	969	1091	1060.5	734	1109.5	1878.5	1775
NM_138662	chr18	36946207	37187657	+	5224	1	Pcdha3|mKIAA0345|-|18|18 B2-B3|protein-coding	18	37	39	13.5	15	7	7	17	12.5	2	7	3.5	6	9.5	8	2	0	2
NM_145713	chr13	23555032	23555807	+	773	1	Hist1h1d|H1,3|H1D|H1f3|H1s-4|-|13|13 A3,1|protein-coding	6.5	6.5	12.5	10.5	24	32.5	25.5	37.5	9.5	27	14	11.5	11	4	8	1.5	15	12.5
NM_028550	chr6	40920437	40940557	-	1661	1	1700074P13Rik|AV047902|Tryx5|-|6|6 B1|protein-coding	0	0	0	0	0	0	0	0	0	0	0	0	0	0.5	0	0	0	0
NM_001355577	chr6	141805440	141856220	-	3740	1	Slco1a4|AI785519|Oatp1a4|Oatp2|Slc21a5|-|6|6 G2|protein-coding	10.5	18.5	15.5	8	7	3	6.5	7	13.5	2	2.5	1	5.5	6	1	0	0	0
NM_001110849	chr2	101714285	101838980	-	4147	1	Prr5l|2600010E01Rik|4833411O04Rik|Protor-2|Protor2|-|2|2 E2|protein-coding	21	67	49	45.5	72	96.5	136	169.5	122	55	71	64	108.5	102.5	112.5	70	113.5	135.5
NM_054060	chr7	18519702	18532227	-	3060	1	Psg25|cea13|-|7|7 A3|protein-coding	0	0	0	0	0	0	0	0	0	0.5	1	0	0	0	0	0	0	0
NM_011762	chr7	27838584	27856774	+	3789	1	Zfp59|Mfg-2|Mfg2|-|7|7 A3|protein-coding	40.5	85	90	51.5	46.5	28	116.5	67	91	104.5	81.5	85.5	70.5	68	51	103	203.5	211.5
NM_008369	chr14	14346495	14355490	+	1380	1	Il3ra|CD123|CDw123|SUT-1|-|14 A1|14 7,08 cM|protein-coding	534.5	1720.5	1364.5	441	669	678	616	818.5	1225.5	220.5	171.5	150.5	358	263	368.5	133.5	157.5	168
NM_001362053	chr6	145211147	145216542	+	2267	1	Etfrf1|4930469P12Rik|AL022899|Ghiso|Lyrm5|-|6 G3|6 77,37 cM|protein-coding	193	383	416	201.5	268	165	226.5	181.5	268.5	463	227	252.5	139.5	128	104	158	378.5	352
NM_001171739	chr4	40936398	40948294	-	1340	1	Bag1|BAG-1|Rap46|-|4|4 A5|protein-coding	1055	1762	2400.5	1752	2888.5	2032	3208	2188	3065.5	3169	1851.5	1824	2478	2812.5	1856.5	1893	4296	3968.5
NM_001013755	chr4	126609854	126614371	+	2846	1	5730409E04Rik|7530403E16Rik|AI849033|-|4|4 D2,2|protein-coding	136	261.5	301	372.5	409	386.5	148.5	193	281.5	213.5	167.5	163.5	285	197.5	204.5	253	398.5	318.5
NM_145405	chrX	74365718	74368548	-	2311	1	Ubl4a|DXHXS254E|DXS254E|DXS254Eh|Gdx|Ubl4|-|X A7,3|X 38,0 cM|protein-coding	596.5	1039	1343.5	487	828.5	577	757	504.5	712.5	1519	983.5	897	1091.5	1300.5	828.5	983.5	1918	1771
NM_146550	chr10	129790649	129791587	-	937	1	Olfr810|MOR113-4|-|10|10 D3|protein-coding	0	0	0	0	2.5	0	6.5	0	1.5	0	0	0.5	1	0	2.5	0	1	1
NR_152178	chr2	164550530	164559730	+	1461	1	Gm14317|-|-|2|2 H3|ncRNA	0	0	0	1.5	2	0	4	1	0	1	2	1	10	6.5	5	1.5	7	3.5
NM_008221	chr7	103851754	103853207	-	614	1	Hbb-y|Ey|Hby|-|7 E3|7 54,85 cM|protein-coding	0	0	0	0	0	0	0	0	0	5	2	3	1	0	0	0	3	4
NM_027032	chr17	10403012	10840191	-	1348	1	Pacrg|1700008H23Rik|-|17 A1|17 7,8 cM|protein-coding	4.5	18.5	19	10.5	20.5	16.5	0.5	0	1.5	0	0	0	5.5	2	6	1.5	4	2
NM_011461	chr10	88675270	88683023	-	1257	1	Spic|AU019198|C76795|Prf|Spi-C|-|10|10 C1|protein-coding	3	5.5	9	2.5	6	14	6	1.5	4	19.5	21.5	14	26	10	45	4.5	18	21
NR_138603	chr2	118528757	118544587	-	4120	1	Bmf|AW260063|AW411872|-|2|2 E5|protein-coding	200.5	403.5	293.5	110.5	87.5	148.5	1619	1111.5	954	421	187	181	120.5	206	133	72	92	116
NM_001256052	chr13	67096613	67114028	-	2972	1	Rslcan18|mszf51|-|13|13 B3|protein-coding	18.5	23	28.5	25	8	14	19	7.5	6	11	7.5	7.5	23	32.5	23.5	22	30	26
NM_001310428	chr1	93168423	93231066	+	7394	1	Crocc2|E030010N08Rik|Gm976|-|1|1 D|protein-coding	0.5	3	8.5	14.5	80.5	60	232	135.5	71.5	1.5	0	4	27.5	24.5	16.5	104	67	113
NM_001285467	chr14	26573858	26634322	+	6705	1	Dennd6a|Fam116a|-|14|14 A3|protein-coding	422.5	622.5	661.5	372	398	373	665	400	433.5	548	349	391	490.5	493.5	340	425	631	671
NM_001290733	chr2	76406508	76600647	+	8258	1	Osbpl6|1110062M20Rik|AI596402|ORP-6|mKIAA4128|-|2|2 C3|protein-coding	607	697	1161	8	4.5	7.5	20.5	23	18	3	2.5	3	216	276	169.5	568	643	874.5
NM_178244	chr1	153891646	153893060	+	1412	1	Teddm1a|Epdd1|Teddm1|e9-1|-|1|1 G3|protein-coding	0	0	0	0	0	1	0	0	0	0	0	0	0	0	0	1	0	0
NM_026527	chr11	30976707	30986365	-	1325	1	Chac2|-|-|11|11 A4|protein-coding	106	129	169	114.5	132	87	356	184	155.5	149	111.5	117	207.5	241.5	133	199.5	544	470.5
NM_001110196	chr10	29344176	29362442	-	4338	1	Rnf146|2610509H23Rik|Iduna|-|10|10 A4|protein-coding	996	1407	1908.5	985.5	1232.5	996.5	1154.5	910	1111	897	631.5	644.5	1304	1536	912	832.5	1371.5	1497
NM_001360805	chr13	119462759	119486120	+	2499	1	4833420G17Rik|2210017J06Rik|5730533D17Rik|AW107518|C85193|-|13|13 D2,3|protein-coding	350.5	463	629.5	512	513	436	659.5	384.5	509	350.5	215.5	228	482	468	360.5	512.5	728.5	812
NM_024452	chr4	136469761	136549318	+	7522	1	Luzp1|2700072H04Rik|AI266952|Luzp|mFLJ00226|-|4 D3|4 68,8 cM|protein-coding	956.5	1302	1492.5	887.5	940	967	1706	956.5	985.5	2267.5	1399.5	1501.5	1968.5	1780.5	1232	1142.5	925.5	1080.5
NR_106081	chr2	92594602	92594676	+	74	1	Mir7222|Gm27413|mmu-mir-7222|-|2|2 E1|ncRNA	0	0	0	0	0	0	0	0	0	0	0	0	0	0	0	0	0	0
NM_001252460	chr11	46193849	46312358	-	6627	1	Cyfip2|1500004I01Rik|6430511D02Rik|AA930218|AU022376|Pir121|mKIAA1168|-|11|11 B1,1|protein-coding	1222	2118	2325	85	103	265.5	174.5	321	192.5	749.5	460.5	423.5	536.5	463	409.5	271	200.5	259.5
NR_038002	chr1	73024586	73025508	+	414	1	1700027A15Rik|-|-|1|1 C3|ncRNA	0	0	0	0	0	0	0	0	0	0	0	0	0	0	0	0	0	0
NM_201389	chr15	76170974	76206321	-	15406	1	Plec|AA591047|AU042537|EBS1|PCN|PLTN|Plec1|-|15 D3|15 35,48 cM|protein-coding	2256	4306	4250	17829	16173	20846.5	18585	20056.5	15295.5	19506.5	13310	14311	11970	9744.5	7454.5	22514	10592.5	13230
NM_010001	chr19	39992424	40012243	+	1813	1	Cyp2c37|-|-|19|19 C3|protein-coding	6	11	6.5	8	3	12	11	6.5	14	9	4	3	3	7	2	0	0	0
NR_106178	chr11	70234692	70234816	-	124	1	Mir497b|Gm27737|mmu-mir-497b|-|11|11 B3|ncRNA	0	0	0	0	0	0	0.5	0	0	0	0	0	0	0	0	0	0	0
NM_001162424	chrX	73894352	73911298	-	3235	1	Arhgap4|A130009C12Rik|A530015A20Rik|Rgc1|c1|mKIAA0131|-|X|X A7,3|protein-coding	49.5	152	131	151.5	378	523	183.5	496	505	220.5	139.5	126	387.5	305	261.5	319	332	380.5
NR_028056	chr3	88716854	88731048	+	2532	1	Rit1|RIBB|ROC1|Rit|-|3|3 F1|protein-coding	273	562	634.5	489	604	488.5	789	609	1011	821.5	511	523	539.5	656.5	481.5	594	1291.5	1206
NM_001361114	chr9	45863422	45906182	-	3064	1	Rnf214|D130054N24Rik|-|9|9 A5,2|protein-coding	445	686	715	421	368	378	872.5	595.5	742.5	387.5	256	255	505.5	458.5	326.5	372	472.5	574.5
NM_001166547	chr11	3202995	3244588	+	3658	1	Eif4enif1|2610509L04Rik|A930019J01Rik|AA410001|AU021239|Clast4|D11Ertd166e|-|11 A1|11 2,24 cM|protein-coding	911.5	1256	1891.5	1373.5	1713.5	1492	1438	978.5	993	1865.5	1189.5	1196	2486	2498.5	1582	956.5	1145.5	1284.5
NR_152182	chr15	68083738	68258856	-	4099	1	Zfat|Gm922|Zfat1|Zfp406|-|15|15 D2|protein-coding	182	260	330	129.5	161.5	182	153.5	146.5	122	135	94	71	175.5	179.5	106.5	88.5	116.5	136
NM_007485	chr19	4423472	4439443	-	3335	1	Rhod|AI326383|Arhd|Rho|RhoHP1|RhoM|-|19|19 A|protein-coding	210.5	384	620	429	388.5	357	860.5	357	427.5	619	381	444	389.5	445.5	280.5	320.5	732.5	748
NM_026088	chr4	42969946	42974325	+	3722	1	1700022I11Rik|-|-|4 A5|4|protein-coding	0	0	0.5	0	0	0	0.5	0	0	0	0	0	1	1	1	0	0	0
NM_001136084	chr7	46644641	46667377	-	4238	1	Tph1|Tph|-|7 B3|7 30,43 cM|protein-coding	0	0	1	4.5	23.5	17.5	135.5	79	288.5	18	11	15	5	9	7	6.5	26	15.5
NM_053216	chr9	108392834	108397767	+	1092	1	1700102P08Rik|AI593206|-|9|9 F2|protein-coding	2.5	8.5	11	1.5	0.5	2	4	3	2	1	1.5	0	4	2	8	2	5	0
NM_053237	chr6	57233439	57234350	+	910	1	Vmn1r14|V1rc7|-|6|6 B3|protein-coding	0	0	0	0	0	0	0	0	0	0	0	0	0	0	0	0	0	0
NM_178737	chr9	39587396	39604124	-	4271	1	AW551984|3222402N16|-|9|9 A5,1|protein-coding	1	2	14	38.5	70	43.5	90.5	138	237	24.5	25.5	32	118.5	37	77	19	36.5	40
NM_025564	chr6	131284389	131293244	-	759	1	Magohb|2010012C16Rik|Mago|Magoh|Magoh-rs1|-|6 F3|6|protein-coding	186.5	203.5	339	116	171.5	119	149.5	118.5	130	18.5	18	15.5	159	213	133.5	341.5	661	655
NM_001355402	chr17	65580053	65613555	-	1748	1	Vapa|33kDa|VAP33|-|17|17 E1,1|protein-coding	1922	2722.5	3687.5	3154.5	4664	3104	3267	1861.5	2066.5	3945.5	2389.5	2575	3787	3856.5	2702	2408.5	4724.5	4694
NM_144897	chr3	88056523	88058495	-	897	1	Naxe|AA087124|AI-BP|AIBP|Apoa1bp|Apoa1ip|ESTM37|-|3|3 F1|protein-coding	869.5	1768	1912.5	1053.5	1388.5	1087.5	1588	1322	1625	1220	763	727.5	1223	1625.5	900.5	849.5	2291.5	1902
NM_007722	chr1	90203980	90215722	+	2032	1	Ackr3|AW541270|CXC-R7|CXCR-7|Cmkor1|Cxcr7|RDC-1|Rdc1|-|1 D|1 45,28 cM|protein-coding	31.5	102.5	180.5	575.5	2177	485	3324	3269.5	3284	3924	2434.5	2707	1186.5	357	435	884	2413	1949.5
NR_045740	chr15	3996039	4015858	+	3523	1	Gm2093|100039196|A630020A06|-|15|15 A1|ncRNA	0	1	1	1	1	0	0	0.5	0	0	0	0	0	0	0	0	0	0
NM_019499	chr6	66535221	66541107	+	2081	1	Mad2l1|AA673185|MAD2|-|6 C1|6 30,56 cM|protein-coding	938	1096	1865	935	1606.5	1085.5	705.5	342.5	400	1526.5	855	726	1881	2021.5	1234	1344	2996	2867
NM_146814	chr7	104880709	104881659	+	949	1	Olfr665|MOR34-7|-|7|7 E3|protein-coding	0	0	0	0	0	0	0	0	0	0	0	0	0	0	0	0	0	0
NM_025983	chr2	174461075	174464101	-	409	1	Atp5e|2410043G19Rik|ATPE|AV000645|Atp5f1e|-|2|2 H4|protein-coding	1769.5	2653	3634	1335	2334	1539	1836	1200	2515.5	2079.5	1121.5	1076.5	2225	2804	1961.5	1235	3775	3042
NM_008068	chr11	42306437	42321072	-	2448	1	Gabra6|GABA-ARalpha6|Gabra-6|alpha6|-|11 A5|11 25,03 cM|protein-coding	0	0	0	0	0	0	0	0	0	0	0	0	1	0	0	0	0	0
NR_040502	chr2	146542931	146546108	+	733	1	4933406D12Rik|-|-|2|2 G1|ncRNA	0	0	0	0	0	0	0	0	0	0	0	0	0	0	0	0	0	0
NM_001013787	chr13	22805580	22806518	-	937	1	Vmn1r209|Gm11315|-|13 A3,1|13|protein-coding	0	0	0	0	0	0	0	0	0	1	0	0	0	0	0	0	1	0
NM_001013751	chr5	134557254	134560171	-	2915	1	Syna|Gm453|Gm52|syncytin-A|-|5|5 G2|protein-coding	12	13.5	11	17.5	13.5	15	21	13	15.5	32.5	14	21.5	9.5	9.5	11.5	26.5	31	41.5
NM_001011533	chr7	105288095	105289060	+	964	1	Olfr688|MOR40-16|MOR40-5|Olfr688-ps1|-|7|7 E3|protein-coding	0	0	0	0	0	0	0	0	0	0	0	0	0	0	0	0	0	0
NR_153379	chr2	163438476	163455324	+	2468	1	Gdap1l1|Gdap1l|-|2|2 H3|protein-coding	12.5	13.5	18	45.5	68.5	40.5	2.5	2	4	92.5	46	54	13.5	28.5	18	3	7	6.5
NR_027372	chr2	91650118	91672320	+	2923	1	Arhgap1|B230365D05Rik|C76222|Cdc42GAP|p50rhoGAP|-|2|2 E1|protein-coding	1067.5	1920	2299.5	1902	2203	1905.5	2324	1569	1720	1697	1040	1065.5	1543.5	1593.5	1135	1779.5	2257.5	2522
NM_001289633	chr14	30886476	30901986	+	3020	1	Itih4|ITI-HC4|Itih-4|PK-120|-|14 B|14 19,09 cM|protein-coding	44.5	87.5	70	67	65	80	85	69.5	121	49	29.5	19	47.5	47.5	36.5	2	0	1
NR_039574	chr19	44303171	44303231	+	60	1	Mir5114|mmu-mir-5114|mu-mir-5114|-|19 C3|19 37,98 cM|ncRNA	349	499	631.5	202	143	157	449.5	271	136	291	225	218.5	220.5	175.5	119.5	250.5	314.5	278
NM_153123	chr16	10192906	10243051	+	2571	1	Atf7ip2|4930558K11Rik|BC018510|Get-1|PSM2|-|16|16 A1|protein-coding	0	0	0	2	0	0	0	0.5	0	0	0	0	0	0	0	3	4	5
NM_001362134	chr6	71831320	71875266	+	2635	1	Immt|1700082C19Rik|D830041H16Rik|HMP|P87|P87/89|P89|-|6|6 C1|protein-coding	3373.5	4128.5	6846.5	3412	4948	3565	2280.5	1489.5	1585.5	6027.5	3451.5	3573	3958	3991.5	2625.5	3054.5	5590	5479
NM_027031	chr11	32522733	32527574	-	761	1	Efcab9|1700007I06Rik|4930403C08Rik|-|11|11 A4|protein-coding	4	6	4.5	0	0.5	0.5	0.5	0.5	1.5	0	3	7	4	0.5	0	1	2	2.5
NM_146988	chr6	42911525	42912457	+	931	1	Olfr447|MOR261-1|-|6|6 B2,1|protein-coding	0	0	0	0	0	0	0	0	0	0	0	0	0	0	0	0	0	0
NM_146701	chr19	12919363	12920307	-	943	1	Olfr1448|MOR202-5|-|19|19 A|protein-coding	0	0	0	0	0	0	0	0	0	0	0	0	0	0	0	0	0.5	0
NM_008845	chr2	18842256	18998121	-	3459	1	Pip4k2a|AW742916|Pip5k2a|-|2|2 A3|protein-coding	477	686	1073	784.5	1171.5	1087.5	1079	1214	1215	841	612.5	607.5	926	767.5	629.5	836	999.5	1151.5
NM_001276493	chr9	108204861	108263815	-	5533	1	Dag1|D9Wsu13e|DG|Dp427|Dp71|-|9 F1|9 59,08 cM|protein-coding	6249.5	10573.5	11411.5	4113.5	3960	4643.5	7207	4453	3992.5	5454	3384.5	3552	3762	3757.5	2389	2660.5	2678	3044.5
NM_001077596	chr5	92897993	92965759	+	6874	1	Shroom3|AL022960|D5Ertd287e|Shrm|Shrm3|-|5 E2|5 47,29 cM|protein-coding	34.5	58.5	56.5	10.5	16.5	31.5	411	235	130.5	318.5	163	152.5	244	141.5	141	69	159.5	135
NM_027283	chr2	28692080	28699651	-	664	1	Spaca9|1700026L06Rik|MAST|-|2|2 A3|protein-coding	7	6	13.5	9.5	26.5	15.5	10.5	17	24.5	6.5	6	2	12.5	9.5	7	8	7	11.5
NM_001142948	chr1	166393612	166409828	-	7029	1	Pogk|9130401E23Rik|BASS2|mKIAA1513|-|1|1 H2,3|protein-coding	562.5	870.5	966.5	276	248.5	289.5	606.5	410	332	66	53	62.5	766	809	505	343	405.5	408.5
NM_009879	chr5	122550204	122614544	-	2955	1	Ift81|AW060663|Cdv-1|Cdv-1r|Cdv1|-|5 F|5 62,44 cM|protein-coding	220.5	302.5	405	258.5	258.5	239.5	274	186.5	194	131.5	68.5	80	298.5	318	184.5	201	283.5	323
NM_001361692	chr6	30087165	30145197	+	3672	1	Nrf1|C87038|D6Ertd415e|-|6 A3,3|6 12,47 cM|protein-coding	363.5	477.5	671.5	384.5	504	426	499.5	349	258.5	526	363.5	299	664.5	683	451.5	452.5	663	702.5
NM_145515	chr1	184896424	184999549	-	4545	1	Mark1|AW491150|B930025N23Rik|Emk3|Par-1c|mKIAA1477|mPar-1c|-|1|1 H5|protein-coding	7.5	15.5	12	49.5	91.5	44.5	498	374.5	380	42	40.5	52.5	71	27.5	43	23.5	31.5	56
NM_175686	chr1	163245119	163313650	-	4957	1	Prrx1|A230024N07Rik|AA755424|AI385634|AI843499|K-2|Pmx|Pmx1|Prx1|mHox|-|1 H2,1|1 70,53 cM|protein-coding	38	104.5	135.5	4235.5	4801	4260	1968.5	1126.5	1579	2013	1323	1245	1811	1047	1152	4100.5	7328	7356
NM_001310757	chr5	143216316	143226890	-	1619	1	Spdye4a|4930445A17Rik|4930451F05Rik|RINGO E4A|Spdy2|Spdyb|Spdye4|Spy/Ringo B|-|5|5 G2|protein-coding	0	0	0.5	0	0	0.5	0	0	0	0	0.5	1	1	1	0	4.5	6.5	7.5
NM_015780	chr1	139547064	139560222	-	1724	1	Cfhr1|AI194696|CFHRB|Cfhl1|-|1|1 F|protein-coding	3	9	3	4	7	7	7	3	7.5	2	2	1	3	4	2	0	0	0
NM_170786	chr19	12763528	12765632	-	1201	1	Cntf|AI429687|-|19 A|19 8,73 cM|protein-coding	16	19	22.5	21	15.5	21.5	44	20.5	34.5	20	6	11	42.5	46	24.5	6.5	11.5	25
NM_001168304	chr10	40349308	40483818	+	5792	1	Cdk19|2700084L06Rik|AI845279|AW228747|CDK11|Cdc2l6|mKIAA1028|-|10|10 B1|protein-coding	422.5	771	773.5	897.5	1031	995.5	1503	878	829	1640	789.5	889.5	762	747.5	579	673	722	937.5
NM_172471	chr2	10153543	10256529	+	7912	1	Itih5|4631408O11Rik|5430408M01Rik|E130106B02|-|2|2 A1|protein-coding	22	40.5	120	100.5	96	106.5	304	1517.5	902	30.5	15	34.5	267	55.5	142.5	78.5	87	93.5
NM_153397	chr8	24836143	24948804	-	2423	1	Adam32|-|-|8|8 A2|protein-coding	0	0	0	0.5	0	0	1.5	1	5.5	0.5	3.5	1.5	1.5	0	3	1.5	1	0
NM_001244916	chr14	52311177	52316323	-	4764	1	Sall2|AI225809|AW559097|Msal-2|Sal-2|mKIAA0360|p150(Sal2)|-|14|14 C2|protein-coding	386.5	623.5	651.5	252.5	159.5	192.5	357	136.5	170.5	126	77.5	78	47	22	53	7	16	13.5
NM_025699	chr2	163405822	163419470	-	1556	1	Oser1|3230401D17Rik|AI256769|Perit1|-|2|2 H3|protein-coding	65.5	85	138.5	93	120.5	79.5	108.5	55.5	56.5	146.5	61.5	61.5	178	185	116	84.5	210.5	226
NM_001361704	chr12	87026292	87091822	+	5213	1	Tmem63c|4932420N09|9330187M14Rik|-|12|12 D2|protein-coding	0	0	2	3	0	2.5	0	0.5	0	4	4	3	0.5	0	0	1	0	0
NM_025433	chr17	46773907	46782656	-	2597	1	Rpl7l1|1500016H10Rik|-|17|17 C|protein-coding	1421	1943.5	3064	2105.5	2901.5	2133	2355	1401	1903	3960.5	2226	2184.5	2882	3190	1904	1767.5	3600	3289
NM_001361568	chr11	83409688	83421039	+	3150	1	Rasl10b|B230331P10Rik|Gm729|VTS58635|-|11|11 C|protein-coding	38.5	131	46	1	3	11.5	27	28	9	2.5	3.5	0.5	10	17	4.5	1	4.5	2
NM_001291275	chr7	80227156	80232805	-	1006	1	Cib1|Cibkip|Kip|Prkdcip|-|7|7 D2|protein-coding	407.5	826	969	521.5	816.5	533	858	696.5	847.5	1035.5	580	665	836.5	1021	626.5	373	978	743
NM_001305436	chr2	12924041	13003454	+	3544	1	Pter|AI790318|Mpr56-1|-|2|2 A1|protein-coding	351	485.5	679	249.5	363	226.5	94	122.5	143.5	322.5	213.5	219	215.5	192.5	119	411	911	1026
NM_001290491	chr11	5099273	5106100	+	1954	1	Rhbdd3|Ptag|-|11|11 A1|protein-coding	229.5	486.5	488	346.5	527.5	400	602	333.5	452.5	351.5	221	208	560	704.5	406.5	184	286.5	316
NR_131218	chr17	32303672	32321238	-	4659	1	Akap8|1200016A02Rik|AA673585|AKAP-8|AKAP95|AU015639|-|17|17 B1|protein-coding	1403.5	1688	2705	1772	2431.5	2051.5	1662	1142	1120	2466.5	1435	1461.5	3084	2679	1843	1421	1441.5	1716
NM_021339	chr9	35452076	35507652	+	7193	1	Cdon|CDO|Cd0|Orcam|-|9|9 A4|protein-coding	157.5	228	318.5	1300.5	465	1167	3112	1898	1683	89	103.5	101	415.5	285	265	162.5	122.5	195.5
NM_027694	chr19	42255739	42270348	+	2816	1	Golga7b|4933417O08Rik|AI839934|-|19|19 C3|protein-coding	0	0	1	1	1	2	17.5	12.5	12.5	11.5	7	5.5	0.5	1	4	1.5	2	1.5
NM_153484	chr15	81802673	81826863	+	4145	1	Tef|2310028D20Rik|-|15 E1|15 38,25 cM|protein-coding	1356	2534	2425.5	672.5	770.5	642	2133.5	1465.5	1445	1083	619.5	604.5	483	380	372.5	2302.5	1805	1923.5
NM_027660	chr11	63061659	63094960	+	1729	1	Tekt3|4933407G07Rik|-|11|11 B3|protein-coding	0	0.5	0	0	0	0	0	0	0	0	0	0	0	0	0	0	0	0.5
NM_001358749	chr15	93398350	93491912	+	4014	1	Pphln1|CR|HSPC206|HSPC232|-|15|15 E3|protein-coding	1176	1585	2031	991	1069	936	1090.5	773	745	1671.5	1023.5	935.5	1418.5	1319.5	900	1183	1785	1823
NM_001081194	chr11	100740378	100759778	-	3765	1	Kcnh4|BEC2|-|11 D|11 63,57 cM|protein-coding	4	3.5	9.5	3.5	3	9	2	7	9.5	0	1	2	4.5	5	3.5	3	2	1
NM_145635	chr2	158502612	158508198	+	627	1	Adig|SMAF-1|Smaf1|-|2|2 H1|protein-coding	0	1	1	1	5.5	15	3.5	3.5	2.5	1.5	0	0	1.5	4.5	3.5	0	0	3.5
NM_134131	chr18	50053282	50093229	+	3364	1	Tnfaip8|AA987150|E130304C20Rik|Gg2-1|Gm10539|Nded|Ssc-2|Tipe|-|18|18 D1|protein-coding	274.5	397	583	485.5	1033	869.5	754.5	795.5	1024	996	587	542	661	644.5	571	810.5	1498	1466.5
NM_001170982	chr14	52073377	52104021	-	2765	1	Hnrnpc|AL022939|D14Wsu171e|Hnrpc|Hnrpc1|Hnrpc2|hnRNPC1|hnRNPC2|hnrnp-C|-|14 C2|14 26,79 cM|protein-coding	2181.5	2820.5	4292	3369.5	4744	3418	3217.5	2348	2820	4661.5	2825	2542	4275.5	4384.5	2790.5	2557	5586	5359.5
NM_001146007	chr7	104338754	104353358	-	3726	1	Trim12c|9230105E10Rik|Trim12-2|-|7|7 E3|protein-coding	199.5	303	214	80	98	252	94.5	272.5	256	89	59	69.5	566	817	396	499	636	625.5
NM_001356475	chr2	30185124	30205847	-	1958	1	Kyat1|2010009K05Rik|AI182306|Ccbl1|Gtk|Kat1|KatI|-|2|2 B|protein-coding	65	161.5	146	64.5	99.5	81.5	137	99.5	134	169	99	82	52	43.5	46	36.5	65	77.5
NR_030149	chrX	66839052	66839125	-	73	1	Mir465|Mirn465|mir-465a|mmu-mir-465|-|X A7,1|X|ncRNA	0	0	0	0	0	0	0	0	0	0	0	0	0	0	0	0	0	0
NR_040426	chr5	143164779	143165751	-	517	1	Rbakdn|Gm3925|-|5 G2|5|ncRNA	4	7.5	6.5	0.5	0	1.5	0	0	0	0	0	0	0	0	0.5	0	0	0
NM_001083928	chr9	61372366	61418497	+	5126	1	Tle3|2610103N05Rik|ESG|Grg3a|Grg3b|mKIAA1547|-|9|9 B|protein-coding	802.5	1440	1665	1787	2197.5	2021	6248	4279.5	3544	4830	3051	3023.5	2834.5	2342	1685	1381	1219.5	1417
NM_194257	chr9	35216965	35267805	-	1905	1	Fam118b|2310022O21Rik|2700018L24Rik|C030004A17Rik|Ppp4r1l|-|9|9 A4|protein-coding	270.5	384.5	576.5	209.5	227.5	195	344.5	185	294	224	146	133.5	312.5	364.5	219	211	447.5	396
NR_015460	chr3	124565891	124581091	-	753	1	1700003H04Rik|4930538K10Rik|4933400D22Rik|-|3|3 G1|ncRNA	0	0	0	0	0	0	0	0	0	0	0	0	0	0	0	0	0	0
NM_027787	chr17	56775897	56831008	-	3333	1	Rfx2|5430432H19Rik|-|17 D|17 29,5 cM|protein-coding	79	118.5	170.5	173.5	486.5	424	501	447	245.5	197	119.5	85	252	244.5	152.5	237.5	225.5	266
NM_027217	chr9	51289686	51328917	-	1311	1	1810046K07Rik|-|-|9|9 A5,3|protein-coding	0	0	0	0	0	0	2	2	0	0	0	0	0	0	0	0	0	0
NM_001166531	chr14	30715167	30822721	+	7719	1	Sfmbt1|4930442N21Rik|9330180L21Rik|AA536974|Sfmbt|Smr|-|14 B|14 18,99 cM|protein-coding	268	472.5	515	282.5	329	296	561	409	405	418.5	286.5	287.5	265.5	226	180.5	205	171.5	192.5
NM_029121	chr17	86944109	86947887	-	1001	1	Atp6v1e2|4930500C14Rik|Atp6e1|E1|-|17|17 E4|protein-coding	0.5	0	2	0	0	0	0	2	0	1	1	0	0	0	0	0	0	0
NM_001276489	chr2	139678178	139758581	+	2957	1	Ism1|5430433G21Rik|Ism|-|2|2 F3|protein-coding	1	5	6	30	40.5	39.5	36.5	38	36.5	24	19.5	13	32.5	20	13	7	12.5	12
NM_053144	chr18	37496998	37501711	+	4711	1	Pcdhb19|Pcdhb11|PcdhbS|-|18|18 B3|protein-coding	3	7	3	18.5	10	10	37.5	21	11	7	1	10	7	8	11	24.5	23	20
NR_105898	chr11	118002270	118002350	+	80	1	Mir6933|Gm27856|mmu-mir-6933|-|11|11 E2|ncRNA	0	1	0.5	3	3	2	0.5	1	0	3	2	3.5	2	2.5	4.5	1	0.5	2
NM_001001181	chr18	75005839	75009935	+	1105	1	BC031181|-|-|18|18 E2|protein-coding	547	1088.5	1337	756.5	1157	802	1046.5	758.5	1080.5	1217	739	816.5	810	940	650.5	616	1499.5	1290.5
NM_001357297	chr8	12573036	12600739	+	762	1	Spaca7|1700094C09Rik|-|8|8 A1,1|protein-coding	0	0	0	0	0	0	0	0	0	1	0	1	0	0.5	0	0	0	0
NM_001362375	chr3	89402673	89411881	-	2234	1	Flad1|A930017E24Rik|Pp591|-|3|3 F1|protein-coding	291.5	443	568	411	614.5	595.5	451.5	377.5	411	528	295	295.5	424.5	495	329.5	292	513.5	554
NM_001253856	chr4	155469114	155470858	+	943	1	Tmem52|2310043I08Rik|-|4|4 E2|protein-coding	4	19	6.5	0	12.5	11.5	14	7.5	5	1.5	3	0	20.5	4	20	0	4.5	4.5
NM_178713	chr10	21377300	21396578	+	2234	1	Aldh8a1|Raldh4|-|10|10 A3|protein-coding	9	22	12	26	15.5	23.5	24	14	26.5	14	11	10	11.5	17.5	11	2	1	3
NM_152822	chrX	95935313	95956974	-	2598	1	Las1l|1810030A06Rik|5830482G23Rik|-|X|X C3|protein-coding	534.5	707.5	1092.5	694.5	871.5	662	1024.5	550	726.5	2497.5	1594	1617.5	1577	1368.5	893.5	751	1020.5	1174
NM_019866	chr7	44525995	44532071	-	2778	1	Spib|Spi-B|-|7 B3|7 28,83 cM|protein-coding	4.5	18	22	18	19	52	19	83	47	23.5	11.5	10	17.5	56.5	21.5	84.5	97.5	68
NM_018885	chr13	73260497	73269620	+	2593	1	Irx4|-|-|13|13 C1|protein-coding	0	0	0	1.5	0	14.5	0	0.5	0	0.5	0	0	3	0	1	1	2.5	0.5
NM_001278269	chr15	6579847	6665608	+	4840	1	Fyb|ADAP|B630013F22Rik|FYB-120/130|Fyb1|Slap130|p120/130|p120/p130|-|15|15 A1|protein-coding	192.5	560.5	516	638	1101.5	1498	547	1116	1104.5	1180.5	790.5	678.5	1626.5	1595.5	1470	1623.5	1341	1684.5
NM_001302804	chr1	132986105	133025416	-	7181	1	Mdm4|4933417N07Rik|AA414968|AL023055|AU018793|AU021806|C85810|Mdmx|-|1 E4|1 57,75 cM|protein-coding	714	943.5	1149.5	893.5	1116	1045	1160	996	1084.5	937	513.5	558	1056.5	858	560.5	942.5	851	942
NM_008084	chr6	125161852	125165773	-	1413	1	Gapdh|Gapd|-|6 F2|6 59,32 cM|protein-coding	352	507	594.5	262.5	563.5	234	264	128.5	164.5	509.5	242	241.5	404.5	386.5	294.5	75.5	149	105
NM_021426	chr2	180934772	180954699	-	941	1	Nkain4|AB030182|C030019F02Rik|-|2|2 H4|protein-coding	0	0	0	1	0	0	0	3.5	4.5	0	0	0	1	2.5	1	0	0	2
NM_001347497	chr14	27622407	28478537	+	6234	1	Erc2|6430531D06|CAST|CAST1/ERC2|D14Ertd171e|ELKS2alpha|-|14 A3|14 16,51 cM|protein-coding	0	0	3	71.5	130	121	4	3	1	133.5	88	79.5	4	1	0	55	123.5	127
NM_023709	chr8	124576111	124618731	+	2308	1	Capn9|2200003B16Rik|GC36|nCL-4|nCL4|-|8|8 E2|protein-coding	0	0	0	2	1	0.5	2.5	2.5	0.5	2	0.5	0.5	0	3	2	1.5	0.5	2.5
NR_015458	chr1	182300834	182303289	+	684	1	1700047M11Rik|-|-|1|1 H5|ncRNA	0.5	0	0	0	0	0.5	1	0	0	2	0	2	0	0	0	0	0	0
NM_001360490	chr13	58391142	58402117	-	2699	1	Hnrnpk|Hnrpk|KBBP|NOVA|-|13|13 B1|protein-coding	3585.5	4865	7121.5	4021.5	6081	4240.5	4779	2942	4464.5	5382.5	3136.5	3189	6363	6292	4105	4356	8723	8297.5
NR_102348	chr2	72745846	72813717	-	1579	1	6430710C18Rik|5033406J01Rik|-|2|2 C3|ncRNA	0	0	0.5	0	0	0	0	0	0.5	0	0	0	1	0	0	0	0	0.5
NM_010917	chr13	13437602	13512275	+	6024	1	Nid1|A630025O17|Nid|entactin|entactin-1|nidogen-1|-|13 A1|13 5,26 cM|protein-coding	509	1280.5	1361.5	18540	13373	17673.5	6684	3993.5	5059.5	6629	5689	5738.5	3176.5	977.5	1861.5	2215.5	1672.5	1860
NM_010266	chr19	21391307	21472661	-	5401	1	Gda|AU015411|AW047581|GAH|-|19 B|19 14,32 cM|protein-coding	146.5	243.5	395.5	962	1152	1278.5	3985.5	5872	9875	339.5	170	212.5	1262.5	424.5	598.5	861.5	874.5	945
NM_001164823	chr9	123021326	123023491	+	461	1	Tmem42|0610027O18Rik|4933429E06Rik|AV003444|D9Ertd662e|-|9 F4|9 73,52 cM|protein-coding	75.5	134.5	108.5	43.5	38	42	106.5	76.5	103	26.5	19.5	22.5	75	102.5	63	32	107.5	87
NM_001310732	chr1	91053444	91128944	+	2927	1	Lrrfip1|AU024550|Fliiap1|-|1|1 D|protein-coding	760.5	1155	1095.5	1435.5	2178	1527	923.5	773.5	746	1919	1145	1064.5	1287.5	981.5	765	882	1366.5	1386
NM_001360025	chr14	70602184	70636048	-	4138	1	Dmtn|AI325486|Epb4,9|Epb49|dematin|-|14 D2|14 36,32 cM|protein-coding	20.5	47	31	26.5	30.5	35	156	121.5	140	32	24	15	142.5	289	167.5	87	136.5	163.5
NM_001199061	chr1	60076868	60098134	-	2822	1	Wdr12|4933402C23Rik|Ytm1|Ytm1p|-|1|1 C2|protein-coding	272	363	611	469.5	712.5	508.5	241.5	170	248.5	806.5	453	408.5	1065.5	1129	745.5	522.5	1084.5	1025.5
NM_001360591	chr14	59440963	59548904	+	3084	1	Cab39l|1500031K13Rik|2810425O13Rik|4930520C08Rik|AA589432|MO2L|-|14|14 C3|protein-coding	406.5	559	788	382.5	561	464	529	496	507.5	591.5	433.5	428	639	629	404.5	611.5	1367	1270
NR_045844	chr12	25129174	25132274	+	1112	1	Gm17746|-|-|12|12 A1,3|ncRNA	0	0	0	0	0	2	0	0	0	0	0	0	0.5	0	0	1	1	1
NR_045174	chr12	70227841	70234165	+	1291	1	F730035M05Rik|-|-|12 C2|12|ncRNA	0	0.5	0.5	0	0	0	0	0	0	0	0	0	0	0	0	0	0	0
NM_001347160	chr4	107889826	107897803	+	1393	1	0610037L13Rik|1110008H16Rik|-|4|4 C7|protein-coding	171	302.5	378	313	523.5	355.5	499.5	349	505	457.5	237.5	230.5	569.5	575	422	208.5	520.5	471.5
NM_010825	chr2	115861264	116065058	-	4607	1	Meis2|A430109D20Rik|Mrg1|Stra10|-|2 E4-E5|2 58,28 cM|protein-coding	901	1294.5	1576.5	382	333	225.5	2697.5	1704	1465	332.5	194.5	210.5	409	460.5	263.5	333	366	469.5
NM_175290	chr13	65177111	65205716	-	3515	1	Nlrp4f|C330026N02Rik|C86045|Nalp-kappa|Nalp4f|-|13|13 B3|protein-coding	0	0	0	0	0	0	0	0.5	1	1	0.5	1	1.5	1	0	1	0	1
NM_027017	chr2	150310937	150362765	-	642	1	3300002I08Rik|2900016H11Rik|-|2|2 G3|protein-coding	4	7	5.5	2	6.5	7.5	11.5	9	10	6	6	4	14.5	14	4	6	12.5	11
NM_146133	chr3	95588934	95619247	+	2834	1	Golph3l|2010204I15Rik|AU015439|AW549227|C77637|Gpp34r|-|3|3 F2,1|protein-coding	340	530	511	460.5	501.5	392	598.5	537	594	422	273.5	247.5	436	421	331	694	1159.5	1244.5
NM_001289735	chrX	134944526	134964754	-	2371	1	Nxf2|4930455N06Rik|Nxf-b|-|X E3|X 56,31 cM|protein-coding	2	1.5	0.5	1.5	1	1	1	6	1.5	1	1.5	0	1	0	3	2.5	0	2
NR_027924	chrX	7411817	7422988	-	824	1	2010204K13Rik|0610010M13Rik|Cip7|-|X|X A1,1|ncRNA	88	77	162	76	129.5	74.5	75	30	32	113	75.5	90	122	154.5	89	71.5	109.5	122.5
NM_009791	chr1	139454773	139494088	+	9836	1	Aspm|Calmbp1|D330028K02Rik|MCPH5|Sha1|-|1|1 E4-F|protein-coding	915.5	882.5	1486.5	1024	970.5	958.5	689	402.5	281	1064	578.5	534.5	937	830.5	462	1279.5	858	1281.5
NM_012015	chr13	56073622	56135550	-	1951	1	H2afy|H2AF12M|mH2a1|macroH2A1|-|13|13 B1|protein-coding	2003	3014	4427.5	2535	3676.5	2892.5	3420.5	2423.5	2805	2852	1774.5	1638.5	5434	6647	3744.5	1899.5	2761	2884
NM_001001565	chr1	75474569	75479471	-	3228	1	Chpf|1700028N03Rik|AI414328|D1Bwg1363e|-|1 C4|1 39,14 cM|protein-coding	2297	4880	5889.5	6105	6190.5	6894	4983.5	4939	5199.5	3893	2640.5	2380.5	3032.5	3795.5	2461	2309	3513	3367.5
NM_008925	chr9	22002988	22014245	+	2045	1	Prkcsh|80K-H|PKCSH|-|9 A3|9 8,04 cM|protein-coding	1768.5	3144	3927.5	4135	4114.5	4412.5	5121	3001.5	3735.5	4165.5	2419.5	2316	4769.5	5805.5	3614.5	1853	2682.5	2933.5
NM_001281847	chr1	189207930	189344192	-	3288	1	Kcnk2|A430027H14Rik|AI848635|TREK-1|-|1|1 H6|protein-coding	9.5	28	37	90.5	137	69	64.5	33	31.5	3.5	0.5	3.5	28	29.5	26	302.5	749.5	597
NM_146273	chr6	42896453	42897385	+	931	1	Olfr448|MOR261-13|-|6|6 B2,1|protein-coding	0.5	0	0	0	0	0	0	0	0	0	0	0	0	0	0	0	0	0
NM_026959	chr5	38039230	38137769	+	2505	1	Stx18|1810035L21Rik|4933425D03Rik|AU041562|-|5|5 B3|protein-coding	334	525	782.5	309	441.5	311	525.5	429	485	579	352.5	319.5	404.5	389	315	478	1032	1041.5
NM_001206367	chr2	35256359	35307902	+	2620	1	Gsn|ADF|-|2 B|2 23,5 cM|protein-coding	1682	3850	4869.5	8636	10108.5	11620	13266.5	20323	27359.5	17059	10909	11349	7554	5278	5250.5	5393.5	7665	7799
NM_001289501	chr17	42656887	42692284	-	3009	1	Adgrf4|4632435A09Rik|AV239010|Gpr115|-|17|17 B3|protein-coding	0	0	0	2	0	5.5	1	0	3	2	1	0	1	2	0	0	0	1.5
NM_027871	chr14	27238010	27403911	+	3608	1	Arhgef3|1200004I24Rik|9830169H03Rik|C76747|Xpln|-|14 A3|14 16,09 cM|protein-coding	44	160	136.5	197	512	354	1371	1690	1056.5	1252.5	698.5	865	583.5	440.5	391.5	392	546	661.5
NM_001164571	chr11	82803819	82871210	-	3403	1	Rffl|1700051E09Rik|4930516L10Rik|BG080975|Carp2|-|11|11 C|protein-coding	138.5	227	287	149.5	201	179	379.5	247	261.5	310	185.5	181.5	373	376.5	281.5	200	313.5	363
NM_027860	chr11	23573251	23633631	-	4641	1	0610010F05Rik|Kiaa1841|mKIAA1841|-|11|11 A3,2|protein-coding	319.5	401	522	296	448.5	352	461.5	316.5	381	517.5	289	354.5	836	794	470	489.5	917.5	836
NM_001271554	chr10	78030022	78043610	-	1764	1	Aire|-|-|10 C1|10 39,72 cM|protein-coding	74.5	114	232.5	9.5	12	5.5	12.5	2.5	4.5	29	3.5	13.5	315.5	234	192.5	1	0.5	0.5
NM_019828	chr2	155634277	155692384	-	3153	1	Trpc4ap|4833429F06Rik|D2Ertd113e|Trrp4ap|mFLJ00177|truss|-|2 H1|2 77,26 cM|protein-coding	1944.5	3381	4286.5	2879	3669	3094	3540.5	2425.5	2581.5	3894.5	2383	2199	4323.5	4597.5	2974.5	2165.5	3216	3440
NR_149741	chr2	112571613	112631253	+	1165	1	Aven|1700013A01Rik|1700056A21Rik|mAven-L|mAven-S|-|2|2 E3|protein-coding	254	342.5	532.5	153.5	261	197.5	152.5	125	219	299	231	189.5	405	505	319.5	191.5	354.5	306
NM_001355062	chr1	155127874	155146814	-	2459	1	Mr1|H2ls|-|1|1 G3|protein-coding	286.5	543	446	147.5	122	171.5	400	240	281	752.5	1049.5	1299.5	351	210	156.5	77.5	136	132
NR_045139	chr11	87699524	87705327	+	2703	1	1110028F11Rik|-|-|11|11 C|ncRNA	0	0	0	0.5	0	1	3	0.5	1	0	0	1	0	1	0	0	1	0
NM_001033474	chr10	112925428	112929026	-	3596	1	Atxn7l3b|4921506J03Rik|6230409E21Rik|AI315132|-|10|10 D2|protein-coding	1211.5	1935.5	2463	2245.5	2190.5	2230.5	2577.5	1680.5	2241	2215.5	1444	1313	2220.5	2725	1737.5	2340	3505	3527
NM_001271020	chr7	103915062	103929911	+	1544	1	Olfr631|MOR3-1|-|7|7 E3|protein-coding	0	0	0	0.5	0	1	0	0	0	0	0	0	0	0	0	0	0	0
NM_001361911	chr13	84222296	84295966	+	2634	1	Tmem161b|2810446P07Rik|AI843389|-|13|13 C3|protein-coding	169.5	245.5	336	130.5	212	135	196.5	135	159	298	189.5	233	356.5	322.5	194	175	414	351.5
NM_001361637	chr14	55950980	55974031	+	851	1	Cma2|Mcp10|-|14|14 C3|protein-coding	0	0	0	0	0.5	3	5	4.5	11	0.5	0	1.5	0	0	0.5	0	1.5	0
NM_026394	chr3	92718696	92720350	-	713	1	Lce1f|1110055J05Rik|-|3|3 F1|protein-coding	0	0	0	0	0	3	0	0	0	0	0	0	0	1	0	0	0	0
NR_037571	chr5	89616436	89622611	+	3091	1	Gm7056|Gm149|-|5 E1|5|ncRNA	0	0	0	0	0	0	0	0	0	0	0	0	0	0	0	0	0	0
NM_001290743	chr2	79707780	79818546	+	3797	1	Ppp1r1c|4930565M23Rik|4930579P15Rik|-|2|2 C3|protein-coding	0	0	0	0	0	0	0	0	1	0	0	0	0	0	0	0	0	0
NM_028851	chrX	51968695	51972772	-	1448	1	1700080O16Rik|-|-|X|X A5|protein-coding	0	0	0	0	0	0	0	0	0	0	0	0	0	0	0	0	0	0
NM_011053	chr19	47090766	47131145	+	6005	1	Pdcd11|1110021I22Rik|ALG-4|Pdcd7|mKIAA0185|-|19|19 C3|protein-coding	1143.5	1474.5	2265	2214.5	2060.5	2267	1850	1181	1242.5	2692.5	1632	1604.5	2877	2424	1687.5	1318	1069	1293
NM_001159595	chr4	11202928	11254259	-	4647	1	Ints8|2810013E07Rik|AV063769|D130008D20Rik|-|4|4 A1|protein-coding	637.5	755	997.5	605	706.5	544	729.5	455	432	967	653.5	662.5	1087	1135.5	695.5	877.5	1412.5	1411.5
NM_001331138	chr19	55741810	55933655	+	4167	1	Tcf7l2|TCF4B|TCF4E|Tcf-4|Tcf4|-|19 D2|19 51,59 cM|protein-coding	202	389	405.5	467.5	344.5	414	633.5	810.5	597.5	471	306.5	295.5	360	312	303.5	471.5	343.5	422.5
NM_001048061	chr11	51600100	51606881	-	2535	1	Hnrnpab|3010025C11Rik|CBF-A|Cgbfa|Hnrpab|-|11|11 B1,3|protein-coding	15218.5	19574.5	32540	10608.5	16355.5	11895.5	13399.5	7547.5	9023	19606.5	12061	11397	24805	25601.5	15643.5	10484.5	17081.5	16692.5
NM_001271716	chr18	68406899	68429320	-	1690	1	Mc2r|ACTH-R|ACTHR|MC2-R|-|18 E2|18 41,89 cM|protein-coding	0	0	2	0	0	2	0	0	1	0	0	0	0	0	0.5	1	0	0
NM_182997	chr3	97658212	97673067	+	4251	1	Prkab2|5730553K21Rik|AW049591|BB124140|-|3|3 F2,2|protein-coding	135	200.5	176.5	213	442	212	459	236	213.5	352	213	227.5	464	311.5	328.5	221.5	283	357
NM_026410	chr19	6085097	6091773	+	1898	1	Cdca5|2610036L13Rik|AL024086|AW536684|C85404|-|19|19 A|protein-coding	321	424	717.5	691	1152.5	855.5	436	288	226.5	1041	552	463	834.5	1065	565	482.5	932.5	971.5
NR_106166	chr19	41588651	41588789	+	138	1	Mir8091|Gm27575|mmu-mir-8091|-|19|19 C3|ncRNA	1.5	1.5	1.5	4	0	1.5	1	3.5	0.5	5	1	1.5	1	2.5	1	4	1.5	2
NM_024189	chr15	93283833	93336935	-	2242	1	Yaf2|2810021M11Rik|-|15|15 E3|protein-coding	457.5	680	828.5	705.5	898.5	656.5	785.5	513.5	595	926.5	602	596.5	741	762	519	708	1706	1311
NM_001159509	chr15	83375607	83464606	-	3680	1	Pacsin2|AI197433|-|15|15 E1|protein-coding	2103	3251	3958.5	2884.5	3776.5	3205	3933	2900.5	2881.5	4619.5	2824.5	2657	3317.5	3241.5	2090	2810	3467.5	3831
NM_012037	chr11	101458748	101466199	-	2724	1	Vat1|VAT-1|-|11|11 D|protein-coding	11520	21659.5	27548.5	10134.5	11278	9193	13750.5	9349	13203	11729	8159.5	7469	7574.5	6945	5390	4212	7091	6756
NM_001291765	chr8	13338751	13378448	+	2497	1	Tfdp1|Dp1|Drtf1|-|8|8 A1,1|protein-coding	925	1138	1987	1704.5	2495.5	1793	1535.5	885.5	942.5	1665	1071	1040.5	2589	2626.5	1712.5	1810.5	3137.5	3037
NM_177840	chr2	25676786	25681607	+	719	1	Lcn6|9230101D24Rik|-|2|2 A3|protein-coding	0	1	0	0	0	0	0	0	3	0	1	0	0	0	0	0	0	0
NM_001170935	chr10	79860475	79874634	-	3116	1	Plppr3|Lppr3|Prg2|-|10|10 C1|protein-coding	441.5	771	991	716.5	918.5	692.5	1150	518.5	409	637	415.5	409	934.5	912	611.5	478	514	613
NR_110452	chr8	92326031	92356120	-	1060	1	Crnde|4933436C20Rik|-|8|8 C5|ncRNA	66	122.5	165.5	49.5	88.5	45	12.5	11	28	31	31.5	22	103.5	131.5	70	39	58	49.5
NR_028523	chr14	31016219	31016272	-	53	1	Snord19|MBII-108|-|14 B|14|snoRNA	1	0.5	0.5	2	4.5	1.5	1.5	1	3	3	0	1.5	1	0	3	1.5	1	1
NM_153599	chr5	146231250	146302874	+	2996	1	Cdk8|-|-|5|5 G3|protein-coding	346	479	729	731.5	861	648.5	734	339.5	424.5	964.5	622	621	1665	1867	1131	768	985.5	989.5
NM_001170858	chr12	4843303	4856967	+	2196	1	Wdcp|A430092C04|-|12|12 A1,1|protein-coding	94	135	156.5	142.5	116	153	128	85.5	62.5	107	73.5	59	91.5	105.5	55.5	72	71	69.5
NM_031388	chrX	51753959	51801233	-	4122	1	Usp26|-|-|X|X A5|protein-coding	0	0	0	0	0	0	0	0	0	0	0	0	0	0	0	0	0	0
NM_001143672	chr8	13435459	13461451	+	1150	1	Tmem255b|Fam70b|Gm687|-|8|8 A1,1|protein-coding	1	6	10	3.5	5	9.5	18	25	16.5	3	0	1	6	7	13	3	6	12
NM_024218	chr16	55966275	55971437	+	671	1	Rpl24|0610008L05Rik|Bst|-|16 C1,1|16 33,74 cM|protein-coding	91	156.5	312	254	447.5	265	194	133.5	298	294	165	144.5	252	267.5	169.5	233.5	737.5	614.5
NM_207222	chr6	138362918	138581968	-	3657	1	Lmo3|AI854781|BB106490|Lmo-3|Rbtn-3|Rbtn3|-|6 G1|6 69,02 cM|protein-coding	0	0	1	0	0	0	0	0	1	0	0	0	12	0	4.5	0	0	0
NR_151726	chr11	117986857	118024011	+	2215	1	Pgs1|2610019F11Rik|4933424M23Rik|SAF|-|11|11 E2|protein-coding	1080	1765.5	2459	2373.5	4088.5	3154.5	2914.5	1712.5	1993	3685.5	2366.5	2118	3426	3324.5	2473	1286.5	2195.5	2216.5
NM_001167818	chr19	33137745	33392295	-	1620	1	Rnls|6530404N21Rik|AI452315|AW060440|C10orf59|-|19|19 C1|protein-coding	37	64	81	21.5	30	30	40.5	30	30.5	13	14.5	8.5	51	83	52	68	145.5	141.5
NM_025303	chr1	16228810	16519302	-	2874	1	Stau2|-|-|1|1 A3|protein-coding	149.5	259	334	39	86	43	113.5	46	53.5	261	184	181	78.5	50	36.5	257.5	438.5	412
NM_029716	chr2	73610660	73625740	-	3243	1	Chn1|0610007I19Rik|0710001E19Rik|1700112L09Rik|2900046J01Rik|AI413815|ARHGAP2|-|2|2 C3|protein-coding	33.5	47.5	46.5	67.5	96.5	37	171	73.5	49	235.5	108	110	102.5	100	62	134	268.5	266
NM_029342	chr1	74967346	75046639	-	840	1	Nhej1|1700029B21Rik|XLF|cernunnos|-|1|1 C4|protein-coding	37.5	37.5	68	46	64.5	46	40	29.5	34	80.5	37	51.5	79.5	99	58	32	73.5	47
NM_001360665	chr17	69969073	70821413	+	7265	1	Dlgap1|4933422O14Rik|9630002F18|AI845682|AI848168|BB075781|D17Bwg0511e|GKAP/SAPAP|GKPA/SAPAP|Gkap|Sapap1|mKIAA4162|-|17 E1,3|17 40,85 cM|protein-coding	5.5	14.5	17	18.5	25	17	67.5	12	7.5	12	13	11.5	9.5	7	7	9.5	21.5	21.5
NM_177779	chr11	68587037	68597951	+	1344	1	Ccdc42|A530001H01Rik|-|11|11 B3|protein-coding	0	0.5	0	0	1	0	6	4	2	0.5	0	1	0.5	0	0.5	0	1	0
NM_052823	chr9	45403138	45410278	+	624	1	Fxyd2|Atp1g1|-|9|9 A5,2|protein-coding	2	3	10.5	34	104	54.5	17.5	78.5	145	10.5	6	8	30.5	14.5	19	9.5	31.5	20
NM_020024	chr7	105742894	105744338	-	750	1	Taf10|30kDa|AU041226|TAFII30|Taf2h|-|7|7 E3|protein-coding	526.5	862	1074.5	769	1334	926	1263	703.5	757.5	1000	637	606.5	892	978.5	607	747	1604.5	1598.5
NM_012057	chr6	29526625	29537320	+	2179	1	Irf5|AW491843|mirf5|-|6 A3,3|6 12,36 cM|protein-coding	191.5	439	587	581.5	1188.5	1461.5	645	1282	1437	730.5	467	411	1315	1147	1069	773	963.5	1028
NM_182993	chr7	45163921	45176139	+	2926	1	Slc17a7|2900052E22Rik|AI851913|Vglut1|-|7|7 B3|protein-coding	6	22	16	5.5	7	4	35.5	15.5	6	50	30.5	37.5	219.5	321.5	160.5	1.5	2.5	7
NM_008002	chr13	118714699	118792573	+	4567	1	Fgf10|AEY17|BB213776|Fgf-10|Gsfaey17|-|13 D2,3|13 67,14 cM|protein-coding	13	21.5	35	147	65.5	106	5	12	8	1	1	1	53	43	43	480	951	948
NM_019552	chr8	123952459	123983122	-	4291	1	Abcb10|Abc-me|Abcb12|-|8|8 E2|protein-coding	331	497.5	788	630	804.5	661	780.5	470.5	517	817.5	560	515	1112	1427	840.5	657	1311	1146.5
NM_148947	chr17	35108300	35111953	+	446	1	Ly6g5c|G5c|NG33|-|17|17 B1|protein-coding	8.5	23.5	33.5	0.5	0	0	0	0	0	0	0	0	0.5	0.5	1	0	0.5	0
NM_001311122	chr13	24012481	24280790	-	5134	1	Carmil1|1110037D04Rik|AI425970|CARMIL|CARML1|D130057M20|Lrrc16|Lrrc16a|-|13|13 A3,1|protein-coding	166	261.5	328	220.5	196	266	1066.5	616.5	585	32.5	33.5	32	957.5	859.5	590.5	419	499.5	560.5
NM_001294171	chr1	40429570	40448411	+	2894	1	Il1rl1|DER4|Fit-1|Ly84|ST2L|St2|St2-rs1|T1|T1/ST2|-|1 B|1 19,19 cM|protein-coding	12.5	43.5	58.5	811	1916	732	201.5	129.5	181	75.5	33.5	39.5	7146.5	4689.5	5352	2822	7877	4462
NR_155446	chr15	102603008	102608011	+	492	1	LOC105246046|-|-|15 F3|ncRNA	0	0.5	0	0	0	0	1.5	0	4.5	0	0	0	0	1	0	0	1.5	0
NM_001162940	chr7	107105912	107106859	-	946	1	Olfr715b|EG384732|Gm10081|-|7|7 E3|protein-coding	0	0	0	0	0	0	0	0	0	0	0	0	0	0	0	0	0	0
NM_024197	chr1	92439719	92473758	-	1197	1	Ndufa10|2900053E13Rik|-|1|1 D|protein-coding	1265	1876.5	2849.5	1612.5	2327.5	1586.5	1418.5	955.5	1261	2549.5	1502.5	1402.5	2056.5	2388	1432.5	1397.5	2566	2755.5
NM_175388	chr7	99920254	99980458	-	7149	1	Rnf169|2900057K09Rik|-|7|7 E2|protein-coding	410.5	526.5	673.5	718.5	741.5	658	893	461	567.5	904	464	439	446.5	362.5	297.5	479.5	287	406
NM_027321	chr3	116562973	116573112	+	2873	1	Lrrc39|2010005E21Rik|9430028I06Rik|Myomasp|-|3|3 G1|protein-coding	0	4	1	0.5	9.5	6	4.5	5	1	2	1	5	15.5	8	8	3	5	5
NM_146645	chr2	87990113	87991054	+	940	1	Olfr1158|MOR173-3|-|2|2 D|protein-coding	0	0	0	0	0	0	0	0	0	0	0	0	0	0	0	0	0	0
NM_001112796	chr6	149408984	149563326	+	9578	1	Bicd1|B830009D06Rik|bic-D 1|-|6|6 G3|protein-coding	372.5	559	589	402.5	424.5	344.5	318.5	280.5	151	229	122.5	110	278.5	249	162	120	132	171
NM_207670	chrX	7789993	7820567	+	2901	1	Gripap1|AI854681|DXImx47e|GRASP-1|Sfc10|mKIAA1167|-|X A1,1|X 3,51 cM|protein-coding	404	747.5	906	264.5	440.5	386	582	584.5	600.5	356	235	181	626.5	480	366.5	580	634.5	839.5
NM_001290737	chr11	45945306	45955188	-	3730	1	Thg1l|-|-|11|11 B1,1|protein-coding	133	185	338	214.5	336	186	247.5	123.5	212.5	256	152	144.5	464	494.5	350	188	341.5	362.5
NM_172496	chr11	12236676	12464960	-	5601	1	Cobl|-|-|11 A1|11 7,3 cM|protein-coding	29.5	40	72.5	2	29.5	35.5	44	66.5	71	2	3	3	10	10.5	32	6	17	18
NM_010946	chr16	13819251	13835451	+	1163	1	Ntan1|PNAA|PNAD|-|16 A1|16 9,64 cM|protein-coding	384	641.5	762	656	1078.5	655.5	712	577	682	633.5	391.5	405	707.5	781.5	508	462	1143.5	1029
NM_010280	chr18	34689898	34720387	-	1987	1	Gfra3|GFRalpha3|Y15110|-|18|18 B1|protein-coding	0	0.5	1	0	0	1	1.5	5.5	1.5	0	0	0	2	0	0	0	0.5	0
NM_138674	chr15	44457553	44597135	+	12661	1	Pkhd1l1|AB055648|PKHDL1|-|15|15 B3,2|protein-coding	0	1.5	7	0.5	1	2.5	2	0	0	0	1	0	0.5	0	1	2.5	0	1
NM_019664	chr16	95257558	95300258	+	5213	1	Kcnj15|4930414N08Rik|AI182284|AI267127|IRKK|Kir4,2|-|16 C4|16 55,86 cM|protein-coding	9.5	4	7	20	52.5	26	240	48.5	37	49	35.5	41	69	35.5	113.5	13.5	41	33.5
NM_001105061	chr7	43018798	43048106	+	2557	1	Gm9268|EG668612|Vmn2r64|-|7|7 B3|protein-coding	0	0	0	0	0	0	0	0	0	0	0	0	0	0	0	0	0	0
NM_001362309	chr18	25477620	25754157	-	4133	1	Celf4|A230070D14Rik|BRUNOL-4|Brul4|Brunol4|C130060B05Rik|-|18|18 A2|protein-coding	9	26.5	12	427	508.5	479	78	44	78.5	512	258	265	404.5	346	212.5	13.5	17.5	31.5
NM_001282967	chr10	93247416	93311159	-	3427	1	Elk3|D430049E23Rik|Erp|Etrp|Net|Sap-2|-|10 C2|10 48,04 cM|protein-coding	531.5	978	1211	2278.5	2917	2299	2232.5	1719.5	1897	1714	1060	1064.5	1183.5	978	754	2578	4377.5	4371
NR_045877	chr2	180332857	180340732	+	1673	1	Gata5os|Gm14318|-|2|2 H4|ncRNA	0	0	0	0	0	0	0	0	0	0	0	0	0	0	0	0	0	0
NM_001357144	chr3	30855950	30897194	+	2125	1	Gpr160|1700025D19Rik|GPCR150|-|3|3 A3|protein-coding	10.5	24	30	19	49.5	59	37	87	132.5	25	11	15.5	58.5	43.5	33.5	48.5	50.5	67
NM_001360731	chr7	13032006	13034777	-	921	1	Chmp2a|1500016L11Rik|mVps2|-|7 A1|7|protein-coding	815	1378.5	1617	880.5	1364.5	940.5	1754.5	1359.5	2049.5	1498.5	849.5	777.5	1356	1318	988.5	1196.5	3192.5	2770.5
NM_016782	chr11	101176117	101190720	+	5334	1	Cntnap1|AI841080|Caspr|NCP1|Nrxn4|p190|shm|-|11|11 D|protein-coding	226.5	390	339.5	309.5	349	379.5	186.5	176.5	116.5	62.5	34	40	161.5	251.5	159.5	68	35.5	46
NM_009305	chrX	7638580	7653256	+	2473	1	Syp|A230093K24Rik|AI848995|Syn|p38|-|X A1,1|X 3,44 cM|protein-coding	6.5	16.5	42.5	24	22.5	33.5	16	30.5	30.5	22	10	9.5	18.5	33	18	25	27.5	23
NM_001276358	chr19	45792346	45812291	-	1998	1	Kcnip2|KChIP2|-|19 C3|19 38,75 cM|protein-coding	0	3	4	4	2	7	2	1.5	4	6.5	1	2	4	2.5	4.5	2	1.5	1
NM_024436	chr2	173659845	173702182	+	1900	1	Rab22a|3732413A17Rik|AI662177|AW319644|AW550514|E130120E14Rik|Rab22|-|2 H3-H4|2 97,26 cM|protein-coding	459	766	905	890	1325	1075.5	1182	699	765.5	2323	1380	1359.5	1496.5	1528.5	1072	1135	1609.5	1794
NM_001357512	chr18	36671154	36679366	-	2056	1	Apbb3|Fe65l2|Rirl2|TR2S|-|18|18 B2|protein-coding	105	184	171	236.5	370.5	223.5	488	312	275	173.5	83.5	88.5	192.5	191	152	122	223.5	168.5
NM_027231	chr15	79141325	79151774	+	562	1	Polr2f|1810060D16Rik|RPB6|-|15 E1|15 37,7 cM|protein-coding	1257	1855.5	2863	1471.5	2404.5	1637	1674	1014.5	1490.5	3030.5	1821.5	1884.5	1673.5	2145.5	1280.5	815	1721.5	1583
NM_001359741	chr3	98711107	98724543	-	1835	1	Hsd3b2|3-beta-HSD II|-|3 F2,2|3 42,85 cM|protein-coding	1	0	2	3	1	0	1.5	1.5	0.5	2.5	0.5	0	2	2.5	0	0	0	0
NM_001252647	chr13	54551218	54565382	-	2292	1	4833439L19Rik|4930558H15Rik|C81457|Kiaa1191|P33monox|-|13|13 B1|protein-coding	1072	1748.5	2086.5	1128.5	1521	1356.5	1598	1201	1257	1781	1068.5	1118	2062	2050	1369.5	1305	2352.5	2177
NM_198326	chr2	151494182	151511310	+	1475	1	Nsfl1c|Munc-18c|Stxbp3a|p47|-|2|2 G3|protein-coding	960.5	1406.5	2191.5	1260	1573	1253	1225	795	1002.5	2250	1267.5	1208	2167	2409	1522	949.5	1729	1716
NM_008992	chr12	84602531	84617466	-	2506	1	Abcd4|P69r|P70R|Pxmp1l|-|12 D1|12 39,3 cM|protein-coding	168	349.5	378.5	640	894	624.5	1027	483.5	597.5	1144	656.5	641.5	922	946.5	680.5	637	813	885.5
NM_026819	chr14	55739020	55745684	-	1460	1	Dhrs1|1110029G07Rik|AW112170|D14Ertd484e|-|14 C3|14 28,19 cM|protein-coding	333.5	633.5	581	861	1493	891	1145	1009	1049	1082.5	604	671	688.5	572	543	586	1123.5	1185
NR_154387	chr11	117765985	117779648	-	2782	1	Tmc6|D11Ertd204e|EVER1|-|11 E2|11 82,96 cM|protein-coding	1636.5	2819	3929	684.5	699	795	1278.5	899	885.5	697.5	464.5	435.5	774	973.5	642.5	259.5	357.5	433
NM_001359255	chr10	26274468	26374072	-	4742	1	L3mbtl3|AI481284|MBT-1|-|10|10 A4|protein-coding	442.5	706.5	772.5	310.5	285.5	304.5	466	305	272	421.5	324	332.5	461	414.5	312	361.5	339	385.5
NM_007423	chr5	90490714	90508907	+	2069	1	Afp|-|-|5 E1|5 44,77 cM|protein-coding	2	0	1	5	7	2	2	1	0.5	55	53.5	43	526	621	377	9	31.5	34
NM_001290546	chrX	52912214	52956961	+	4124	1	Phf6|2700007B13Rik|4931428F02Rik|mKIAA1823|-|X|X A5|protein-coding	476	596.5	800	375	402.5	342.5	566.5	329.5	302	326.5	244.5	228.5	842	582	367	763	1147.5	1381
NR_045717	chr7	140837221	140845689	-	1073	1	C330022C24Rik|-|-|7|7 F4|ncRNA	1.5	3.5	2	1.5	2	5	19	4.5	6.5	7.5	7	5.5	6	6	4.5	1	0	0
NM_177129	chr1	132509425	132542940	-	9510	1	Cntn2|D130012K04Rik|TAG-1|TAG1|Tax|-|1|1 E4|protein-coding	0	1	0	0	1	5	19.5	2.5	1.5	2	0	0	0	0.5	0	1	0	0
NM_146485	chr16	58995404	59000616	+	1193	1	Olfr183|MOR183-2|-|16|16 C1,3|protein-coding	0	0	0	0	0	0	0	0	0	0	0	0	0	0	0	0	0	0
NM_019805	chr5	122422444	122444911	+	2737	1	Anapc7|APC7|AW545589|-|5|5 F|protein-coding	959	1477	1967	853	1009.5	818.5	1507	674	941.5	985.5	581.5	584.5	1346.5	1431.5	936	830.5	1268	1437
NM_025380	chr13	38645691	38659028	-	1033	1	Eef1e1|1110003A02Rik|-|13|13 A3,3|protein-coding	490.5	578	943	758.5	1051.5	664.5	384.5	241.5	359.5	1376.5	909.5	898.5	1006.5	905	620	629	1885.5	1580.5
NM_001128091	chr3	60006743	60025420	+	1583	1	Aadacl2|EG639634|-|3|3 D|protein-coding	0	0	0	0	0	0	0	0	0	0	0	0	0	0	0	0	0	0
NM_007893	chr17	24443778	24455392	-	2640	1	E4f1|p120E4F|phi-AP3|-|17 A3,3|17 12,39 cM|protein-coding	252.5	372.5	490	402	716	482.5	552	466.5	407.5	411.5	257.5	200.5	531.5	520.5	401.5	281	402.5	414.5
NM_153094	chr6	129045901	129057471	+	1700	1	Klrb1f|A630024B12Rik|Nkr-p1f|Nkrp1-f|Nkrp1f|-|6|6 F3|protein-coding	1	1	2	1	5.5	13	2	3	16	5	2	6	16.5	12.5	14	16	21.5	23
NM_022007	chr7	31042515	31051454	-	670	1	Fxyd7|1110035I01Rik|-|7|7 B1|protein-coding	0	0	2.5	0	3.5	1.5	4.5	3.5	5.5	1	0	1	1.5	2	1.5	2	3	1.5
NR_002862	chr14	89896224	89899447	+	3223	1	Gm5088|EG328451|Pabpc4l|-|14 E2,1|14|pseudo	295.5	417.5	688	1115	1578.5	1037	1083	484	653	1639.5	929	863	1632.5	1626	1098	2161	3200.5	3905
NM_033398	chr11	116837432	116843449	-	1660	1	Jmjd6|5730436I23Rik|D11Ertd195e|PSR|PtdSerR|Ptdsr|mKIAA0585|-|11 E2|11 81,49 cM|protein-coding	1295.5	1615	2502.5	1479	2058.5	1558.5	1218.5	764.5	918.5	1728	1053.5	1044	2560	2974	1912	792.5	1496	1377.5
NR_108021	chr17	55954771	55959401	-	1977	1	Gm16712|-|-|17 D|17 29,08 cM|ncRNA	18.5	28.5	35	18.5	48	53	48.5	63	60	31	24	16	52.5	47	40	39.5	48	43
NR_153822	chr5	37893772	37897923	+	1529	1	Gm20052|Gm34055|-|5 20,21 cM|5 B3|ncRNA	0	0	0	0	0	0	0	0	0	0	0	0	0	0	0	0	0	0
NM_138682	chr6	28828126	28831747	-	3619	1	Lrrc4|MBAG1|NGL-2|NGL2|NLG-2|Nag14|-|6|6 A3,3|protein-coding	5	4	3	22	52.5	57.5	15	25	17	18	5	13	24	38	34.5	29	9	34.5
NM_029975	chr10	7444873	7473477	-	1811	1	Ulbp1|A430108B07Rik|MULT1|-|10|10 A1|protein-coding	13	19	42.5	66.5	76.5	107	97	78.5	38	280	190.5	215	145.5	160	107.5	404	536.5	605.5
NM_008617	chr5	135778649	135790386	+	1271	1	Mdh2|MDH|Mdh-2|Mor-1|Mor1|-|5 G2|5 75,4 cM|protein-coding	4780.5	7568.5	11413	5516	8092.5	5652	6306	3260.5	3867.5	8587	5089.5	4519.5	9748	10871	6923	5828	12419	12482
NM_029466	chr2	15055362	15079191	+	3586	1	Arl5b|4930587A11Rik|AW146430|Arl8|-|2|2 A2|protein-coding	192	284.5	292.5	116	176	99	284.5	102	59.5	286.5	211.5	202.5	329.5	240	182	234.5	387	449
NM_001162475	chr9	58129088	58153997	+	2746	1	Stra6|AI891933|-|9|9 B|protein-coding	9.5	20.5	39.5	305.5	214	45.5	4731	2966.5	1763	1384	647.5	908	127	39.5	29	156	47.5	64.5
NM_001360910	chr18	86394952	86505455	+	6908	1	Neto1|AI851453|Btcl1|C130005O10Rik|-|18|18 E4|protein-coding	0	0	0	0.5	4	2	1	20.5	8.5	0	0	0	2	1	0.5	0	1	1.5
NM_001034168	chr3	126921607	126943386	-	5455	1	Ank2|100043364|AI835472|AW491075|Ank-2|Gm4392|-|3 G2|3 56,07 cM|protein-coding	294	498	575	34.5	42	35.5	64	57	131	160	136	106	371	384.5	277.5	103	49.5	71
NM_010585	chr6	108213096	108551116	+	9813	1	Itpr1|D6Pas2|Gm10429|IP3R 1|IP3R1|InsP3R|Ip3r|Itpr-1|P400|Pcp-1|Pcp1|insP3R1|opt|wblo|-|6 E1|6 49,74 cM|protein-coding	1548.5	1978	2523	577.5	594	747.5	941.5	593.5	553	1057	667.5	706.5	1281	1093.5	788.5	758.5	612.5	779
NM_001310764	chr5	149439660	149470979	+	1498	1	Tex26|4930588N13Rik|-|5|5 G3|protein-coding	0	0	0	0	2.5	2	6	0	1	0	0	0	0	1	0	1	6	3
NM_001313986	chr11	78346710	78349164	+	1133	1	Unc119|D11Bhm52|HRG4|MRG4|Rg4|Rtg4|Unc119h|-|11 B5|11 46,74 cM|protein-coding	728.5	1197	1400	337.5	413	388.5	623.5	350.5	491	331.5	157.5	164	458	543	369	196.5	474.5	422
NM_019755	chrX	7667941	7671390	-	1150	1	Plp2|mIMA4|-|X A1,1|X 3,45 cM|protein-coding	173.5	302	409	732	950	672	1300	736	1097	993.5	627	607	1186.5	1334.5	824.5	1223	2103.5	2356.5
NM_008936	chr11	50950806	50953757	-	1120	1	Prop1|Prop-1|df|-|11 B1,3|11 30,95 cM|protein-coding	0	0	0.5	0.5	0	0	0	0	0	0	0.5	0	0	0	0	0	0	0
NM_001304540	chr2	167421710	167477000	+	4856	1	Slc9a8|1200006P13Rik|6430709P13Rik|AI182282|NHE-8|NHE8|-|2|2 H3|protein-coding	546.5	936	1194.5	639.5	1031	803	766	654	769.5	876	487	443	1091	1331	728.5	618.5	686.5	848
NM_172513	chr1	58522806	58586333	-	8681	1	Fam126b|C130065N10Rik|D1Ertd53e|D630010C10|-|1 C1,3|1 29,12 cM|protein-coding	356	484.5	485.5	191	191	159	249.5	177	206	412.5	233	260	383	309	214.5	481.5	687	717.5
NM_001005509	chr3	58525821	58557501	+	2283	1	Eif2a|D030048D22|D3Ertd194e|-|3 D|3 28,58 cM|protein-coding	635.5	942.5	1093.5	805	1105	811	1058.5	839	1095	1662	913.5	887	1165.5	1177.5	757	1727.5	3799	3569.5
NM_001356986	chr19	53379214	53390041	-	2139	1	Smndc1|-|-|19|19 D2|protein-coding	465	600	885.5	713.5	990.5	698.5	653.5	478.5	631.5	1112	641.5	635	859.5	753.5	581.5	732.5	1364.5	1345.5
NM_001293637	chr8	60993193	61131346	+	5582	1	Nek1|D8Ertd790e|kat|-|8 B3,1|8 30,91 cM|protein-coding	343.5	434	471.5	257	267	214.5	538.5	298	326	559	335.5	270.5	1014.5	887.5	520	401	489	601
NM_021509	chr10	24223517	24302783	+	3069	1	Moxd1|3230402N08Rik|MNCb-5203|-|10|10 A4|protein-coding	10.5	13	28.5	6	7	20	2032.5	428.5	720	300.5	316	290	67.5	35	79.5	14.5	28	42
NM_001083935	chr9	110722085	110743686	-	2205	1	Pth1r|PPR|Pthr|Pthr1|-|9 F2|9 60,56 cM|protein-coding	55	91.5	142	38	86	65	462	302	357.5	58.5	56	64	72.5	35	56	28	35	40.5
NR_028313	chr13	91707902	91741872	-	1862	1	4833422C13Rik|-|-|13 C3|13|ncRNA	1	0	1.5	3.5	0.5	1	30.5	16.5	21.5	5.5	4	8	7	3.5	5	1	0.5	2
NM_198311	chr12	98920612	98983238	+	2253	1	Ttc8|0610012F22Rik|AV001447|BBS8|-|12|12 E|protein-coding	159.5	286.5	325	195	312.5	185.5	455.5	229.5	195.5	24.5	20.5	19.5	158.5	176	104.5	287.5	579	449
NM_001271558	chr10	78030022	78043610	-	1643	1	Aire|-|-|10 C1|10 39,72 cM|protein-coding	68.5	100	213	7	9.5	4.5	11.5	2.5	4.5	26.5	3.5	13	289.5	218	186	1	0.5	0.5
NM_025402	chr11	121177593	121204648	-	1232	1	Ogfod3|1110031I02Rik|-|11|11 E2|protein-coding	93	181.5	245.5	111.5	162.5	119	460.5	263.5	310.5	213.5	112	130.5	259.5	369	208	116.5	192	215.5
NM_025588	chr13	30813918	30974047	-	4220	1	Exoc2|2410030I24Rik|AI648199|Sec5|Sec5l1|-|13|13 A3,2|protein-coding	700	1017.5	1277.5	894.5	947.5	853.5	919.5	712	825.5	896	701.5	667.5	793.5	624.5	495.5	709.5	1138.5	1260
NM_001347618	chr7	138846359	138883056	+	2165	1	Ppp2r2d|1300017E19Rik|D7Ertd753e|MDS026|-|7 F4|7 82,95 cM|protein-coding	521	816	1058.5	673	973	679.5	1056	536.5	794.5	706	427	404.5	958.5	918.5	647.5	767.5	1571.5	1649.5
NM_008979	chr3	103860277	103912252	+	2725	1	Ptpn22|70zpep|PEP|Ptpn8|-|3|3 F2,2|protein-coding	47	163	86.5	75	234.5	281	212.5	590.5	506.5	128.5	100	67.5	221.5	195.5	213.5	791.5	1696	1371.5
NM_001083127	chr2	36081953	36104060	-	3178	1	Lhx6|Lhx6,1|-|2|2 B|protein-coding	11	9	16	121.5	117.5	115.5	367	222.5	147	392	223.5	264	334.5	285.5	215	329	477	554.5
NM_001177789	chr2	178118975	178338492	+	4846	1	Phactr3|1500003N10Rik|4930415A02Rik|H17739|Scapin1|Scapinin|mKIAA4224|-|2|2 H4|protein-coding	0	0.5	0	1	1	0.5	1	0	4	0	0	0.5	0.5	1.5	0	1	2	1.5
NM_027372	chr17	56997339	56999336	+	756	1	Alkbh7|2310045B01Rik|2510008E23Rik|Abh7|Spata11|-|17|17 D|protein-coding	187	341.5	434	129.5	135.5	134.5	276	205.5	204.5	129	71.5	71.5	191	258	138	84.5	272.5	233
NM_010237	chr10	34483400	34611230	+	4636	1	Frk|BSK|BSK/IYK|C85044|GTK|RAK|-|10|10 B1|protein-coding	244	356	344.5	227.5	273	284.5	1228	765	359	472.5	321.5	344.5	468.5	462	358	166.5	214	220.5
NM_031185	chr10	4266329	4359471	+	6241	1	Akap12|AI317366|SSeCKS|Srcs5|Tsga12|-|10|10 A1|protein-coding	125.5	270.5	235	102.5	106	109	529.5	339.5	325	232	116	144	251	186	207.5	166	145	159.5
NM_030074	chr3	95006590	95015238	-	4733	1	Zfp687|4931408L03Rik|Znf687|mKIAA1441|-|3|3 F2,1|protein-coding	806.5	1398	1534.5	941.5	1143	986.5	1191	729.5	619.5	889	520	498.5	1112	1095	630	569.5	510	613
NM_001163666	chr7	142498836	142516009	+	1035	1	Tnnt3|fTnT|-|7 F5|7 87,94 cM|protein-coding	1	1	7.5	19	1895	1621.5	1685.5	305.5	97	6.5	2	4	2245.5	652	4482.5	0	571	481.5
NM_001243760	chr16	10480072	10527640	+	5414	1	Ciita|C2ta|EG669998|Gm9475|Mhc2ta|-|16|16 A1|protein-coding	180	486	388.5	64	168	667	643.5	1459	499.5	208	250.5	144	608.5	295	298	558.5	524.5	925.5
NM_175548	chr16	41533342	42146213	+	2459	1	Lsamp|5430428I19|AW046674|B130007O04Rik|D930023J12Rik|Gm29907|Lam|Lamp|-|16|16 B4|protein-coding	0	0	2	0	1.5	7	4.5	1	1	0	0	1	1	2	0	1	1	0
NM_175291	chr1	80501068	80758553	-	7250	1	Dock10|9330153B10Rik|A630054M16Rik|Jr4|Jr5|R75174|ZIZ3|Zizimin3|mKIAA0694|-|1|1 C5|protein-coding	457.5	691.5	827	1493.5	1403	1555.5	180.5	560.5	360	238	180.5	164	394	286.5	288.5	486.5	360.5	450
NM_145153	chr5	120847367	120857986	+	1472	1	Oas1f|-|-|5 F|5 60,64 cM|protein-coding	0	0	0.5	0	0	0	0	0.5	0	0	0	0	0	0	0	0	0	0
NM_010435	chr16	18876750	18970308	+	4506	1	Hira|AA138857|D16Ertd95e|Gm15797|N28177|Tuple1|-|16 A3|16 11,69 cM|protein-coding	954	1277	2072	1288	1643	1404.5	1336	877.5	777.5	1388.5	841	875	1461	1476.5	1059.5	936.5	1319.5	1429
NM_001159405	chr11	60699690	60714188	+	4314	1	Llgl1|AI325176|Lgl1|Llglh|Mgl1|-|11 B2|11 37,81 cM|protein-coding	1097	1719.5	1725	2482	3396	2732.5	3927	2299	1508.5	1964.5	1226.5	1046	3241	3356	2115.5	1240	1440.5	1620.5
NM_001080817	chr9	31315107	31378543	+	3386	1	Prdm10|Gm1112|tristanin|-|9|9 A4|protein-coding	114.5	115.5	160.5	87	101	103	138	105	69.5	159.5	79	91.5	160.5	135	84	90	78.5	100
NM_029709	chr1	118389058	118609462	+	7560	1	Clasp1|1700030C23Rik|5730583A19Rik|B130045P17Rik|CLASP1alpha|-|1|1 E2,3|protein-coding	1223	1784.5	2208	1197.5	1177.5	1257.5	1420.5	1028	845.5	1717	1206.5	1112.5	1551.5	1435.5	990	1020	790.5	978
NM_172692	chr4	43566928	43578864	-	3516	1	Gba2|F630034E04|-|4|4 A5|protein-coding	240.5	406	521.5	245	257.5	242.5	512.5	314.5	275.5	132.5	106	101	340	349.5	241	169.5	191.5	254
NM_001284394	chr11	87581061	87590539	+	1639	1	Sept4|ARTS|Bh5|Pnutl2|-|11|11 C|protein-coding	36.5	97	54	166	86	104.5	357	113.5	181	325.5	188	215	231	123.5	150	88.5	149.5	154.5
NM_001177585	chr17	38554192	38560621	+	1408	1	Esp34|Gm20410|-|17 B1|17 19,16 cM|protein-coding	0	0	0	0	0	0	0	0	0	0	0	0	0	0	0	0	0	0
NR_131949	chr12	62687787	62688336	+	549	1	Spanxn4|1700047L15Rik|-|12|12 C1|ncRNA	0	0	0	0	0	0	0	0	0	0	0	0	0	0	0	0	0	0
NM_001104565	chr17	19773363	19812536	+	2564	1	Vmn2r103|EG627636|Vmn103|-|17|17 A3,2|protein-coding	0	0	0	0	0	0	0	0	0	0	0	0	0	0	0	0	0	0
NM_020587	chr4	131873639	131901725	+	2246	1	Srsf4|5730499P16Rik|AW550192|MNCb-2616|SRp75|Sfrs4|-|4|4 D2,3|protein-coding	933	1542.5	2117	1726	2393	2160.5	2319.5	1602	1484	1718.5	1063.5	896	2791	2932	1818.5	1543.5	1778	1989.5
NM_001164034	chr6	126101412	126166744	-	1423	1	Ntf3|AI316846|AI835689|HDNF|NGF-2|Nt3|Ntf-3|-|6 F3|6 60,45 cM|protein-coding	0	0	1	1	0.5	1	2	6	10	0	0	0	6	0	1	0	0	0
NM_001293727	chr3	94760070	94786515	-	4991	1	Cgn|6330408J11Rik|-|3 F2,1|3 40,74 cM|protein-coding	26.5	37.5	77	1.5	6	7.5	33	43.5	19	5	3	3	1.5	4	0	1.5	0	1.5
NM_001285513	chr2	125830302	125859082	-	3115	1	Cops2|AI315723|C85265|Csn2|Sgn2|TRIP-15|Trip15|-|2 F1|2 61,76 cM|protein-coding	1122	1549	2056.5	1758.5	2415	1736	1853.5	850	1369.5	2820.5	1528.5	1489.5	1743	1565.5	1035	1918.5	3913.5	3835.5
NM_001033172	chr19	59902884	59943364	-	5286	1	Rab11fip2|4930470G04Rik|A830046J09Rik|AW558126|Nrip11|-|19|19 D3|protein-coding	258	343	394	228.5	260	214.5	948.5	645	556.5	284.5	119.5	135.5	180.5	134	105.5	320	441.5	502.5
NM_207676	chr9	47530352	47853385	+	4291	1	Cadm1|2900073G06Rik|3100001I08Rik|AI987920|Bl2|Igsf4|Igsf4a|Necl2|RA175|RA175A|RA175B|RA175C|RA175N|ST17|SgIGSF|SynCam|Tslc1|-|9|9 A5,3|protein-coding	3423.5	6211.5	5134.5	430	460	811.5	506	1700	1185	479.5	382	271.5	302	278.5	427.5	2604	3037.5	3417
NM_021451	chr18	66458604	66465558	+	2649	1	Pmaip1|Noxa|-|18|18 E1|protein-coding	30.5	33.5	38.5	121	192	193.5	208	222	137.5	132	97	98	141	58	66.5	44	67.5	67
NM_001081304	chr1	170704457	170867771	-	7445	1	Atf6|9130025P16Rik|9630036G24|AA789574|Atf6alpha|ESTM49|-|1 H3|1 76,96 cM|protein-coding	1943	3090.5	2857	1331	1572	1538.5	1664	1186	1406	1858.5	1128.5	1100.5	1381	1384	1075	2605	3720.5	4350.5
NM_011650	chr1	118298514	118311346	-	3249	1	Tsn|2610034C24Rik|AU040286|C3PO|TB-RBP|-|1|1 E2,3|protein-coding	1613	2206.5	3038.5	1767	2255	1849.5	1820	1313	1933	2350	1427.5	1437.5	2365.5	2479.5	1623	1684.5	3153.5	3184.5
NM_025301	chr7	105803782	105811087	-	6707	1	Mrpl17|MRP-L26|Rpml26|-|7|7 E3|protein-coding	754	1183	1558	1047.5	1675.5	1042.5	1032.5	578.5	976	1757.5	1073.5	1175.5	1138	1232	889.5	1056	2524.5	2325
NM_207260	chr9	89728249	89738475	-	2471	1	Ankrd34c|B230218L05Rik|BB276295|Gm771|-|9|9 E3,1|protein-coding	1	0	0	0	0	0	1	0	0	0	0	0	0	0	0	0	0	0
NM_001357378	chr1	9547948	9577970	+	3130	1	Adhfe1|6330565B14Rik|AI043035|Adh8|HOT|-|1|1 A2|protein-coding	463.5	729	911.5	56	79	79	37.5	67.5	119	48.5	27.5	28	31	41.5	22.5	27	46	49.5
NM_008500	chr2	36081953	36105408	-	3470	1	Lhx6|Lhx6,1|-|2|2 B|protein-coding	11.5	9	17	130	133	131	412.5	267	168	434.5	248.5	284.5	364	317	238.5	355.5	513.5	607
NM_181075	chr5	114821937	114823468	-	941	1	2610524H06Rik|-|-|5|5 F|protein-coding	118.5	181	221.5	79.5	101.5	80.5	86.5	54.5	101.5	139	78	85	39	22	35.5	47.5	108.5	118
NM_001361002	chr18	68300420	68324852	+	5191	1	Rnmt|2610002P10Rik|AI848273|Rg7mt1|mKIAA0398|-|18|18 E2|protein-coding	304	504.5	624	821	1316	904	602	395	552	1569.5	897.5	810	900.5	864.5	623.5	561	1124.5	1069
NR_045176	chr17	25570811	25575043	+	1347	1	2810468N07Rik|-|-|17|17 A3,3|ncRNA	7	7	16	4	10.5	5.5	3.5	14	12.5	10.5	3	5.5	32.5	67	23	2	3	2
NM_033579	chr18	37751779	37841870	+	4525	1	Pcdhgb7|-|-|18|18 B3|protein-coding	1507	3190.5	3337	5813	4891	5469	4527	2560.5	4142.5	2044	1307.5	1369.5	2735.5	3262.5	2163.5	3844.5	5153	5605
NR_131058	chr9	32904069	32928966	-	3342	1	Gm27162|A430016B06|-|9|9 A4|ncRNA	0	0	0	0	0	0	0	1	0	1	0	1	1	2	0	0	0	0
NM_001252642	chr6	114403666	114483298	+	3802	1	Hrh1|Bphs|H1R|HH1R|Hir|-|6 E3|6 53,05 cM|protein-coding	1	2	2.5	11	17	24	83	73	126.5	11.5	12	6	7	3	6	7	5	8
NM_146742	chr2	112129871	112130815	-	943	1	Olfr1316|MOR245-1|MOR245-26|-|2|2 E3|protein-coding	0	0.5	0	0	0	0	0	0	0	0	0	0	0	0	0	0	0	0
NM_001347094	chr2	6539699	6872035	-	9027	1	Celf2|B230218O03|B230345P09Rik|C88023|CELF-2|CUG-BP2|Cugbp2|D230046B21Rik|Etr-3|Napor|Napor-2|mETR-3|-|2|2 A1|protein-coding	2812	4327	4668.5	333.5	448	581.5	394	710	974.5	372	280.5	243.5	690.5	472.5	535.5	2477.5	2244.5	2453.5
NR_033483	chr5	92209895	92215408	-	517	1	U90926|-|-|5|5 E2|ncRNA	0	0	0	0.5	2.5	0.5	0	0	1	0	1	1	4	7	6.5	0	0	1
NM_001278272	chrX	74367447	74373349	-	1142	1	Gm44504|Gm38419|Slc10a3-ubl4|SlcUbl4a|Tu11|-|X A7,3|X|protein-coding	409.5	700	820.5	399.5	672	479.5	578	377	469.5	1051.5	673.5	632.5	815	968	622.5	742.5	1545.5	1408.5
NM_001355124	chr7	64392622	64412121	+	680	1	Mcee|1110007A04Rik|-|7|7 C|protein-coding	99.5	159	157	93.5	102.5	72.5	113	92	160	88	41.5	49.5	118.5	141	88	85.5	149.5	182
NR_126538	chr7	45376454	45395742	-	3083	1	Snrnp70|2700022N21Rik|3200002N22Rik|AI325098|R74807|Rnu1p70|Rnulp70|Snrp70|Srnp70|U1-70|U1-70K|-|7 B3|7 29,28 cM|protein-coding	2788	3947.5	6133	4094	6728.5	4321.5	4705	3262.5	4389	5262.5	3009.5	3148	6502	6024.5	3870	3285.5	2803	4018
NM_027376	chr7	44896079	44900624	+	1685	1	Fuz|2600013E07Rik|b2b1273Clo|-|7 B3|7 28,99 cM|protein-coding	241.5	446	505	407	558.5	457	556	571	593	442.5	209.5	241.5	250	265	207.5	229.5	420.5	474.5
NM_025367	chr11	116533238	116536675	+	1755	1	Sphk1|1110006G24Rik|Sk1|Spk1|-|11|11 E2|protein-coding	22	132.5	157.5	159.5	469	148.5	1171.5	439.5	558.5	432	331.5	302.5	181	88	98.5	22	63	37.5
NM_001011829	chr17	37952051	37953022	-	970	1	Olfr761|MOR218-12|MOR218-5P|MOR218-6P|Olfr1552-ps1|-|17|17 B1|protein-coding	0	0	0	0	0	0	0	0	0	0	0	0	0	0	0	0	0	0
NR_103465	chr2	3504529	3512814	-	4364	1	Hspa14|70kDa|HSP70L1|Hsp70-4|NST-1|hsr,1|-|2|2 A1|protein-coding	184.5	215	335.5	213.5	294.5	185	288	170	167.5	336.5	190.5	205	364	367	262	366	634	726.5
NM_016906	chr6	88503607	88518800	-	3025	1	Sec61a1|AA408394|AA410007|Sec61a|-|6|6 D1|protein-coding	7319.5	11974	17282.5	5727.5	6799.5	6015	9089.5	5380	6062	9688.5	5933	5950	8755.5	10212.5	6438	5839.5	9359	10009.5
NM_001112705	chr11	105181527	105283959	+	5457	1	Tlk2|4933403M19Rik|PKU-alpha|PKUalpha|Tlk|-|11|11 E1|protein-coding	672	1026	1341	1113.5	1275	1227.5	1214.5	712	789	1397.5	772.5	812.5	1526	1471	965	747	967	1250.5
NM_001326588	chr15	82127922	82142202	+	2044	1	Ccdc134|2310042L06Rik|AW208859|-|15|15 E1|protein-coding	117	236	329.5	204.5	313	256	395.5	261.5	291.5	497	314	333	590.5	766	448.5	210	277	303
NM_001252685	chr19	23206441	23272599	-	5533	1	Smc5|MLZ-453|SMC-5|Smc5l1|mKIAA0594|mSMC5|-|19|19 B|protein-coding	452.5	494.5	669	795	713	751	802	422	498	692.5	422.5	400.5	1566	1413	997.5	895	959	1223.5
NM_172309	chr6	146805530	146833529	+	2606	1	Arntl2|4632430A05Rik|BMAL2|CLIF|MOP9|bHLHe6|-|6|6 G3|protein-coding	23	27	42.5	172	316.5	249	189.5	158.5	153	270.5	137.5	185.5	286	277.5	160	37.5	53.5	50.5
NM_001305550	chr1	171225054	171226379	+	500	1	Apoa2|Alp-2|Apo-AII|ApoA-II|ApoAII|Apoa-2|Hdl-1|-|1 H3|1 79,22 cM|protein-coding	258.5	512	371.5	357.5	360	427.5	499.5	331	693	306	169.5	139.5	285	357.5	212.5	0	1.5	0.5
NM_001359909	chr3	157947000	158008034	+	4257	1	Ankrd13c|AI505652|AU022220|-|3|3 H4|protein-coding	803	1207	1349.5	1088.5	1399	1376.5	1309.5	1210.5	1107	1931	1307	1259.5	1509.5	1620.5	1044	1050	1848	1766
NM_007919	chr4	141814954	141826005	-	913	1	Cela2a|Ela-2|Ela2|Ela2a|-|4 E1|4 74,75 cM|protein-coding	12.5	15	21	6.5	6	10.5	18	14.5	17	14.5	6	6	11	15.5	18.5	5.5	4.5	6
NM_001357075	chr3	8926530	9004723	-	5439	1	Tpd52|AI043038|mD52|-|3|3 A1|protein-coding	1300	1794.5	2073	1586.5	2855	1856	1502	1252	1424	4901.5	2944.5	2909	1750	1261.5	1171.5	537	986	1001
NM_001360197	chr3	87617559	87738039	+	6630	1	Arhgef11|PDZ-RhoGEF|Prg|RhoGEF|mKIAA0380|-|3|3 F1|protein-coding	1736.5	2871	2899.5	1263	1527.5	1393.5	1526	1217.5	1081	1871.5	1178	1136	1430	1498	972	1539	1614	1736.5
NM_001289749	chr2	130123275	130154232	+	2952	1	Tgm6|TGM3L|TGY|-|2|2 F1|protein-coding	0	0.5	0	0	0	2	2.5	2	2	0	1	2	0	1	0	0	0	0.5
NM_001163387	chr3	25421808	26153986	-	15307	1	Nlgn1|6330415N05Rik|BB179718|NL1|Nlg1|mKIAA1070|-|3|3 A3|protein-coding	15	33.5	34	0	0	0	0	0	0	0	0	0	1	2	2.5	0	0	4
NM_133697	chr5	65448755	65492835	-	2077	1	Smim14|1110003E01Rik|1700127H04Rik|5430439C17Rik|MAd4|-|5|5 C3,1|protein-coding	482	1084.5	1011	999	1287	971.5	1957	1585	2098.5	1138	628.5	676.5	785.5	841.5	660	1331.5	3537	3028
NM_001159394	chr16	55811377	55822138	-	3611	1	Nfkbiz|AA408868|INAP|Mail|-|16|16 C1,1|protein-coding	74	204	189.5	702	3773	1260	506	1181	334	264	140.5	181.5	1087	505.5	549.5	492.5	823	801.5
NM_007948	chr7	19345071	19356524	+	1070	1	Ercc1|Ercc-1|-|7 A3|7 9,6 cM|protein-coding	226	373.5	565	398	662.5	461	621.5	442.5	510	569.5	324.5	319	507.5	590	379	2790.5	5118.5	6011
NM_001360783	chr1	182275964	182282195	-	1703	1	Degs1|AA536663|Degs|Des1|Mdes|-|1|1 H5|protein-coding	926	1762	1902.5	2114.5	3243	2353	1941	1829.5	1983.5	3779.5	2296	2326	3698.5	4130	2741.5	1911	4204	3763.5
NM_175328	chr10	103367808	103419379	+	3629	1	Slc6a15|AA536730|AI326450|AI326451|v7-3|-|10|10 D1|protein-coding	76	173	191.5	277.5	302	182.5	1	3	4	3	0	0	629	578.5	442	0	1.5	1.5
NM_001293672	chr3	146450467	146465848	+	2885	1	Ctbs|2210401K11Rik|CTB|-|3|3 H2|protein-coding	67.5	121.5	128	411.5	457	366.5	193	195.5	288.5	390.5	291	225	513	547.5	371.5	436.5	1007	1060
NM_026782	chr17	29703332	29717017	-	1364	1	Ccdc167|1110021J02Rik|-|17 A3,3|17|protein-coding	164	221	308	114	166.5	170.5	156.5	143	151.5	110.5	63	69.5	180.5	154	91.5	97.5	179.5	164.5
NM_177719	chr17	33135590	33139683	-	3706	1	Morc2b|4932411A10Rik|Tce6|-|17|17 B1|protein-coding	0	0	0	0	0	1	1	0	0	0.5	0	2	0	1	0	1	0	1
NM_001290824	chr2	121171168	121198770	+	4230	1	Tubgcp4|4932441P04Rik|76p|D2Ertd435e|GCP-4|-|2 E5|2 60,37 cM|protein-coding	615.5	892.5	1092	846	1058	960	1053	783.5	685	778	486.5	454	1136.5	1208.5	687.5	793.5	935.5	1067
NM_054070	chr8	123477862	123503916	+	4249	1	Afg3l1|1700047G05Rik|3110061K15Rik|-|8|8 E1|protein-coding	1354.5	2200.5	2976.5	1577	2118	1695.5	2401.5	1147.5	1344.5	3042.5	1835	1635	2365.5	2653.5	1564	1558	2092	2403.5
NM_001135559	chr12	69583761	69681852	-	5587	1	Sos2|SOS-2|mSOS-2|-|12 C2|12 28,93 cM|protein-coding	683.5	915	1029.5	753.5	876.5	762.5	1221	851	731.5	1904.5	971.5	1026.5	858	652.5	492	549.5	690.5	756.5
NM_027613	chr6	60944317	60989378	+	4626	1	Mmrn1|4921530G03Rik|Emilin4|Mmrn|-|6 B3|6 29,22 cM|protein-coding	1	2	1	0	2	23	11	0	1	0	0	0	0	146.5	147.5	0	2	1
NR_040698	chr8	57651753	57663430	+	1494	1	AW046200|-|-|8|8 B2|ncRNA	1.5	3.5	5	6	10	5.5	11	2	4	9	0	3	11	9	6	10.5	10.5	12.5
NM_016852	chr11	116078571	116086995	-	1818	1	Wbp2|-|-|11|11 E2|protein-coding	3833.5	7597	8310	2922.5	3281	3156.5	4715.5	3463.5	3628	3066.5	1841	1702.5	2320.5	2514	1774	1712	2563	2667.5
NM_001168659	chr13	74350317	74359668	+	3431	1	Ccdc127|0610011N22Rik|5430420E17Rik|A430066A18|AI256405|AW050060|C130002N06|-|13|13 C1|protein-coding	570	716.5	979	831	868.5	786	865.5	591.5	692	1134	705	722	956.5	1064	604	820	1633	1596
NM_001357528	chr3	30792876	30821263	+	3316	1	Sec62|3100002M17Rik|AI844545|AW545092|Dtrp1|HTP1|Tloc1|-|3|3 A3|protein-coding	1165	2020	2405	1544.5	1759.5	1598.5	2249.5	1669.5	2830	2629	1528	1514	1573	1656.5	1095	1418.5	2200.5	2121.5
NM_001166407	chr18	34624624	34633277	+	3556	1	Kif20a|AA415432|Rab6kifl|-|18 B1|18 18,69 cM|protein-coding	1017.5	1099	2082.5	1639.5	1995.5	1474	1476.5	696	639.5	1417.5	871.5	739.5	2096	2222	1314.5	3060	4203	4543
NM_028959	chr13	74036495	74062285	-	3618	1	Cep72|2610029E11Rik|4933440J22Rik|-|13|13 C1|protein-coding	68.5	105	139	64.5	94.5	73.5	95.5	50.5	31.5	102	59	45.5	104.5	98	63	70.5	111	160
NM_001289629	chr6	17743592	17943023	+	1858	1	St7|9430001H04Rik|Fam4a2|HELG|RAY1|SEN4|TSG7|-|6|6 A2|protein-coding	254	331.5	589.5	278	389.5	293.5	291.5	160.5	227.5	428	296	272	313.5	311	224	282	682	620
NM_009374	chr2	130012340	130050399	+	4129	1	Tgm3|AI893889|TG E|TG(E)|TGE|TGase E|TGase-3|we|-|2|2 F1|protein-coding	0	0	0	1.5	1	2	1	0	0	16	3.5	11	0	3.5	0	1	0	3
NM_001290788	chr2	114105162	114175339	-	4378	1	Aqr|AW495846|mKIAA0560|-|2 E4|2 57,57 cM|protein-coding	1003	1210.5	1625	753	871	877.5	1154	794.5	642	1117	666	646.5	1456	1355.5	968.5	840	801.5	1037
NM_011033	chr18	39773497	39776082	+	2583	1	Pabpc2|Pabp|Pabp+|Pabp2|-|18|18 B3|protein-coding	0	1	0	1.5	0	0	0	0	0	0	1	0	0	0	0	1	0	3
NM_027030	chr9	35124414	35175987	-	1186	1	Dcps|1700001E16Rik|AA408441|-|9|9 A4|protein-coding	842	1264.5	1791.5	546	801.5	647.5	628	415	503.5	403.5	240	212	741.5	1047.5	555.5	515.5	839.5	938.5
NM_028231	chr3	31902703	32200180	+	2911	1	Kcnmb2|2700049B16Rik|3110031N04Rik|-|3|3 A3|protein-coding	0	0	0	0	0	0	12	0.5	8	0	0	0	0	0	0	0	0	0
NM_172613	chr16	29396038	29541483	-	4025	1	Atp13a4|4631413J11Rik|4832416L12|9330174J19Rik|-|16|16 B2|protein-coding	0	1	0	0	0	0.5	0	2.5	1	2.5	0	2	312	290.5	217.5	0	0.5	1
NM_001290782	chr2	93833467	93849943	-	3936	1	Accs|2610203E10Rik|Phacs|-|2|2 E1|protein-coding	101	242	201	140.5	190	153	245.5	136.5	166	110	58.5	72.5	123.5	134.5	72.5	103	175	206.5
NM_029363	chr5	93206518	93213474	+	543	1	2010109A12Rik|-|-|5|5 E2|protein-coding	0	0	0	0.5	0.5	1	0	0.5	0	0	0	0.5	1	0	3	0	1.5	0
NM_001081362	chr5	144768792	144859773	+	12403	1	Trrap|AI481500|-|5|5 G2|protein-coding	2111.5	3290.5	4006.5	2378.5	1788.5	2279	4040.5	2019.5	1661	2475.5	1588	1518	4703.5	4651	3000	2598.5	1426	2060
NM_146956	chr7	140322701	140323630	+	928	1	Olfr525|MOR251-2|-|7|7 F4|protein-coding	0	0	0	0	0	0	0	0	0	0	0	0	0	0	0	0	0	0
NM_001195485	chr17	80200080	80207305	-	2269	1	Srsf7|35kDa|9430065L19Rik|9G8|NX-96|Sfrs7|-|17|17 E3|protein-coding	1800	2253	3450	2151.5	2939.5	2228	2111.5	1287	1275.5	2619.5	1555	1415.5	3520	3525.5	2173	2030	3942	3451.5
NM_001166210	chr16	49057486	49199104	+	6297	1	Myh15|EG667772|-|16|16 B5|protein-coding	0	0	0	0	1	0	1	0	0	0	0	0	0	3	0.5	0	1.5	0.5
NM_025476	chr4	19575066	19606932	+	1863	1	Rmdn1|Fam82b|RMD-1|-|4|4 A3|protein-coding	49.5	71.5	59	70	53	38	43.5	62	84.5	77	34.5	46.5	98.5	74.5	46	62.5	147.5	140.5
NM_001358985	chr10	75893398	75895941	+	1204	1	Derl3|1810006I20Rik|1810063P04Rik|IZP6|derlin-3|-|10|10 C1|protein-coding	2.5	0.5	1.5	4	5.5	5.5	15.5	65.5	34	5	0	1	3.5	6	7.5	3.5	1.5	3.5
NR_045319	chr19	57273960	57277052	+	388	1	4930449E18Rik|-|-|19|19 D2|ncRNA	0	0	0	0	0	0	0	0	0	0	0	0	0	0	0	0	0	0.5
NM_182807	chr10	123264076	123741204	+	4356	1	Fam19a2|6330575M02|FAM19A2 TAFA-2|Sam2|TAFA2|Tafa-2|-|10|10 D2|protein-coding	1	0	2	28	21	4	33	11.5	21	2.5	1	5.5	8	2	0	22	33	24.5
NM_001329621	chr17	44078802	44086561	+	4694	1	Enpp5|AW061004|D17Abb1e|E-NPP 5|-|17 B3|17 20,3 cM|protein-coding	554	1116.5	803.5	16	19.5	23	31.5	38	39	5.5	14	7	150.5	145.5	89	29.5	37	34
NM_001242615	chrX	74282718	74290151	+	1769	1	Taz|5031411C02Rik|9130012G04Rik|AW107266|AW552613|G4,5|-|X A7,3|X 37,95 cM|protein-coding	262	470.5	482.5	372.5	597.5	521.5	731	559.5	671	434.5	291.5	297	547.5	514.5	395.5	349.5	825	716.5
NM_027180	chr7	101385526	101412586	+	4897	1	Arap1|2410002L19Rik|Centd2|mKIAA0782|-|7|7 E2|protein-coding	779	1704.5	1682.5	1605	1772.5	2171	1753	2167.5	3151	3844	2429.5	2554.5	1942.5	1452	1763.5	1877	1670.5	1952
NM_029735	chr1	185363044	185428360	+	4872	1	Eprs|2410081F06Rik|3010002K18Rik|C79379|Qprs|-|1|1 H5|protein-coding	3372.5	4259	6856.5	3348	3479.5	3248.5	2814.5	1886.5	3660.5	6389.5	3752	3738.5	6675	6711	4610.5	4881	5686	6922.5
NM_172658	chr1	96818784	96872171	-	2379	1	Slco4c1|9530051F04|C330017E21Rik|OATP-H|OATP-M1|OATP4C1|OATPX|PRO2176|SLC21A20|oatp-R|-|1|1 D|protein-coding	0	0.5	1	1	1	2	2	3.5	5.5	0	0.5	0	0	2	0	1.5	0.5	0
NM_001271873	chr9	122175874	122294423	-	2464	1	Ano10|AI604832|Tmem16k|-|9|9 F4|protein-coding	487	871	1001.5	484.5	587	490	943.5	532.5	795.5	1118	744.5	738.5	670	718	505.5	613	862	995
NM_001359296	chr9	72985504	73015999	+	2819	1	Ccpg1|1700030B06Rik|1810073J13Rik|9430028F23Rik|AI426686|AI875170|CPR8|D9Ertd392e|-|9 D|9 40,08 cM|protein-coding	379.5	756.5	791	818.5	687.5	774.5	1041.5	1074.5	1185.5	502.5	357	359	548.5	435	402.5	499	659	705
NM_001331162	chr12	54670340	54695894	-	4078	1	Eapp|1810011O16Rik|-|12|12 C1|protein-coding	403.5	630	738	658	849.5	612.5	868.5	618.5	700.5	888	458.5	458.5	553.5	499	334	393	1009	894
NR_029791	chr7	101475376	101475443	+	67	1	Mir139|Mirn139|mir-139|mmu-mir-139|-|7|7 E2|ncRNA	0	0	0	0	0	0	0	0	0	0	0	0	0	0	0	0	0	0
NM_183405	chr7	4751792	4753094	-	547	1	Cox6b2|1700067P11Rik|BC048670|COXVIB2|-|7|7 A1|protein-coding	0	2.5	4.5	4	3.5	6	13.5	7.5	7.5	7.5	2	1	4	1	4.5	2	12	6.5
NM_198052	chr5	119670862	119684724	+	4767	1	Tbx3|D5Ertd189e|-|5 F|5 60,34 cM|protein-coding	1	28	16	238	363.5	249	881.5	103.5	210.5	1960.5	1010.5	1194.5	1030	799.5	477	20.5	18.5	18.5
NM_001145922	chr14	51984833	52006247	+	5453	1	Arhgef40|E130112L23Rik|Gm669|Solo|-|14|14 C2|protein-coding	567.5	1005.5	1169	5322	5396	5193.5	3657.5	2349.5	1752.5	2594.5	1557.5	1528	2342.5	2737	1566	1571	1687	1783
NM_027066	chr9	108914619	108915563	+	534	1	Tmem89|1700024B07Rik|-|9|9 F2|protein-coding	0.5	0	0.5	0	0	0.5	0	0	0	0	0	0	0	0	0	0	0	0
NM_001194921	chr9	99690797	99717267	-	2766	1	Cldn18|-|-|9|9 E3,3|protein-coding	0	0	1	3	2	3	2	1	0	0	3	0	5	9	10.5	3	16	3
NM_001005748	chr13	43122839	43138512	+	3828	1	Phactr1|9630030F18Rik|Rpel1|-|13|13 A4|protein-coding	285	495.5	525.5	11	21	15	36.5	47.5	109	730	396.5	398.5	319	354.5	228.5	102	143	173.5
NM_001039106	chr14	45593171	45658143	-	5001	1	Ddhd1|Mir5131|PA-PLA1|-|14|14 C1|protein-coding	412	615	684.5	344.5	408	343.5	592.5	643.5	690.5	426	325	290	573	517	367.5	467.5	548.5	686
NM_001025083	chrX	38104062	38110907	-	929	1	Rhox12|Gm1148|-|X|X A3,3|protein-coding	0	0	0	0	0	1	0	0	0	0	0	0	0	0	0	0	0	0
NM_011753	chr9	20428318	20460160	-	11395	1	Zfp26|5033428C05Rik|KRAB15|Zfp-26|Zfp70|Zfp81-rs1|mKIAA4196|mkr-3|mszf14|mszf52|-|9 A3|9 7,55 cM|protein-coding	298	391	491	351	378	247.5	483	258.5	329.5	354	176.5	196.5	351.5	308	216.5	407	505	617.5
NM_001346655	chr3	152395473	152462826	+	6011	1	Zzz3|3110065C23Rik|6430567E01Rik|AA408566|AI481057|AW556059|R75514|-|3|3 H3|protein-coding	411	550.5	825	949	962	786	813	537.5	749.5	764.5	469.5	443	1011.5	1040	717.5	838	1066.5	1330
NM_008746	chr7	78192114	78577838	-	2959	1	Ntrk3|AW125844|Ntrk3_tv3|TrkC|-|7 D2|7 44,01 cM|protein-coding	3.5	24.5	6.5	0	0	3	3	2	0.5	1	0.5	0	0	0	0	0	3	1.5
NM_007628	chr3	55045469	55055055	-	1555	1	Ccna1|-|-|3|3 C|protein-coding	2	4	8.5	0	0	0.5	1	1	0	0	0	0	0	0	0	0	1	0
NR_030492	chr9	108969922	108970003	+	81	1	Mir711|Mirn711|mir-711|mmu-mir-711|-|9 F2|9|ncRNA	0	0	0	4.5	4	2.5	78	10.5	19	22	29.5	25.5	16.5	10	4	0	0	0
NM_001177570	chr11	74070170	74087301	+	4802	1	Zfp616|Gm12330|-|11|11 B4|protein-coding	0	0	0	0	0	0	0	0	0	0	0	0	0	0	0	0	0	0
NR_151588	chr3	95739974	95754977	-	2149	1	Tars2|2610024N01Rik|AI429208|Tarsl1|thrRS|-|3|3 F2,1|protein-coding	467.5	721.5	1160	507	896	613.5	555	582.5	562	767	468	456	1014	1183	807.5	656	1334	1337
NM_030022	chr5	140563189	140565067	-	532	1	Grifin|E130101O17Rik|-|5|5 G2|protein-coding	0	0.5	0.5	0	1	0	0	0	0	0	0	0	0.5	0.5	0.5	0	1	1
NM_001361961	chr19	10688735	10714628	+	2527	1	Vps37c|5730409F24Rik|AU042646|-|19|19 A|protein-coding	492	942.5	1122	903.5	1197.5	997.5	1535	1066.5	1112	684	396.5	365.5	875.5	1019.5	673	458	569.5	769
NM_172664	chr2	70712408	70825480	-	4009	1	Tlk1|4930545J15Rik|-|2|2 C2|protein-coding	1027	1639.5	1836.5	1097.5	1404.5	1197	1331.5	864	1001.5	1340.5	708.5	751.5	1187	1126.5	856	1604.5	2198	2442.5
NM_001290123	chr19	4784293	4794009	-	2557	1	Rbm4|4921506I22Rik|Lark1|Mlark|Rbm4a|lark|-|19|19 A|protein-coding	201	314.5	414	228	270.5	255.5	365.5	238.5	293	150.5	107.5	101.5	248.5	345	215	218	359	439.5
NM_026453	chr8	31159468	31168724	-	1845	1	Mak16|2600016B03Rik|AI314911|Rbm13|-|8|8 A3|protein-coding	689	788.5	1410	929.5	1271	819.5	895	389	510	2144	1220	1157	2628	2584.5	1728	1235.5	2596.5	2447
NM_001355118	chr2	55435970	55598145	+	4895	1	Kcnj3|GIRK-1|GIRK1|Kcnf3|Kir3,1|-|2|2 C1,1|protein-coding	0	0	0	0	0	0	0	0	0	0	0	0	0	0	0	0	0	0
NM_001359118	chrX	136822161	136838582	+	3546	1	Plp1|DM20|Plp|jimpy|jp|msd|rsh|-|X F1|X 59,1 cM|protein-coding	139	416.5	348	14.5	24	15.5	38.5	70	70	7	4	9	20	16.5	26.5	9.5	18	23.5
NM_001163518	chr15	75979872	75982285	-	2411	1	Ccdc166|2410075B13Rik|-|15|15 D3|protein-coding	1	13	14	15	18	19	169	99.5	170	12	10	14	12	20	12	70	110	129
NM_053245	chr11	72028722	72037509	-	1562	1	Aipl1|A930007I01Rik|-|11|11 B4|protein-coding	9	12	14	12	25	22.5	17.5	6	10.5	11.5	11	8	13	22	8	20	42.5	47.5
NM_001114322	chr7	141269085	141276786	-	2612	1	Cdhr5|1810074H01Rik|AI481143|Mucdhl|Mupcdh|-|7|7 F5|protein-coding	3	9.5	3.5	0.5	4.5	7	123	41.5	58	76	23	42	39	38.5	22	5	10.5	7.5
NM_028540	chr1	157099147	157108650	-	893	1	Tex35|1700057K13Rik|-|1|1 G3|protein-coding	0	0	0	0	3	0	1	0	0	5	0	0.5	0	1.5	0	0	0	0
NR_029808	chrX	72261031	72261112	-	81	1	Mir224|Mirn224|mir-224|mmu-mir-224|-|X|X A7,3|ncRNA	0	0	0	0	0	0	0	0	0	0	0	0.5	0	0	0	0	0	0
NM_001277106	chr11	80046493	80080991	-	2274	1	Crlf3|BB164954|Creme9|Cytor4|-|11 B5|11 47,43 cM|protein-coding	466	579.5	758.5	757	926.5	871	595.5	458	517.5	783.5	462.5	483	1230	1336.5	903	720.5	1080.5	1129
NR_015517	chr5	128579130	128600687	-	2399	1	5930412G12Rik|-|-|5|5 G1,3|ncRNA	0	0	0	1	2.5	0	4.5	9	18	0	1	0	6	0	3	0	1	0
NM_001356359	chrX	38600471	38613524	+	1102	1	Mcts1|1500019M23Rik|MCT-1|-|X|X A3,3|protein-coding	181.5	253	378	192.5	346.5	179.5	237.5	145	364	347.5	180.5	183.5	357.5	327.5	196.5	233	635.5	493.5
NM_001163266	chr4	126096653	126098584	+	807	1	Lsm10|-|-|4|4 D2,2|protein-coding	181	301.5	336	300	426.5	361	346.5	221.5	255.5	233.5	158.5	156	266.5	376.5	231	172	419	355.5
NM_001271546	chr18	36528152	36544608	+	3035	1	Slc4a9|AE4|D630003B07|D630024F24Rik|-|18|18 B2|protein-coding	0	0	0.5	0	0	2	3	2	0	5.5	3	1	5.5	3.5	1.5	0	0	1.5
NM_207157	chr4	118829485	118830438	-	952	1	Olfr1333|GA_x5J8B7TQTH0-2-774|MOR259-11|MOR259-6|-|4|4 D2,1|protein-coding	0	0	0	0	0	0.5	0	0	0	0	0	0	0	0	0	0	0	0
NM_054099	chr15	76948261	76950979	+	1616	1	1110038F14Rik|-|-|15|15 D3|protein-coding	446	911	1031.5	633.5	972	835	759	729.5	769	719	393	445.5	840	986.5	589.5	525	1260	1192
NM_001039519	chr9	70012548	70022866	+	888	1	Gtf2a2|TFIIA-gamma|TfIIg|Tfiia2|-|9|9 D|protein-coding	428	537	869.5	514.5	802.5	501	327	260.5	440.5	663.5	400.5	338.5	524.5	491	321	407.5	1116	964.5
NM_013753	chr10	61319657	61383523	-	4252	1	Pald1|MMPAL|Pald|mKIAA1274|-|10|10 B4|protein-coding	241	388	515.5	581.5	558.5	555	1225	844.5	1175	985.5	699.5	605	1073.5	1295	925	581.5	786	920
NM_001162414	chr11	71153102	71201456	-	4115	1	Nlrp1b|Nalp1b|-|11|11 B4|protein-coding	6	20.5	22	15	27	36.5	29.5	53	76	18.5	22	15.5	56.5	26.5	42.5	139	189.5	120.5
NR_131241	chr7	23404102	23441923	+	3357	1	Nlrp5|Mater|Nalp5|Op1|PAN11|-|7 A3|7 10,22 cM|protein-coding	0	0	0	0	0	0	0	0	0	0	0	0	0	1	0	0	0	0
NR_153192	chr10	63060713	63064125	+	781	1	Pbld1|0610038K03Rik|Mawbp|Pbld|-|10|10 B4|protein-coding	0	0	0.5	0.5	0.5	0.5	1	1.5	2.5	0.5	0	0	0	0.5	0	0	0	0
NM_146579	chr2	86007778	86008710	+	931	1	Olfr1032|MOR199-1|-|2|2 D|protein-coding	0	0	0	0	0	0	0	0	0	0	0	0	0	0	0	0	0	0
NM_009734	chr11	120064430	120086827	-	3550	1	Cep131|AZ1|Azi|Azi1|-|11|11 E2|protein-coding	438.5	718.5	973	461.5	485.5	443	661.5	460	420	551.5	329	296	619	704.5	394.5	388	268.5	374.5
NM_019515	chr5	76333495	76363777	-	805	1	Nmu|-|-|5|5 C3,3|protein-coding	0	0	0	0	0	0	0	0	0	0	0	0	0	0	1	0	0.5	0
NM_001159543	chr2	62333223	62412231	-	3627	1	Dpp4|Cd26|Dpp-4|THAM|-|2 C1,3|2 35,85 cM|protein-coding	12	17.5	26.5	52.5	64	65	25.5	191.5	117.5	47.5	29	37	145	52.5	72.5	29.5	51	56.5
NM_020021	chr4	3870658	3872105	-	1445	1	Mos|c-mos|-|4 A1|4 2,16 cM|protein-coding	0	0	0	0	0.5	2	0	0	0	0	0	0	0	0	0	1	0	2
NM_026247	chrX	144317966	144325197	+	1634	1	Alg13|2810046O15Rik|4833435D08Rik|Glt28d1|MDS031|-|X|X F2|protein-coding	43.5	55.5	84.5	45	71.5	50.5	40	26.5	44	140.5	97	107.5	193	179.5	111	93	226.5	161.5
NM_001172121	chr9	116572747	117629913	-	7387	1	Rbms3|6720477E09Rik|8430436O14Rik|-|9|9 F3|protein-coding	25	75.5	70.5	157.5	111	186	341.5	290	417.5	78.5	71	68.5	218.5	110.5	174	46	65	64.5
NM_001160212	chr1	181352628	181460641	+	2519	1	Cnih3|2900075G08Rik|CNIH-3|-|1|1 H4|protein-coding	0	0	1	0	0	0	0	0.5	1	0	0	0	0	1.5	0	1	5	1
NR_077229	chr15	81242654	81247971	-	1060	1	8430426J06Rik|-|-|15|15 E1|ncRNA	0	0	0	0	4	1	3	1	3	0	0	0	0	1	0	2.5	0	2
NM_001362167	chr7	99381518	99461874	+	4498	1	Gdpd5|BC024955|Gde2|-|7|7 E1|protein-coding	63	152.5	94.5	349.5	296	264.5	785	1677	1316.5	2719	1708.5	1792.5	614.5	856.5	461.5	186.5	111	186.5
NM_011060	chr4	140785369	140810648	-	3050	1	Padi3|AI507004|Pad3|Pdi3|mKIAA4171|-|4 D3|4 72,5 cM|protein-coding	2	7	10	19	5	7	12	18.5	36	129	72.5	57.5	42	44	17	5.5	3	14.5
NR_033526	chr2	39157486	39162235	-	4749	1	Gm16523|A130054J05Rik|-|2|2 B|pseudo	0	0	0.5	0	0	0	1	1	1	2.5	0	0	2	1	2	0	1	0
NM_013632	chr14	50944303	50953412	+	2933	1	Pnp|AL024301|AU015798|Np|Np-1|Np-2|Pnp1|-|14 C1|14 26,31 cM|protein-coding	284.5	550.5	699.5	829.5	1476	1414	1338	1242.5	1785	2208	1521.5	1497	2014	1808	1439.5	792	1346	1360
NM_001007575	chr13	67490167	67500522	-	2353	1	Zfp58|A530094I17Rik|Mfg-1|Mfg1|Rslcan5|Zfp817|-|13|13 B3|protein-coding	77	102	146.5	75	55.5	54.5	96.5	47	73	39.5	24.5	27.5	33	46	32	86	165	158.5
NR_126063	chr8	36985573	37024238	-	1792	1	G630064G18Rik|-|-|8 A4|8|ncRNA	1.5	0.5	2	0	0	0	0	0	0	1	0	0	0	0	0	0	0	0
NM_026487	chr19	32672563	32712298	-	2801	1	Atad1|4921525H23Rik|AW107648|Thorase|-|19|19 C1|protein-coding	1003	1400.5	1746	1396.5	1622	1386	1729.5	1111.5	1249.5	1629	969	947	1966	1831	1346.5	1204.5	1955.5	2028.5
NM_133247	chr3	152346478	152393614	+	4165	1	Usp33|9830169D19Rik|AA409780|Vdu1|-|3|3 H3|protein-coding	415	682.5	765.5	728	856	826.5	1012	839.5	661	1434.5	791	901	1363.5	1311.5	812.5	932.5	1207	1510.5
NM_153792	chr17	24508850	24527938	-	2712	1	Traf7|RFWD1|-|17|17 A3,3|protein-coding	1261.5	1944	2751.5	2905.5	4381.5	3202	3431.5	1805	1749	3218	1921	1814.5	3502	3683	2308.5	1909.5	3348.5	3275.5
NM_001039652	chr10	6788576	7038209	+	2656	1	Oprm1|M-OR-1|MOP-R|MOR-1|MOR-1O|Oprm|mor|muOR|-|10 A1|10 1,85 cM|protein-coding	0	0.5	0	0.5	1.5	0.5	0	0.5	0	0.5	1	0.5	0	0.5	0.5	1.5	1.5	1
NM_011245	chr9	89909775	90026979	+	4199	1	Rasgrf1|AI844718|CDC25|CDC25Mm|Gnrp|Grf1|Grfbeta|P190-A|Ras-GRF1|p190|p190RhoGEF|-|9 E3,1|9 47,31 cM|protein-coding	0	0	2	5	9	4	0	2	5.5	0.5	1	5	2.5	2.5	0.5	0	0	0
NM_016864	chr10	63100156	63100605	+	448	1	Atoh7|Math5|bHLHa13|-|10 B4|10 32,54 cM|protein-coding	0	0	0	0	0	0.5	0	0	0	0	0	0	0	0	0	0	0	0
NM_001284506	chr15	89155546	89180788	-	6411	1	Plxnb2|Debt|plexin-B2|-|15 E3|15 44,68 cM|protein-coding	7080	10608.5	13663	8156.5	7706.5	9849.5	15120.5	10118.5	8831.5	12637.5	8077.5	7486	7595.5	8237.5	5646	7187.5	6366.5	7594.5
NR_152214	chr6	117495235	117500078	+	1968	1	6820426E19Rik|Gm43983|-|6 F1|6|ncRNA	0	0	0	0	0	0	1	0	0	0	0	0	0	0	0	0	0	1
NM_010488	chr4	110203737	110286834	-	4085	1	Elavl4|Elav|Hud|PNEM|-|4 C7|4 51,42 cM|protein-coding	0	0	0	0	0	0	1	1	0	1	0.5	0	0	1	0	0	2	0
NM_145147	chr5	110103977	110108197	-	1603	1	Gtpbp6|AV119224|Pgbpll|pgpl|-|5|5 F|protein-coding	169	386.5	416.5	462.5	724.5	537.5	880.5	575	636.5	375	220.5	163.5	502	556.5	420	398	738.5	755.5
NR_003617	chr3	48605731	48609100	-	3369	1	1700018B24Rik|-|-|3|3 C|pseudo	0	0	0	0	1	0	0	0	0	0	0	0	0	0	0	0	1	0
NM_203508	chr14	51116553	51117791	+	1236	1	Eddm3b|Fam12|Gm75|-|14|14 C1|protein-coding	0	0	0	0	1	0	0	0	3.5	0	0	0	0	1	1	0	0	0
NM_027204	chr11	120484637	120488754	+	974	1	Mrpl12|0610034O11Rik|1500031N16Rik|L12mt|MRP-L12|Rpml12|-|11|11 E2|protein-coding	2145.5	2782	5019	1671.5	3171	2047	1701.5	1067.5	1500	3684	2132	1957.5	2943.5	3730	2159.5	1076	2699.5	2293
NM_001360384	chr2	136081088	136387967	-	4807	1	Pak7|2900083L08Rik|PAK-5|PAK-7|Pak5|-|2|2 F3|protein-coding	1	0	0	0.5	0	0	0	0	0	0	0	0	0	0	0	0	0	0
NM_001293655	chr6	87999106	88019795	-	2113	1	Rab7|Rab7a|-|6 D1|6 39,13 cM|protein-coding	5184	8471	10416	3778	4938	3914	4554.5	3788	4964.5	5260	3336.5	3348	4705	4149.5	3182.5	3745	7178.5	6918.5
NM_009654	chr5	90460870	90476602	+	2044	1	Alb|Alb-1|Alb1|BCL002|-|5 E1|5 44,7 cM|protein-coding	1670.5	3245.5	2270.5	2375	2381.5	2948	3069	2364	5069.5	1954.5	1172.5	1018	1899.5	1952.5	1417.5	1	1	0
NM_001289631	chr2	144270904	144281227	+	2771	1	Mgme1|8430406I07Rik|AI426476|-|2|2 G1|protein-coding	237	323	536.5	306	341.5	280.5	246	180	260.5	302.5	155.5	170.5	846	1005	559.5	361.5	576	627.5
NM_008327	chr1	173962569	173982844	-	1787	1	Ifi202b|Ifbip-1|Ifi202|Ifi202a|p202|-|1|1 H3|protein-coding	0	0	0	0	0	1	0	0	0	0	0	0	0	1	0.5	1901	4743	4389.5
NM_001355770	chr6	42668002	42710115	-	5381	1	Tcaf1|2810407D09Rik|3321401G04Rik|A230020K05Rik|AI848529|Fam115a|-|6 B2,1|6|protein-coding	426.5	816	964	335	381	289	323.5	275	213.5	238	185	166.5	735	680	480.5	35	62.5	62
NM_001360887	chr1	86582921	86606828	+	2590	1	Cops7b|D1Wsu66e|E130114M23|-|1 C5|1 43,97 cM|protein-coding	369.5	575	819	724	943.5	660.5	502	309.5	403	659	393.5	397.5	701	894.5	510.5	368.5	675.5	647
NM_025580	chr1	74285034	74287453	+	630	1	Pnkd|2210013N15Rik|2810403H05Rik|AI854243|Brp17|MNCb-5687|MR-1|Tahccp2|-|1|1 C3|protein-coding	272.5	486.5	619	242	302.5	262.5	240.5	212.5	318.5	245.5	136	128	270.5	391.5	227.5	186.5	454	457.5
NM_001359841	chr15	37366175	37792428	-	3823	1	Ncald|AI848120|D030020D09Rik|D15Ertd412e|-|15 B3,1|15 14,94 cM|protein-coding	685	1123.5	1348.5	8	8.5	12.5	249.5	507	292	13.5	8	11.5	21.5	8.5	22	12	21	14.5
NM_001277246	chr15	89568326	89574585	+	1493	1	Acr|-|-|15 E3|15 44,96 cM|protein-coding	0	0.5	0	1	4.5	0.5	1.5	4	5	1	0	0	1	1.5	0	0	1	0
NM_001357344	chr3	116513070	116549981	+	3165	1	Dbt|BCKAD-E2|D3Wsu60e|-|3 G1|3 50,37 cM|protein-coding	255	391.5	496	317	327.5	285.5	126.5	130.5	211	695	420.5	433	118.5	49.5	58	173.5	326	358
NM_134228	chr7	10633587	10634483	+	895	1	Vmn1r70|V1rd2|V1rl1|-|7|7 A1|protein-coding	0	0	0	0	0	0	0	0	0	0	0	0	0	0	0	0	0	0
NM_001164217	chr2	156144153	156145794	+	461	1	Romo1|2010100O12Rik|AI853864|-|2|2 H1|protein-coding	625.5	1051.5	1281	572.5	839	659	937.5	528.5	985	834	537.5	521.5	1232.5	1675.5	989	366.5	996	785.5
NM_001080158	chr15	82233776	82244336	-	1196	1	Cenpm|2610019I03Rik|AI853711|Pane1|-|15|15 E1|protein-coding	249.5	396	599	256.5	348.5	277	536	277.5	234	332	186	182	408.5	660.5	298.5	436.5	718	846
NM_001277531	chr4	73605544	73611925	+	1232	3	Gm11236|-|-|4 C3|4 36,06 cM|protein-coding	0	0	0	0	0	0	0	0	0	0	0	0	0	0	0	0	0	0
NM_001310657	chr7	32209173	32211142	-	515	1	Scgb2b11|Abpbg11|Gm4687|-|7 B1|7|protein-coding	0	0	0	0	0	0	0	0	0	0	0	0	0	0	0	0	0	0
NM_176979	chr9	103305327	103350427	+	5081	1	Topbp1|1110031N14Rik|2810429C13Rik|AI256758|D430026L04Rik|mKIAA0259|-|9|9 F1|protein-coding	1609	1926.5	3175	2457.5	3048	2560	1815	926	886	2031	1300.5	1137	3248	3044.5	1975.5	2420.5	2940	3399.5
NM_027886	chr1	75521529	75537335	+	4431	1	Stk11ip|1200014D22Rik|BB131189|LIP1|LKB1IP|-|1|1 C4|protein-coding	630.5	1204.5	1324	628	852.5	807.5	862.5	630.5	935	962	633.5	564	986	1152	752	457.5	470	544
NM_001347481	chr13	9684836	9764470	-	3828	1	Zmynd11|2210402G22Rik|BS69|-|13|13 A1|protein-coding	1402.5	2261	2601	1757.5	1958.5	1714.5	2211.5	1554.5	1676.5	1494.5	943	1023	1374.5	1331.5	945	1417	1976	1928
NM_016796	chr1	162570828	162599078	+	2522	1	Vamp4|D1Ertd147e|Vamp-4|-|1 H2,1|1 70,29 cM|protein-coding	191.5	301.5	302	254.5	320.5	275.5	285	222.5	345.5	242	151	111	306	265	216	306.5	657.5	626.5
NR_029724	chr14	54949060	54949142	-	82	1	Mir208a|Mirn208|Mirn208a|mir-208|mir-208a|mmu-mir-208|-|14|14 C2|ncRNA	0	0	0	0	0	0	0	0	0	0	0	0	0	0	0	0	0	0
NM_001358562	chr10	41538844	41716463	-	7044	1	Ccdc162|5033413D22Rik|Ccdc162p|Gm29096|Gm61|Gm6976|-|10|10 B2|protein-coding	4.5	2	2	28	30.5	19.5	17	8.5	11	8	3	3.5	47.5	20	17	2	2	7.5
NM_146236	chrX	136707982	136709873	+	1194	1	Tceal1|0610011M09Rik|BC011290|P21|SIIR|pp21|-|X|X F1|protein-coding	1	3	3	19	39.5	30	23.5	20	39	25	10.5	11	19	4	14	10	11	7
NM_007867	chr11	95140447	95145801	-	1815	1	Dlx4|Dlx-4|Dlx7|-|11 D|11 59,01 cM|protein-coding	1	2	0	38.5	59.5	28	51.5	22.5	28.5	279.5	189.5	156.5	111.5	129	80.5	9	3	16.5
NM_021409	chr2	168081004	168101203	+	3394	1	Pard6b|AV025615|Par6b|-|2|2 H3|protein-coding	92.5	163	184	96	115.5	92.5	39	19	10	304	170	177	259.5	249.5	157	74	54	76.5
NM_001177392	chr2	29761528	29764089	+	623	1	Gm13547|-|-|2 B|2|protein-coding	1	1	0.5	1	0.5	0.5	0	0	1.5	0.5	0	1	0	0	0	0	0.5	0
NM_010887	chr13	114287795	114388094	-	1527	1	Ndufs4|6720411N02Rik|C1-18k|-|13|13 D2,2|protein-coding	641	1014.5	1263.5	420.5	759.5	517.5	661.5	356.5	597	621	393.5	409.5	903.5	1039.5	655.5	541.5	1470	1221
NR_153348	chr5	110829070	110839777	-	803	1	Hscb|AI325508|AW049829|Hsc20|-|5|5 F|protein-coding	151	300.5	278	138	175	155.5	275	167.5	234	134.5	77.5	97	265.5	315.5	213.5	213	584	565
NM_013634	chr11	98153661	98192906	-	6364	1	Med1|AI480703|CRSP210|DRIP205|PBP|Pparbp|TRAP220|TRIP-2|l11Jus15|-|11 D|11 61,75 cM|protein-coding	723	976	1250.5	876.5	961	984	1183	841	554.5	1231	763.5	766.5	1687.5	1511	920	763	717	913.5
NM_001190188	chr14	38368951	39473088	-	3953	1	Nrg3|ska|-|14|14 B|protein-coding	0	0	0	0	1	2.5	1	0	0.5	0	0	0	0	0	0	0	1	0.5
NM_001326361	chr9	26999677	27007334	+	803	1	Thyn1|D730042P09Rik|HSPC144|MDS012|MY105|Thy28|-|9|9 A4|protein-coding	362	500.5	750	411	697	462.5	322.5	212	299	687	426	410	653.5	738.5	461	402	1003.5	893
NM_001302081	chr4	127172880	127237022	+	4193	1	Dlgap3|BC058433|DAP-3|DAP3|Prpl8|Sapap3|-|4 D2,2|4 61,33 cM|protein-coding	2.5	6	14.5	1.5	0	4	3	6	5	2	5.5	2.5	5	10.5	5	3	3	2
NR_029452	chr2	129798369	129801459	-	3090	1	Stk35os1|4932416H05Rik|-|2|2 F1|ncRNA	83	163	125	201.5	190.5	162.5	246	161.5	138	148	102.5	83	158	147.5	98.5	87.5	87.5	129.5
NM_001277891	chr5	135337365	135350044	-	1279	1	Fkbp6|1700008G22Rik|36kDa|AU017274|D5Ertd724e|FKBP-36|FKBP-6|-|5 G2|5 75,11 cM|protein-coding	1252.5	1860	2631.5	1.5	2	0.5	3	1	0.5	1	1	0.5	6.5	2	2.5	0	0	0
NM_176834	chr2	25242929	25244261	+	1330	1	Rnf208|1110061N23Rik|-|2|2 A3|protein-coding	10	16.5	15.5	21.5	32.5	15	10	2.5	11	113.5	53.5	63.5	12	16.5	10	1	1	1
NM_026624	chr2	25218745	25222281	+	1117	1	Fam166a|4931415M17|-|2|2 A3|protein-coding	74.5	96.5	169.5	82.5	130	90	105	77	94	210	112	112.5	130	139.5	77	115	237	199
NM_001305286	chr4	81278499	81442815	-	7379	1	Mpdz|AI225843|B930003D11Rik|MUPP1|-|4 C3|4 38,0 cM|protein-coding	611.5	743	1036	247.5	231	304.5	150	156.5	180.5	939.5	685	669.5	992	782.5	541	54.5	28.5	32
NM_026489	chr3	95559677	95587860	+	1682	1	Hormad1|4921522K05Rik|Nohma|-|3|3 F2,1|protein-coding	0	0	0.5	1	0	0.5	0	0	0	0.5	1.5	0.5	0.5	0.5	0	0	0.5	0
NM_133671	chr7	5062143	5079945	+	2176	1	U2af2|65kDa|-|7|7 A1|protein-coding	2225	3040.5	4608	2949	3994.5	3185	3683.5	2263.5	2206.5	3432	2095.5	2002	4414	4412	2663.5	2627.5	4011	4239.5
NM_134083	chr14	73142510	73184054	+	3372	1	Rcbtb2|2610028E02Rik|2810420M18Rik|AI448345|AW240694|Chc1l|RC/BTB2|-|14|14 D3|protein-coding	274.5	494	573	605.5	605	593	563.5	447.5	557.5	412	258	217.5	571.5	606	438	529	1228	1064.5
NR_106150	chr1	151442393	151442450	+	57	1	Mir7682|mmu-mir-7682|-|1|1 G1|ncRNA	0	0	0	0	0	0.5	0	0	0	0	0	0.5	1	0	0	0.5	0	0.5
NM_001305616	chr7	114633291	114636357	-	895	1	Calca|CA|CGRP-1|CGRP1|Calc|Calc1|Cgrp|Ct|Ctn|-|7 F1|7 59,99 cM|protein-coding	4	0	0	0	1	0	2	2.5	5	0	0	0	0	0	0	1	1.5	1.5
NM_145545	chr3	142530336	142550151	+	5609	1	Gbp7|9830147J24Rik|-|3|3 H1|protein-coding	1719	2835	2598.5	175	438	1707.5	798.5	1841	940	498.5	342.5	366.5	4746	4063.5	2606	5543	5813	7174
NM_001105180	chr7	84940169	84964009	-	2531	1	Vmn2r65|V2ro|-|7 D3|7|protein-coding	0	0	0	0	0	0	0	0	3	0	0	0	0	0	1	0	1	0
NM_027883	chr7	16197221	16222032	-	3782	1	Dhx34|1200013B07Rik|1810012L18Rik|Ddx34|mKIAA0134|-|7|7 A2|protein-coding	446.5	935.5	934	608.5	802.5	672.5	1046.5	794	709	712	440	406.5	721	759.5	528	484	560.5	658
NM_147068	chr16	19486840	19487778	+	937	1	Olfr166|MOR270-1|-|16|16 A3|protein-coding	0	0	0	0	0	0	0	0	0	0	0	0	0	0	0	0	0	0
NR_028447	chr15	89123303	89128700	-	2407	1	Hdac10|AW548891|Hd10|-|15|15 E3|protein-coding	224	326.5	439	385	482.5	415.5	438.5	411	411	380.5	201.5	193.5	350	377.5	257	333.5	524.5	547.5
NM_007433	chr1	87086691	87089928	-	2099	1	Alppl2|Akp5|C77216|D1Ertd816e|EAP|-|1 C5|1 44,05 cM|protein-coding	0	0	1	0	0	2	0	1	3	3	3	0	0	0	0	2	1	2
NM_033149	chr16	96281032	96319858	+	4909	1	B3galt5|1190002B21Rik|AU045265|b3Galt-V|-|16|16 C4|protein-coding	70	142	197	1	3	5	11.5	6	12.5	4	1	3	0	3	5	0	3	6
NR_015581	chr6	50566643	50594865	+	1003	1	5430402O13Rik|3110047M22Rik|-|6|6 B2,3|ncRNA	7	16	10	3.5	2	2	4	2.5	2	2	0	2	1	2.5	0	0	2.5	2
NR_131921	chr2	142902965	142903572	+	493	1	Kif16bos|4930511F01Rik|-|2|2 G1|ncRNA	0	0	0.5	0	0	0	0	0.5	0	0	0	0	2	2	0.5	0	3	0
NM_054084	chr7	114718643	114723365	+	955	1	Calcb|CGRP2|Calc2|-|7|7 F1|protein-coding	0	0	0.5	1	0.5	2.5	5.5	8.5	2	0	0	0	39.5	20	6	5	4.5	5.5
NM_001359317	chrX	159414572	159498757	+	3387	1	Map7d2|1600028E09Rik|2900002G04Rik|5330432J06Rik|C030036K04Rik|Mtap7d2|-|X|X F4|protein-coding	104.5	221	233	0	0	2.5	0	0	0.5	0.5	2	0.5	2	1	4	4	0.5	1
NM_011474	chr3	92385685	92387319	+	743	1	Sprr2h|AI661967|-|3 F1|3 40,14 cM|protein-coding	0	0	6	3	26	1	4	0	2.5	0	0	0	3	0	0	0	0	0
NM_001130153	chr7	24902986	24926591	+	3234	1	Arhgef1|Lbcl2|Lsc|-|7|7 A3|protein-coding	1510	2935.5	3224	3001	4039.5	3746.5	4660	3951.5	4096.5	5645	3692	3741	4073.5	3865.5	2631	3381.5	4487.5	4978.5
NM_178279	chr14	8098211	8165117	+	2827	1	Pxk|C230080L11Rik|D14Ertd813e|Monaka|Slob|-|14 A1|14 4,7 cM|protein-coding	121.5	225	248.5	518.5	857.5	823.5	1291	1223	873	1547	969	953	1432	1428	916.5	1000.5	1410.5	1580
NM_001293690	chr8	24584133	24595666	-	1647	1	Ido1|Ido|Indo|-|8|8 A2|protein-coding	1	3.5	3.5	3	3.5	7	26.5	67.5	29.5	0	0	3.5	632	467	306	56	127.5	171
NM_001110784	chrX	73086293	73097095	-	1636	1	Xlr3a|Xlr3|-|X A7,3|X 37,29 cM|protein-coding	59	102	140	1	4	3	0	0.5	3	65	37.5	33.5	109.5	145.5	77.5	0	0	0
NM_021319	chr17	32412461	32420975	-	2700	1	Pglyrp2|C730002N09Rik|PGRP-L|Pglyrpl|tagL|-|17|17 B1|protein-coding	12.5	47	19.5	6.5	19	41	28.5	77	77.5	59.5	34.5	38.5	25.5	38	32.5	29	21	42.5
NM_021329	chr11	68972484	68973855	-	825	1	Rangrf|2400006H24Rik|Mog1|Rangnrf|-|11|11 B3|protein-coding	25	47	47	76	112.5	86	40	24.5	26	133	109.5	74	183.5	248.5	98	3	8	8.5
NM_011192	chr11	101316213	101323537	+	2651	1	Psme3|AA410043|AU020960|Ki|PA28gamma|REGgamma|pa28g|-|11 D|11 64,67 cM|protein-coding	2579	3382	4984.5	2812.5	3922	3011	2166	1664	1821	4831.5	2946	2857.5	5070	5273.5	3212	1799.5	2427.5	2659.5
NM_001289502	chr12	36381450	36689503	+	2657	1	Ispd|4930579E17Rik|AV040780|-|12|12 A3|protein-coding	122.5	233	254	3	5.5	6.5	19	14	20.5	2	3	7.5	45.5	45.5	22.5	57.5	112.5	119
NM_001025359	chr12	111758868	111794899	+	2423	1	Klc1|AI874768|Kns2|-|12 F1|12 61,13 cM|protein-coding	1650.5	2404	3462.5	1975	2602.5	2094.5	2828.5	1959.5	2309	2630	1616	1490.5	2151	1880.5	1332.5	2186.5	2795	3235.5
NM_207681	chr2	128126038	128162547	+	4862	1	Bcl2l11|1500006F24Rik|Bim|Bod|bcl2-L-11|-|2|2 F1|protein-coding	217.5	383	378.5	943	1098	988	1518.5	918.5	938.5	3029.5	1436	1387	760	672	457.5	750	865.5	1058
NM_025417	chr9	57155041	57158299	-	814	1	Commd4|1110039H05Rik|-|9|9 B|protein-coding	614.5	1055.5	1114.5	409	763.5	487	588	465	609.5	715.5	395.5	418.5	502.5	553	427.5	402.5	930.5	921
NM_177186	chr4	155601416	155623340	+	6280	1	Slc35e2|A530082C11Rik|AI957035|-|4|4 E2|protein-coding	250.5	420	440.5	287.5	254.5	313	420	276	333	457	335.5	349.5	519.5	496.5	350	329	295.5	368
NM_184053	chr6	29348106	29376675	+	3220	1	Calu|9530075H20Rik|-|6|6 A3,3|protein-coding	6616	9619	13570	15072.5	18909	16107.5	12202.5	6732.5	9070.5	32080.5	19204	19328	14493.5	14496.5	9920	14462	24175	27825
NM_146069	chr16	32142786	32165594	-	3710	1	Nrros|E430025L02Rik|Lrcc33|Lrrc33|-|16|16 B2|protein-coding	306.5	664	841	824.5	1276	1729.5	537.5	1500	1486.5	700.5	591.5	583.5	1235.5	800	975	957	1233	1321
NM_001293749	chr3	90079521	90098783	+	1274	1	Tpm3|TM30nm|TMnm|Tm5NM|Tpm-5|Tpm5|Trop-5|gamma-TM|hTM30nm|hTMnm|-|3|3 F1|protein-coding	510	715.5	1024.5	872.5	1349	1031.5	767	603	709	1509.5	876	904.5	1740	1482.5	1063	677	1031	1164
NM_008329	chr1	173747294	173766919	-	2284	1	Ifi204|Ifi16|p204|-|1 H3|1 80,63 cM|protein-coding	118.5	278.5	322	302	888.5	1071.5	292.5	416.5	658.5	482	268.5	305	2283	2233	1477	1428.5	2621	2601
NM_025988	chr11	103101688	103112199	+	2063	1	Acbd4|2010009P05Rik|2010015A21Rik|AI849317|-|11|11 E1|protein-coding	110	193	216.5	267	383.5	304.5	561	441	507.5	326	177.5	144	324	401	248	281	553	625.5
NM_008493	chr6	29060221	29073876	+	3252	1	Lep|ob|obese|-|6 A3,3|6 12,3 cM|protein-coding	0	0	8	0	3	11	21	11	4	9	0	0	0	3.5	1	14.5	16	10
NM_001356391	chr11	4704656	4737669	+	784	1	Zmat5|2610510L01Rik|D11Bwg0572e|D11Bwg1548e|-|11 A1|11 2,96 cM|protein-coding	257	564	665	318	495.5	340	466	358	321.5	432.5	270	247.5	361.5	463.5	268	154	265.5	254.5
NM_001356358	chr3	51252720	51340644	-	5947	1	Elf2|2610036A20Rik|A230104O07Rik|AW111824|BB183398|EU32|NERF|NERF-1A|NERF-1B|NERF-2|-|3|3 C|protein-coding	2231.5	3382	4121	929.5	1139.5	1040.5	1573	1050.5	1207	1450	854.5	889	1138.5	1136.5	794.5	1042	1586.5	1720
NM_001357180	chr8	71568871	71587307	+	3328	1	Slc27a1|FATP1|Fatp|-|8|8 B3,3|protein-coding	245.5	698.5	592.5	1708	2559.5	2105	2844	1672	1989	2244.5	1123	1080	3042	2885	2282	1452.5	3165.5	3047.5
NR_045038	chr11	80383279	80405873	+	3021	1	Zfp207|8430401D15Rik|BuGZ|Zep|Znf207|-|11|11 B5|protein-coding	1430.5	1843.5	2419.5	2175.5	2324.5	1748.5	2556	1405.5	1614	1808	1117.5	1143.5	2641	2406.5	1704	1936.5	3648	3193
NM_001146223	chr17	74299474	74316433	-	697	1	Dpy30|2810410M20Rik|C87842|-|17|17 E2|protein-coding	481	587	1043.5	620	983.5	628.5	634.5	345.5	447.5	803	510.5	478	929.5	1041.5	651	448	1366.5	1022
NM_001164185	chr7	30957770	30973469	-	1963	1	Lsr|ILDR3|Lisch7|-|7|7 B1|protein-coding	32.5	77	55.5	62	184.5	218.5	1063.5	666	270.5	56.5	22.5	52	113	51	52	39.5	73.5	88
NM_027413	chr7	67594399	67645236	-	1838	1	Lrrc28|1300004K21Rik|2210012C09Rik|2310058O11Rik|-|7|7 C|protein-coding	26.5	42	53	20	29.5	23.5	30	32.5	19.5	36	19	15.5	38.5	45	25	28	83	58
NM_026779	chr18	24653691	24701556	+	2867	1	Mocos|1110018O12Rik|HMCS|MCS|MOS|-|18|18 A2|protein-coding	118.5	244.5	197	66.5	140.5	119	99.5	127.5	169.5	468.5	274.5	290	139.5	60	104.5	66.5	134.5	112.5
NM_001355674	chr6	71546123	71581579	+	2714	1	Chmp3|25,1|4921505F14Rik|9130011K15Rik|CGI-49|D6Ertd286e|NEDF|Vps24|-|6 C1|6 32,17 cM|protein-coding	1470	2437	3116.5	1960.5	2904.5	2213.5	1962.5	1501.5	2187	3208.5	1853.5	1915	1875	1642.5	1275	2030.5	4368.5	3895
NR_045943	chr12	38552809	38614521	-	910	1	4930428E07Rik|-|-|12|12 A3|ncRNA	0	0	0	0	0	0	0	0	0	0	0	0	0	0	0	0	0	0
NM_010840	chr4	148039077	148059562	+	5994	1	Mthfr|AI323986|-|4 E2|4 78,67 cM|protein-coding	583.5	870.5	1062	337	434	619	591.5	510	591.5	417	257.5	284	953	1111.5	851	988.5	907.5	1257
NM_007869	chr2	18213751	18392830	-	5481	1	Dnajc1|4733401K02Rik|AA960110|D230036H06Rik|Dnajl1|ERdj1|ERj1p|MTJ1|-|2|2 A3|protein-coding	684.5	1321	1401.5	607.5	684.5	619	1099.5	866.5	1120	1157	716	787	835	820	580.5	714.5	964	940
NM_176902	chr11	116434094	116439077	+	1477	1	Ubald2|1110014K08Rik|D030012E24Rik|Fam100b|-|11|11 E2|protein-coding	157.5	319	305.5	274	469.5	310	340.5	288	351.5	580.5	301	286.5	183.5	235.5	140	179	457	507
NR_040716	chr9	118429839	118437048	+	832	1	4933432G23Rik|-|-|9|9 F3|ncRNA	0	0	0	0	0	0	0	0	0	0	0	0	0.5	0	0	0	0	0.5
NM_001164172	chr8	4238740	4247897	+	3532	1	Map2k7|5930412N11Rik|JNKK 2|Jnkk2|MAPKK 7|MEK 7|Mapkk7|Mek7|Mkk7|Prkmk7|sek2|-|8|8 A1,1|protein-coding	1074.5	1626	2008.5	1374	1890.5	1362.5	1860	1179	1297.5	2382.5	1418	1363	2026.5	1957.5	1210	1471.5	1814	2187
NR_102725	chr7	45131189	45136432	-	982	1	Flt3l|Flt3lg|Ly72L|-|7 B3|7 29,14 cM|protein-coding	27	61	62.5	82	110	133.5	141.5	187.5	205	103.5	58.5	64.5	185.5	166.5	105	71.5	174	166.5
NR_045430	chrX	13234641	13236283	-	469	1	2010308F09Rik|-|-|X|X A1,1|ncRNA	1	1	0	0	0	0	0	0	0	0	0	0	0	0	0	0.5	0	0
NM_001126491	chrX	8514052	8524954	-	533	1	Gm14459|-|-|X|X A1,1|protein-coding	0	0	0	0	0	0	0	0	0	0	0	0	0.5	0	1	0	0	0
NM_001005854	chr16	45416755	45492969	-	2115	1	Gm609|Gm1749|isec1|-|16|16 B5|protein-coding	0	0	0	0	0	0	0	0	0	0	0	0	0	0	0	0	1	0
NM_008149	chr19	55067636	55099477	-	5933	1	Gpam|GPAT|GPAT-1|GPAT1|P90|-|19 D2|19 50,81 cM|protein-coding	455	561	817	513.5	554.5	563.5	657	436.5	481.5	547	354	329.5	566.5	466	405	590.5	599	719
NM_001001489	chr10	39968153	39986646	-	2366	1	Mfsd4b5|Naglt1c|-|10|10 B1|protein-coding	0	0	0	0.5	0	0	0	0	0	0	0	0	0	0	0	0	1	0.5
NM_020288	chr14	50736219	50744324	-	1017	1	Olfr749|MOR106-1|ORL461|Ors1|-|14|14 C1|protein-coding	0	0	0	0	0	0	0	0	0	0	0	0	0	0	0	0	0	0
NM_001347195	chr1	175059076	175492545	-	2470	1	Rgs7|-|-|1 H3|1 81,11 cM|protein-coding	0.5	0.5	2.5	0	1	8.5	2.5	1.5	6	1	0.5	0	2	2	0	0	1.5	1
NM_177292	chr5	113550420	113589725	+	3801	1	Wscd2|4933413A10Rik|C530024P05Rik|Gm450|-|5|5 F|protein-coding	0	1	0	0	1	9.5	23.5	17	23	15	8	6	10.5	2	8	6.5	5	10
NR_110976	chr1	37801463	37855373	-	2021	1	Tsga10|4933432N21Rik|AI843383|Gm217|Mtsga10|-|1|1 B|protein-coding	25.5	38	51	22.5	26.5	34	27.5	38	30	20	16.5	9	48	36.5	23.5	32.5	60.5	55.5
NM_001033979	chr4	137570876	137575180	-	1822	1	Ldlrad2|-|-|4|4 D3|protein-coding	0	0	2	0.5	1	2	0	0.5	1	0	0	0	1	0	1	0	0	1
NM_001289620	chr3	94478295	94492198	+	2444	1	Celf3|4930415M08Rik|BRUNOL1|CAGH4|ERDA4|ETR-1|Tnrc4|-|3|3 F2,1|protein-coding	0	2.5	2.5	3.5	2	0.5	1	1	5	4	2.5	3.5	1	0	2	1.5	0	0
NM_009681	chr18	46741876	46790826	+	1512	1	Ap3s1|-|-|18|18 C|protein-coding	222.5	313.5	369.5	360	537	408	425.5	315	450	345.5	252	253	380.5	344.5	296	423.5	1159.5	1002.5
NM_001357810	chrX	107088492	107104973	+	2702	1	P2ry10|5830408N17Rik|Lypsr2|P2Y10|-|X|X D|protein-coding	24.5	31.5	42.5	17	63	128.5	44.5	219	79	24	30	41	90	45	55.5	62	126.5	93
NM_029909	chr18	56955831	56975379	-	2406	1	C330018D20Rik|AU018666|-|18|18 D3|protein-coding	65.5	127	145.5	116.5	120	78.5	122.5	82.5	107	19	13	12.5	107	134	96.5	115	241.5	240
NM_001346801	chr19	46056539	46072909	+	5234	1	Pprc1|A930018M19|BC013720|PRC|mKIAA0595|-|19|19 C3|protein-coding	992.5	1327	2129	2799.5	2943.5	3092.5	2131	1188	1176	2311.5	1466	1338.5	3226	3182.5	2137	1585.5	1295.5	1488.5
NM_009675	chr11	101330606	101339430	+	4390	1	Aoc3|SSAO|VAP1|-|11|11 D|protein-coding	51	134.5	120	130	109	105	1233.5	509	604.5	126.5	99	105.5	298.5	80	264.5	120	98	111.5
NR_027837	chr15	74770908	74778859	-	1493	1	D730001G18Rik|Ly6g6g|-|15|15 D3|ncRNA	0	0	0	5	0	0	0	0	1.5	0	0	0.5	0	0	0	0	0	1
NM_001160097	chr14	118787871	118874525	+	1072	1	Cldn10|6720456I16Rik|Cldn10a|Cldn10b|D14Ertd728e|-|14 E4|14 62,55 cM|protein-coding	0	1	0	2.5	2.5	0	9.5	42	73.5	3.5	2	1.5	3.5	0	2.5	0.5	1	0
NM_029354	chr16	15848441	15863369	-	1052	1	Mzt2|2410018G20Rik|2610001E06Rik|Fam128|Fam128b|-|16|16 A2|protein-coding	167.5	317.5	411.5	315	408.5	299.5	417.5	310.5	400	326.5	199	177	304	440.5	222	198.5	431	458.5
NM_001167163	chr7	20575321	20576241	-	919	2	Gm4141|Vmn1r106|-|7 A3|7|protein-coding	0	0	0	0	0	0	0	0	0	0	0	0	0	0	0	0	0	0
NR_045606	chr9	21921009	21927535	-	986	1	Tmem205|-|-|9|9 A3|protein-coding	303	633	597.5	281.5	375	304.5	479.5	398.5	473.5	226.5	152.5	156	272	407	270.5	167	354.5	378.5
NR_131150	chr10	128499247	128504242	+	2166	1	A430046D13Rik|-|-|10 D3|10|ncRNA	16	29.5	27	29	25	32.5	42.5	42.5	61.5	38	13	18	37.5	45	45.5	45.5	123.5	124.5
NM_020035	chr4	43017626	43025774	-	4254	1	Pigo|PIG-O|-|4|4 A5|protein-coding	314	524	623.5	191.5	284	183	497.5	355.5	315	483	329	310	617.5	712	511	271	268.5	316
NM_007826	chr14	97786846	98169765	-	5434	1	Dach1|Dac|Dach|-|14 E2,1|14 48,25 cM|protein-coding	34	42.5	33	24	6	7	14.5	19	63	10	3	3	29	39	20	17.5	28	19
NM_001159888	chr5	73292794	73314077	+	1411	1	Ociad1|6030432N09Rik|AI481327|AW557942|Asrij|B230209J16Rik|BB021357|Emi2|Imi2|OCIA|TPA018|-|5|5 C3,2|protein-coding	1445.5	2229	2898	1491	2165	1707	2462.5	1552	1831	2881.5	1573.5	1505.5	1857.5	2018.5	1385	1588	3787	3424
NM_001104550	chr17	19053493	19081311	+	2567	1	Vmn2r98|EG224552|-|17|17 A3,2|protein-coding	0	0	0	0	0	0	0	0	0	0	0	0.5	1	0	0	0	0.5	1
NM_001112798	chr17	81373105	81738387	-	18562	1	Slc8a1|AI852629|AV344025|D930008O12Rik|Ncx1|-|17 E3|17 51,29 cM|protein-coding	31.5	79	76	109	148	259.5	355	391.5	293	228.5	197.5	134.5	323.5	148	247.5	272.5	226.5	266.5
NM_028802	chr2	132529082	132578248	-	3679	1	Gpcpd1|2310004G06Rik|2310032D16Rik|AU015213|Gde5|Prei4|mKIAA1434|-|2 F2|2|protein-coding	170.5	286.5	261	223.5	448	263.5	347	248	363	458	267.5	246	367.5	266	236	246.5	497.5	524.5
NM_028336	chr11	69070809	69073293	+	1259	1	Tmem107|1110004B13Rik|2810049P21Rik|-|11|11 B3|protein-coding	103	183.5	318	430.5	740	505.5	381.5	306	259	444	252	217	446.5	587	322	210.5	516.5	439
NR_108032	chr6	73436965	73471021	-	630	1	1700065L07Rik|-|-|6|6 C1|ncRNA	0	0.5	0	0	0	0	0	0	0	0	0	0	0	0	0	0	0	0
NM_145969	chr14	26579550	26628409	+	2664	1	Dennd6a|Fam116a|-|14|14 A3|protein-coding	191	222	270	180	171.5	162	300.5	169.5	145.5	235.5	163.5	178	235	245	151.5	194	233	287.5
NM_001161770	chr3	144188530	144202332	-	1543	1	Lmo4|A730077C12Rik|Crp3|Etohi4|-|3 H2|3 68,61 cM|protein-coding	338.5	644.5	837	467	611.5	570	1052.5	748	1195	610.5	422.5	370	1145	1308.5	989	947	2084.5	2129
NM_145523	chr2	62664327	62694109	+	3278	1	Gca|5133401E04Rik|AI573844|-|2|2 C1,3|protein-coding	160	207	328.5	11.5	13.5	28	17	28	24	15	13.5	11	35.5	51	45.5	37.5	23.5	38.5
NM_001093753	chr3	158010473	158031772	-	3092	1	Srsf11|0610009J05Rik|2610019N13Rik|BF642805|Sfrs11|-|3|3 H4|protein-coding	1152.5	1573	2305	2234	2643	1870.5	2235	1354	1937.5	2346.5	1515.5	1492.5	3047.5	3041	2171	1452	2228	2218.5
NM_172856	chr2	68861441	69114283	+	7027	1	Cers6|4732462C07Rik|AW544719|Lass6|T1L|-|2|2 C2|protein-coding	841	1286	1161	676.5	671.5	866.5	866.5	666.5	597.5	1191.5	791	821.5	1188.5	902	702.5	1019	906	1062.5
NM_177326	chr16	32016290	32079342	-	5724	1	Pak2|5330420P17Rik|A130002K10Rik|AI836325|D16Ertd269e|PAK-2|mKIAA4182|-|16 B2|16 22,4 cM|protein-coding	1296	1955.5	2257.5	2145.5	2383.5	2229	2577	2024	2095	3145.5	1915.5	1921.5	4221.5	3809	2623	2232.5	2688	2813.5
NM_029599	chr2	153856188	153871084	-	1143	1	Sun5|1700021O15Rik|SPAG4L-2|SRG4|Spag4l|-|2|2 H1|protein-coding	0	0	0	0	0	0	0	0	0	0	0	0.5	0	0.5	0	0	0	2
NM_001033239	chr16	36119946	36131189	-	2726	1	Csta1|Csta|-|16|16 B3|protein-coding	0	0	0	0	0	0	0	0	0	0	0	0	0	0	0	1	0	0
NM_001045542	chr11	58432559	58441622	+	1347	1	Gm12253|Gm248|-|11 B1,3|11|protein-coding	0	0	0	0	0.5	1	0	0	0.5	0	0	1	1.5	1.5	2	1.5	0	2
NR_002322	chr11	3639785	3647536	-	6717	1	Tug1|AI316828|-|11|11 A1|ncRNA	874	1387.5	1437	1086	1040	1002	1781	940.5	1025.5	1349	856.5	816	1259.5	1078	683	988.5	940	1156.5
NR_045922	chr11	72266844	72268556	+	1356	1	1700051A21Rik|-|-|11|11 B4|ncRNA	0	0	0	0	0	0.5	0	0	0	0	0	0	0	1	0	0	0	0
NM_175427	chr2	27110379	27142477	-	2941	1	Fam163b|C630035N08Rik|-|2|2 A3|protein-coding	0	0	0	0	0.5	0.5	3	2	10	0	0	0	0	0	0	0	0.5	0
NM_181401	chr4	15265820	15286753	+	4676	1	Tmem64|9630015D15Rik|AI790744|AV300874|-|4|4 A2|protein-coding	360.5	592.5	650	420	467.5	417	753.5	632	489	626.5	400.5	388.5	638.5	566.5	430.5	375.5	440.5	472.5
NR_033611	chr7	137437674	137467980	+	1000	1	Gm12669|-|-|4|4 C5|pseudo	283.5	354	537.5	328.5	497.5	342.5	332	190.5	261.5	315	178.5	153.5	348.5	380.5	255.5	250.5	598.5	657.5
NM_027840	chr8	88626828	88636128	-	1428	1	Snx20|9130017C17Rik|-|8|8 C3|protein-coding	48.5	134.5	168	261	465	630	294.5	494.5	509	361.5	273	234	512.5	579.5	498.5	240.5	402	452.5
NM_001164640	chr15	77388217	77399110	-	2285	1	Apol7a|9130022K13Rik|Apol3|-|15|15 D3|protein-coding	2.5	7	4.5	12	19	41	90	72.5	60	93.5	46	39	37	58	38	415.5	775	664
NM_001356612	chr5	72156576	72168189	-	3732	1	Commd8|C77770|D5Buc26e|-|5 C3,2|5 38,44 cM|protein-coding	486	801	962	378	492.5	405	577.5	392.5	507	694.5	393.5	353.5	534.5	513.5	397	500	1043.5	952
NR_037222	chr11	68990574	68990678	-	104	1	Mir3062|mir-3062|mmu-mir-3062|-|11 B3|11 42,26 cM|ncRNA	2.5	1.5	5	6	7	6	3	2.5	2	9	2	4	8	10.5	5.5	5	2.5	5
NM_001253751	chr3	89093588	89101967	-	1448	1	Fdps|6030492I17Rik|AI256750|Fdpsl1|mKIAA1293|-|3 F1|3 39,01 cM|protein-coding	1352	1959	2555	597.5	866	760.5	528	296	295.5	1683	1196	1181.5	1703	2014.5	1052.5	869.5	1522.5	1568
NM_027268	chr6	54508816	54566382	-	1767	1	Scrn1|2810019K23Rik|6330535A03Rik|AI852905|SES1|mKIAA0193|-|6|6 B3|protein-coding	1382	2093	2675	9	12	10	15	35	36.5	4	3	4.5	307	397.5	211.5	321.5	494.5	553.5
NM_001113486	chr11	117199661	117362325	+	3602	1	Sept9|MSF1|Msf|PNUTL4|Sint1|-|11 E2|11 82,61 cM|protein-coding	6772	11131	15498.5	15188	16541.5	14768	11924.5	8740.5	8039.5	18589	11822.5	12414	8245	8567.5	4881.5	3872.5	4935	5969
NR_046076	chr14	71251273	71271059	+	536	1	Gm4251|-|-|14 D2|14|ncRNA	0	0	0	0	0	0	0	0	0	0	0	0	0	0	0	0	0.5	0
NM_138671	chr4	155562381	155591001	+	2933	1	Nadk|4432404C02Rik|BC004012|-|4|4 E2|protein-coding	1245.5	2053	2756	3486	5403.5	4211	2822.5	2738	2789.5	4179.5	2540	2320.5	3680	4068	2686	3038	6007.5	6144.5
NM_080729	chr14	54932695	54935836	+	1058	1	Il25|IL-17e|Il17e|-|14|14 C2|protein-coding	1	3	0.5	0	0	0	2	1	0.5	0	0	0	1.5	0	0.5	0	0	0
NM_011426	chr2	131069220	131086765	-	6364	1	Siglec1|Cd169|Siglec-1|Sn|-|2 F1|2 63,26 cM|protein-coding	285	455.5	566.5	904.5	1303.5	2240.5	362	1105.5	1665	819	488.5	599	1524.5	1124	825.5	2684.5	884.5	1282.5
NM_175217	chr5	142563481	142608752	-	2137	1	Mmd2|4930518M15Rik|C88001|-|5|5 G2|protein-coding	0	0.5	5	1	1	0	0.5	0	2	0	0	0	0	0.5	1	0	0	0
NM_010228	chr5	147562196	147725988	-	6248	1	Flt1|AI323757|Flt-1|VEGFR-1|VEGFR1|sFlt1|-|5 G3|5 87,01 cM|protein-coding	185	422.5	316.5	424	438.5	508	2784	1564.5	1920.5	671.5	498.5	448	398	352	422	453	545	684
NR_131929	chr9	41376526	41488426	+	665	1	3110039I08Rik|2610203C20Rik|AI848448|D230004N17Rik|D3Mgi9|Mir100hg|-|9|9 A5,1|ncRNA	0	0	0.5	0.5	0.5	0	5.5	0.5	0	0	0	0	2	3.5	0.5	0	1.5	1
NM_026860	chr6	87383319	87388935	-	785	1	Gkn3|1190003M12Rik|-|6|6 D1|protein-coding	1	2.5	2	0	0	0	0	5	1.5	0	0	0	0	0	0	0	0	0
NM_001356349	chr3	159839650	159937927	+	5551	1	Wls|5031439A09Rik|AI173978|AI987742|EVI|Gpr177|-|3|3 H4|protein-coding	2000.5	3211.5	3297.5	4892	2951.5	3523	6740.5	3658.5	4389	1534	1092	1134	2409	2515	1703.5	1447	2677.5	2195
NM_001362202	chr11	53949954	53980333	-	3358	1	Slc22a21|Octn3|Slc22a9|-|11|11 B1,3|protein-coding	5	20	33	43.5	90	46	167.5	97.5	91	138.5	59	73.5	159	213.5	100.5	19.5	40	46
NM_033622	chr8	10006633	10035999	+	1689	1	Tnfsf13b|BAFF|BLyS|D8Ertd387e|TALL-1|TALL1|THANK|TNFSF20|Tnlg7a|zTNF4|-|8 A1,1|8 4,55 cM|protein-coding	4	15.5	13	13	13	15.5	98.5	140	235.5	68	21	29	420	299	235.5	76	179.5	146
NM_025440	chr14	20391222	20393634	-	649	1	Mrps16|1500011E11Rik|Mprs16|S16mt|-|14|14 A3|protein-coding	254.5	453.5	636.5	333	606	400.5	464.5	352	473	563	373	335	697.5	844.5	457	454.5	1171	976.5
NM_001308052	chr1	183419248	183437053	+	2544	1	Hhipl2|4930507C10Rik|AW208802|Hhip3|-|1|1 H5|protein-coding	0.5	0	2	1	7	1	3.5	1.5	10.5	54.5	23.5	26.5	5	2	1.5	0	4	4.5
NM_001252627	chr8	104614138	104624396	-	2895	1	Cdh16|-|-|8 D3|8 53,04 cM|protein-coding	0	0.5	2.5	0	0	0.5	0.5	0	0	0	0	0	2	0	0	0	0	0
NR_049196	chr19	58051167	58051236	+	69	1	Mir5623|Gm26068|mir-5623|mmu-mir-5623|-|19|19 D2|ncRNA	0	0	0	0	0	0.5	0	0	1	0	0.5	0	0.5	0	0	0	0	0
NM_146110	chr1	74279840	74284738	-	1804	1	Aamp|AU040907|Aamp-rs|-|1 C3|1 38,53 cM|protein-coding	2215	4435	5526	5049	6069.5	4982.5	4282	3133.5	5114	5132.5	3099.5	3085.5	3733	4305.5	2838	2402	4337	4194
NM_001347151	chr10	86022154	86051873	+	5381	1	Fbxo7|2410015K21Rik|A230052G17Rik|AI117679|AW260462|C85118|-|10|10 C1|protein-coding	756.5	1345.5	1580.5	301	432	360.5	760	498	583.5	367	206.5	204.5	537	624	392	359	749	723
NM_001361902	chr11	6292579	6359094	+	6661	1	Ogdh|2210403E04Rik|2210412K19Rik|AA409584|d1401|mKIAA4192|-|11|11 A1|protein-coding	5514	8941	12313	3840	4283.5	4040.5	4670	3473	3427.5	3110.5	2174	2105.5	5380	5119.5	3745	2021.5	2396	2637.5
NM_031194	chr19	8591254	8611835	+	3465	1	Slc22a8|Oat3|Roct|-|19|19 A|protein-coding	0	0	0	0	0	0	0	0	0	0	0.5	0	0	0	0	0	0	0
NM_201357	chr12	28751828	28867491	+	1681	1	Eipr1|D12Ertd604e|Tssc1|-|12 A2|12 11,26 cM|protein-coding	282	526	782	206.5	286	270.5	719	425	451	126	79	61.5	359	423.5	304.5	290.5	593.5	593
NM_001348227	chr8	70508263	70510417	-	538	1	Uba52|Cep52|D8Ertd21e|Gm1863|Rps27a|Ubb|Ubc|-|8 B3,3|8 34,15 cM|protein-coding	252.5	497.5	547	268	434	316	334	181	262.5	436.5	257	228.5	595.5	666	378.5	257	506	556.5
NM_178751	chr5	136147461	136170656	-	3844	1	Orai2|A730041O15Rik|Tmem142b|-|5|5 G2|protein-coding	136.5	286.5	269.5	440.5	494	440.5	570	422.5	458	655.5	380	394	228	240.5	151	411.5	520.5	646.5
NM_001355415	chr2	52072837	52126768	+	12830	1	Rif1|5730435J01Rik|6530403D07Rik|AU016181|AW549474|D2Ertd145e|-|2 C1,1|2 29,98 cM|protein-coding	832	925.5	1348.5	721	693	724.5	495.5	334	310	1340	789.5	901.5	1461	1141	844	1278.5	1379	1552
NM_026481	chr8	105467492	105471422	-	1018	1	Tppp3|2700055K07Rik|CGI-38|Ceacam9|mmCGM8|-|8|8 D3|protein-coding	29	64.5	187.5	386	1795.5	653	230.5	778.5	799.5	222	88.5	116	406.5	230	287	127.5	197.5	119.5
NR_105803	chrX	106309826	106309935	+	109	1	Mir6382|Gm27319|mmu-mir-6382|-|X|X D|ncRNA	0	0	0	0	0	0	0	0	0	0	0	0	0	0	0	0	0	0
NM_134234	chr7	12304805	12305719	+	913	1	Vmn1r82|V1rg12|-|7|7 A1|protein-coding	0	0	0	0	0	0	0	0	0	0	0	0	0	0	0	0	0	0
NM_011718	chr15	98771752	98778150	-	2220	1	Wnt10b|Wnt12|-|15 F1|15 54,65 cM|protein-coding	3.5	9	6.5	17	20	16	503.5	288	211	766.5	587.5	503.5	78	68.5	53.5	79	82.5	106.5
NM_027548	chr1	107422689	107452689	+	1877	1	Serpinb7|4631416M05Rik|megsin|ovalbumin|-|1|1 E2,1|protein-coding	0	1	0	2.5	1	2	0	0.5	0	0	0	0	33	52	26	7	48	34.5
NM_001359710	chrX	54236152	54548012	+	691	4	Gm14590|-|-|X A5|X|protein-coding	0	0	0	0	0	0	0	0	0	0	0	0	0	0	0	0	0	0
NM_001031808	chr2	24972470	24975098	-	2419	1	Mrpl41|MRP-L27|Rpml27|-|2|2 A3|protein-coding	411.5	556	801.5	418.5	575	459	521.5	378.5	522.5	805	486	510	563	660.5	349	394.5	1207	923.5
NM_001290753	chr4	136647541	136836012	-	10909	1	Ephb2|Cek5|Drt|ETECK|Erk|Hek5|Nuk|Prkm5|Qek5|Sek3|Tyro5|-|4 D3|4 69,0 cM|protein-coding	41.5	86	82.5	15	65	67.5	1742.5	817.5	565	64	72	88.5	155.5	85.5	155.5	598	548	719.5
NR_153660	chr19	4156792	4163383	-	2010	1	Rps6kb2|S6K-beta-2|S6K2|-|19|19 A|protein-coding	155.5	291	378	284	506.5	391.5	452.5	369.5	366.5	531.5	334.5	305	403.5	469.5	317.5	188.5	347.5	336.5
NM_001309460	chr2	29965560	30031450	+	8020	1	Sptan1|2610027H02Rik|Spna-2|Spna2|-|2 B|2 20,93 cM|protein-coding	9588	14905.5	16880	3962.5	3289.5	3997	7557.5	5452	5019.5	6124	3988.5	4076.5	4250.5	3654	2829.5	6703	5099.5	6820.5
NM_031396	chr19	43440436	43497213	+	5027	1	Cnnm1|AI846314|Acdp1|CLP-1|-|19 C3|19 36,67 cM|protein-coding	138	296	337.5	30.5	29	26.5	1.5	4.5	2	2	0	4	3	3.5	0	0	0	2
NM_177855	chr3	59006978	59318412	+	10199	1	Med12l|A130035F20|A630079M02|AU044581|TRALPUSH|-|3|3 D|protein-coding	69	93	143	22	25	19.5	71.5	52.5	84	11.5	24.5	23.5	74	27.5	49.5	28.5	52.5	56.5
NR_027869	chr12	3572391	3784070	+	5104	1	Dtnb|-|-|12 A1,1|12 1,88 cM|protein-coding	447	661	892	761.5	1124	732	1123	575.5	610	1267.5	684.5	659.5	944.5	827	576.5	605.5	699	825.5
NM_146755	chr7	102587741	102588819	-	1076	1	Olfr551|MOR29-1|-|7|7 E3|protein-coding	0	0	0	0	0	0	1	0	0	0	0	0	0	0	0	0	0	0
NM_001199996	chrX	62287142	62292078	+	1964	1	4933402E13Rik|-|-|X|X A6|protein-coding	0	0	0	0	0	0	0	1	0	0	0	0	2	1	0	0	0	0
NM_001093778	chr12	29528384	29923209	+	7162	1	Myt1l|2900046C06Rik|2900093J19Rik|C630034G21Rik|Nztf1|Pmng1|Png-1|mKIAA1106|-|12 A2|12 11,86 cM|protein-coding	0	0	0.5	3.5	0	1.5	0	0	1	194	89	89	23.5	6	4.5	0	2	0
NM_172652	chr1	36335730	36369181	-	4640	1	Kansl3|4632411B12Rik|4932435K23|AI431067|AI647574|C85723|Kiaa1310|mKIAA1310|-|1|1 B|protein-coding	988.5	1624.5	1786	1583	1691	1596.5	1993	1248.5	1677	1602.5	831.5	828.5	2439.5	2493	1686.5	1676.5	2114	2419
NM_183037	chr3	89234177	89245897	-	3110	1	Trim46|TRIFIC|-|3|3 F1|protein-coding	45	72	70	306	222.5	234.5	729.5	607	528	172	128.5	132	486	600	429	235	206.5	301
NR_029826	chr7	78888277	78888373	+	96	1	Mir7-2|Mir7a2|Mirn7-2|mir-7a-2|mir-7a2|mmu-mir-7-2|mmu-mir-7a2|-|7|7 D2|ncRNA	0	0	0	0	0	0	0	0	0	0	0	0	0	0	0	0	0	0
NM_001356967	chr3	95739974	95754977	-	2435	1	Tars2|2610024N01Rik|AI429208|Tarsl1|thrRS|-|3|3 F2,1|protein-coding	522	825	1292.5	569	1007.5	699	630.5	643.5	633	866.5	542.5	530.5	1177	1337.5	908.5	732.5	1466.5	1474
NM_183028	chr1	7088920	7173628	+	5224	1	Pcmtd1|8430411F12Rik|A030012M09Rik|-|1|1 A1|protein-coding	387.5	710.5	622.5	538.5	554.5	530.5	593	636	726	515	315.5	373.5	487.5	344	291.5	537	671.5	857
NM_001161457	chr8	105170674	105217988	+	2779	1	Cbfb|AI893578|PEA2|PEBP2b|Pebp2|Pebpb2|-|8 D3|8 53,04 cM|protein-coding	1558.5	2303.5	2826	2257.5	2594.5	2348.5	2895.5	1815.5	1636.5	3434.5	2076.5	2223	4550	4278	2733.5	2733	4197.5	4356.5
NM_001291131	chr11	70054124	70057895	+	1139	1	Asgr1|ASGPR1|Asgr|Asgr-1|HL-1|-|11 B3|11 42,98 cM|protein-coding	19	28	28	34.5	35.5	30	111.5	97	294.5	22	5.5	14	17.5	34	12.5	0.5	0	10
NR_154991	chr11	115403752	115410919	+	926	1	Mrpl58|1110001A02Rik|1110002E03Rik|Ict1|MRP-L58|-|11|11 E2|protein-coding	622	914	1343.5	600	872.5	621	717	528	598.5	843	515	475	787	985.5	597	370.5	1005	847.5
NM_001165980	chr2	71055744	71095858	+	7723	1	Dcaf17|2810055O12Rik|4833418A01Rik|A030004A10Rik|A930009G19Rik|AI448937|-|2|2 C2|protein-coding	227.5	345.5	427	272.5	293	268	306.5	210	274.5	217.5	115	140	387.5	395.5	280	219.5	261	344
[truncated: 38,459 more rows]
