# Supplementary material for: Dissecting tumor microenvironment heterogeneity in syngeneic mouse models: insights on cancer-associated fibroblast phenotypes shaped by infiltrating T cells
Source: Front Immunol. 2024 Jan 8;14:1320614. doi: 10.3389/fimmu.2023.1320614 (PMC10800379; doi:10.3389/fimmu.2023.1320614)
Supplement: Supplementary file 3 [file Table_2.xlsx]

## Sheet: FAP+ cells
NAME		1_EO771	2_EO771	3_PANO2	4_PANO2	5_MC38	6_MC38	7_LL2	8_LL2	9_CT26	10_CT26
NM_001081301	Olfr455|EG546896|MOR0-17_p|MOR0-2P|MORO-2|Olfr455-ps1|-|6|6 B2.1|protein-coding	0	0	0	0.059	0	0	0	0	0	0
NM_001313723	Tuba4a|M[a]4|Tuba4|-|1|1 C4|protein-coding	43.433	41.609	41.808	41	13.249	14.923	26.178	22.813	2.872	2.615
NM_001167539	Vmn1r238|-|-|18 A1|18 2.04 cM|protein-coding	0	0	0.067	0	0	0.117	0.048	0	0	0
NM_026969	Sec31a|1810024J13Rik|ABP125|ABP130|AU042160|HSPC275|Sec31l1|-|5|5 E4|protein-coding	62.599	63.309	50.67	53.738	42.33	32.733	64.842	66.686	63.907	62.633
NR_137282	Erdr1|edr|-|X F5 and Y E|Y|protein-coding	29.647	33.016	8.263	11.303	150.191	97.166	17.323	23.841	21.267	16.561
NM_007736	Col4a5|-|-|X F2|X 62.16 cM|protein-coding	0.578	0.621	0.528	0.375	3.497	7.208	1.301	1.146	2.021	2.168
NR_155538	Gm16432|EG545391|EG666250|-|1|1 H4|protein-coding	0.027	0	0.026	0.024	0.086	0.046	0.025	0	0.074	0.045
NR_106044	Mir7076|Gm27318|mmu-mir-7076|-|8|8 E1|ncRNA	0.331	0	0.423	2.297	0	2.956	2.118	0	0	0
NM_145223	Alms1|bbb|-|6|6 C3|protein-coding	1.001	0.662	1.204	1.417	0.593	0.693	1.249	1.248	0.649	0.583
NM_177889	Zfp82|A030010D05|Krab16|Mszf3|Zfp-82|-|7|7 B1|protein-coding	1.38	1.82	2.15	2.451	2.868	3.754	2.558	2.441	1.811	1.816
NR_132425	Gm12348|-|-|11 D|11 63.47 cM|ncRNA	0	0	0.039	0	0	0	0.141	0	0.024	0
NR_033450	Serpina3h|6C28|Spi2|-|12|12 E|pseudo	2.606	2.378	0.242	0.287	1.017	0.29	0.54	0.257	25.792	27.985
NM_001310579	1700088E04Rik|ESTJ0827E04|-|15 E1|15 37.7 cM|protein-coding	15.632	13.982	26.095	21.555	8.73	9.398	14.664	17.355	8.995	8.863
NM_001081970	Apol8|9830006J20Rik|APOL-II|Apol2|-|15|15 E1|protein-coding	1.345	1.252	3.618	0.727	5.416	6.298	1.322	0.391	0.298	0.242
NM_001162929	Pom121l2|Gm24|-|13|13 A3.1|protein-coding	0	0	0.032	0	0	0	0	0	0.067	0
NM_001163136	Macc1|4732474O15Rik|Gm267|-|12|12 F2|protein-coding	0	0.026	7.452	5.752	0.109	0.142	0.209	0.126	0	0
NM_172513	Fam126b|C130065N10Rik|D1Ertd53e|D630010C10|-|1 C1.3|1 29.12 cM|protein-coding	1.234	1.069	1.103	1.153	0.628	1.243	1.005	1.014	0.884	1.082
NM_008713	Nos3|2310065A03Rik|Nos-3|eNOS|ecNOS|-|5 A3|5 11.32 cM|protein-coding	3.588	3.37	0.966	1.058	1.599	0.935	2.454	2.774	0.509	0.17
NM_001284219	Agtpbp1|1700020N17Rik|2310001G17Rik|2900054O13Rik|4930445M19Rik|5730402G09Rik|CCP1|Nna1|nmf243|pcd|-|13 B2|13 31.87 cM|protein-coding	3.819	3.446	4.329	5.595	4.453	5.14	5.174	5.27	4.287	4.782
NM_013707	Krtap14|AA589630|Pmg1|mKAP13|-|16|16 C3.3|protein-coding	0	0.029	0	0.033	0	0	0.026	0	0	0
NM_001360658	Rplp2|2700049I22Rik|-|7|7 F5|protein-coding	908.489	956.952	486.514	622.615	1030.17	739.735	899.236	1086.26	575.146	551.466
NM_001164573	Myo1h|4631401O15Rik|-|5|5 F|protein-coding	12.605	13.986	14.648	13.623	13.135	9.211	10.324	12.002	12.534	15.133
NM_145478	Pim3|BC026639|Kid1|-|15|15 E3|protein-coding	41.533	44.456	128.156	44.947	35.094	30.164	39.799	37.669	27.201	23.423
NM_027939	1700006A11Rik|-|-|3|3 G1|protein-coding	0	0	0.014	0	0	0.075	0	0	0	0.042
NM_001356608	S100a16|2300002L21Rik|AI325039|AI663996|DT1P1A7|S100F|-|3|3 F1|protein-coding	58.55	70.128	62.748	56.368	52.839	14.655	46.144	48.857	88.457	87.04
NR_105054	Gm29805|-|-|16 C4|16|ncRNA	0.066	0	0.028	0	0	0.049	0.04	0	0	0
NM_001142804	Acss3|8430416H19Rik|Gm874|-|10|10 D1|protein-coding	0.606	0.744	0.38	0.159	0.197	0	0.575	0.674	0.758	0.499
NM_001293792	Ints10|4921521J11Rik|AI462004|-|8|8 B3.3|protein-coding	8.538	8.637	3.663	5.441	7.659	8.88	5.933	6.687	5.225	4.82
NM_015828	Gne|2310066H07Rik|DMRV|GLCNE|IBM2|NM|Uae1|-|4|4 B1|protein-coding	6.452	6.125	3.297	3.014	4.848	3.124	3.842	4.447	4.189	4.336
NM_026822	Lce1b|1110029C13Rik|Sprrl5|-|3|3 F1|protein-coding	0	0	0	0	0	0	0	0	0	0
NM_011768	Zfx|Zfx5|Zfx5,6|Zfx6|-|X C3|X 41.48 cM|protein-coding	3.304	3.172	4.475	4.675	2.618	3.849	3.771	3.516	3.7	3.78
NM_001359995	Nup54|3110079L04Rik|54kDa|-|5|5 E2|protein-coding	15.827	17.798	9.596	12.651	6.839	10.424	15.656	16.274	9.614	8.615
NR_152129	Gm38410|9530053H22|-|18|18 A2|ncRNA	0	0.016	0.02	0.035	0.048	0	0.014	0	0	0
NM_001330363	Kcnj8|AI448900|Kir6.1|gnite|slmbr|sltr|uKATP-1|-|6 G2|6 74.31 cM|protein-coding	3.822	4.031	0.438	0.529	22.156	3.996	8.033	8.314	7.953	6.384
NM_001347121	Mrps14|1810032L21Rik|AL022847|Rpms14|-|1|1 H2.1|protein-coding	10.754	11.451	6.159	8.095	10.924	8.878	9.606	12.185	9.778	9.271
NM_025748	Adat2|4933426M09Rik|Deadc1|-|10|10 A2|protein-coding	4.692	4.784	4.105	5.3	3.038	3.472	4.097	5.317	2.835	2.373
NM_001243165	Gm13289|-|-|4 C4|4|protein-coding	0	0.026	0	0	0	0	0	0	0	0
NM_001360158	Tnnt3|fTnT|-|7 F5|7 87.94 cM|protein-coding	1.098	0.839	0.672	0.636	2.583	1.494	1.835	1.581	1.179	1.707
NM_133208	Zfp287|B230333C16Rik|SKAT-2|Skat2|Znf287|mszf16|mszf74|-|11|11 B2|protein-coding	0.183	0.129	0.425	0.323	1.608	1.991	0.608	0.52	0.836	0.912
NM_009893	Chrd|Chd|-|16 B1|16 12.51 cM|protein-coding	4.818	4.4	6.521	5.65	3.831	2.058	4.996	5.065	8.76	8.274
NM_001159610	Lrrc57|2810002D13Rik|AA407405|-|2|2 E5|protein-coding	4.861	4.667	5.3	6.207	4.231	4.67	5.03	6.304	4.288	4.422
NM_144529	Arhgap17|5730403H17Rik|Nadrin|Nadrin2|Rich1|Wbp15|-|7|7 F3|protein-coding	13.551	12.676	10.735	10.624	8.453	10.65	11.755	12.401	7.91	8.673
NM_001291135	Rprd1b|2610304G08Rik|2810446G03Rik|Crept|-|2|2 H1|protein-coding	7.318	7.33	6.33	8.708	5.438	6.59	8.989	9.336	5.765	5.396
NM_001362187	Parp11|5330431N24Rik|AI851877|ARTD11|HIN1L|PARP-11|-|6|6 F3|protein-coding	1.907	2.137	4.175	3.814	9.281	9.736	2.159	2.209	6.519	7.173
NR_136928	Gm29443|-|-|7 A2|7|ncRNA	0.095	0	0	0	0	0	0	0.087	0.074	0
NR_105907	Mir6942|Gm27287|mmu-mir-6942|-|13|13 A3.1|ncRNA	0	1.248	1.03	0.932	0	2.698	0	1.459	1.552	1.12
NM_031195	Msr1|MRS-A|MSR|MSR-A|SR-AI|SR-AII|Scara1|Scvr|-|8 A4|8 23.89 cM|protein-coding	1.355	1.67	0.085	0.131	0.094	0	0.012	0.012	0.272	0.457
NR_153832	Pgghg|5730511L01Rik|Athl1|BC023151|-|7|7 F5|protein-coding	4.52	4.465	10.212	12.366	15.914	10.145	9.153	9.405	10.572	10.813
NR_040602	4930521E06Rik|-|-|1|1 C1.1|ncRNA	0	0	0	0	0	0	0.073	0	0	0.05
NM_010312	Gnb2|Gnb-2|-|5 G2|5 76.54 cM|protein-coding	226.028	250.509	248.289	264.787	329.175	248.848	243.654	269.854	180.97	187.019
NM_011623	Top2a|Top-2|-|11 D|11 62.91 cM|protein-coding	30.899	29.687	39.569	67.57	31.506	41.575	30.547	35.271	13.652	14.656
NM_001035122	Golm1|2310001L02Rik|AW125446|D030064E01Rik|GP73|Golph2|PSEC0257|-|13|13 B2|protein-coding	20.917	22.111	14.363	18.206	11.101	7.807	8.711	9.207	14.581	16.12
NM_001289534	Hormad1|4921522K05Rik|Nohma|-|3|3 F2.1|protein-coding	0.043	0.03	0.018	0	0	0.064	0.039	0	0	0.013
NR_151446	2410004B18Rik|4930572C24Rik|-|3|3 H2|protein-coding	14.86	17.403	11.67	11.656	27.365	22.15	9.134	8.242	11.98	11.987
NM_001167587	Gm5916|EG546123|-|9|9 A4|protein-coding	0	0	0	0	0	0	0	0	0	0
NM_001345957	Glrb|AI853901|Glyrb|spa|spastic|-|3 E3|3 35.71 cM|protein-coding	0.063	0.033	0.101	0.036	0.124	0.018	0.18	0.286	0.03	0.117
NM_177243	Slc26a9|E030002L01Rik|-|1|1 E4|protein-coding	0.467	0.745	0.051	0.054	0.01	0.045	0.031	0.006	0.041	0.031
NM_001310520	Zfp423|Ebfaz|Roaz|Zfp104|Znf423|ataxia1|mKIAA0760|nur12|-|8|8 C3|protein-coding	1.556	1.292	0.686	0.485	4.496	4.901	1.062	0.931	1.205	1.342
NM_001284374	Atf2|Atf-2|CRE-BP|Creb2|D130078H02Rik|D18875|Tg(Gzma-Klra1)7Wum|mXBP|-|2|2 C3|protein-coding	6.623	7.422	12.548	13.749	6.274	6.833	8.382	9.158	6.857	6.397
NM_009480	Usf1|bHLHb11|-|1 H3|1 79.4 cM|protein-coding	25.001	25.652	35.108	33.921	57.508	46.18	24.243	28.531	23.801	23.551
NM_001282967	Elk3|D430049E23Rik|Erp|Etrp|Net|Sap-2|-|10 C2|10 48.04 cM|protein-coding	21.51	21.737	34.339	32.151	12.566	10.091	26.679	29.874	19.213	19.035
NM_001360887	Cops7b|D1Wsu66e|E130114M23|-|1 C5|1 43.97 cM|protein-coding	9.698	10.657	6.668	8.666	15.925	13.331	11.445	12.027	7.585	7.553
NM_028955	Mfsd13b|4933427G17Rik|-|7|7 F2|protein-coding	0.116	0.08	0.066	0.045	0.121	0.346	0.094	0.035	0.109	0.263
NM_001013829	Shf|-|-|2|2 E5|protein-coding	23.351	21.961	9.149	9.666	18.286	12.704	6.67	7.711	14.199	14.646
NM_001033533	Ccdc102a|BC027663|Gm586|-|8|8 C5|protein-coding	11.912	10.121	17.597	16.761	31.636	27.175	11.531	10.167	24.012	25.146
NM_001033249	Zfp583|BC056221|Znf583|-|7|7 A1|protein-coding	0.026	0.127	0.101	0.132	0.329	0	0.4	0.468	0.837	0.861
NM_001355068	Entpd6|2700026H11Rik|Cd39l2|NTPDase-6|-|2|2 G3|protein-coding	8.345	9.958	3.935	4.259	23.046	18.223	9.812	10.279	9.472	9.078
NM_001360753	Prss23|2310046G15Rik|4930479H08Rik|AI790574|Spuve|-|7|7 D3|protein-coding	45.664	57.741	33.559	23.193	28.766	7.526	18.191	19.694	91.87	84.953
NM_139300	Mylk|9530072E15Rik|A930019C19Rik|AW489456|KRP|MLCK108|MLCK210|Mlck|nmMlck|smMLCK|-|16|16 B3|protein-coding	3.746	4.009	4.264	4.612	15.939	8.195	3.98	3.466	5.551	7.393
NM_001358060	Slc38a4|1110012E16Rik|1700012A18Rik|Ata3|mATA3|mNAT3|-|15|15 F1|protein-coding	0.274	0.271	0.211	0.339	0.64	0.381	11.691	12.442	1.88	1.629
NM_133737	Lancl2|1700003F10Rik|-|6|6 B3|protein-coding	7.472	6.461	5.033	5.941	2.231	3.551	4.186	4.401	2.339	2.465
NM_001033711	Evi2a|AW491894|Evi-2|Evi2|-|11 B5|11 46.81 cM|protein-coding	4.937	5.901	1.186	1.146	6.142	5.955	4.963	5.711	3.095	3.324
NM_175419	Actr5|AA545173|B430109J19Rik|-|2|2 H1|protein-coding	7.353	7.7	4.805	6.651	24.662	18.835	7.123	7.429	5.32	4.916
NM_001163387	Nlgn1|6330415N05Rik|BB179718|NL1|Nlg1|mKIAA1070|-|3|3 A3|protein-coding	0.003	0.01	0.022	0.004	0.005	0.028	0.01	0.006	0.015	0.02
NM_001163670	Tnnt3|fTnT|-|7 F5|7 87.94 cM|protein-coding	1.379	0.917	0.631	0.685	3.128	1.596	1.938	1.765	1.235	1.761
NM_001347167	Rarres2|0610007L05Rik|AI303516|-|6|6 B2.3|protein-coding	248.672	337.775	40.529	23.91	160.27	52.081	200.809	194.681	2587.13	1847.76
NM_001271392	Ankra2|1110004M18Rik|Ankra|-|13|13 D1|protein-coding	3.576	4.469	7.696	8.055	5.057	9.76	6.145	7.363	5.281	4.95
NM_027590	Ints10|4921521J11Rik|AI462004|-|8|8 B3.3|protein-coding	8.666	8.742	3.701	5.494	7.718	8.876	5.995	6.747	5.276	4.871
NM_178648	Ubxn8|D0H8S2298E|Rep-8|Rep8h|Ubxd6|-|8|8 A3|protein-coding	9.55	9.753	7.826	7.14	8.965	10.129	5.28	5.716	6.74	5.812
NR_040475	4930448I06Rik|-|-|1|1 B|ncRNA	0.042	0	0	0	0	0	0.039	0	0	0
NM_027599	Lpcat2b|4921521K07Rik|Aytl1b|-|5|5 E5|protein-coding	0	0	0	0	0.027	0.039	0	0	0	0
NR_040545	4930425O10Rik|-|-|3|3 H1|ncRNA	0	0	0	0	0	0	0	0	0	0
NM_026624	Fam166a|4931415M17|-|2|2 A3|protein-coding	5.638	7.35	4.37	5.28	6.267	3.912	3.045	3.625	2.117	1.926
NM_146313	Olfr145|K21|MOR161-6|-|9|9 A4|protein-coding	0	0.027	0.033	0	0	0	0.024	0	0	0
NM_001164366	Atp13a2|1110012E06Rik|AA589443|-|4|4 D3|protein-coding	10.327	8.724	8.693	8.726	14.824	15.679	6.775	7.938	5.561	5.801
NM_146036	Ahsa1|BC023857|p38|-|12|12 D2|protein-coding	97.015	118.351	91.222	112.552	97.016	79.751	124.841	138.797	55.064	58.755
NM_008763	Olfr16|MOR23|MOR26713|-|1|1 H3|protein-coding	0	0	0	0	0	0	0	0	0.036	0
NM_011065	Per1|Hftm|Per|m-rigui|mPer1|-|11|11 B3|protein-coding	44.916	38.524	66.556	20.262	14.038	18.386	25.639	24.875	25.123	23.515
NM_011803	Klf6|AI448727|BCD1|C86813|CPBP|Copeb|FM2|FM6|Ierepo1|Ierepo3|R75280|Zf9|-|13|13 A1|protein-coding	165.083	151.646	138.379	76.565	28.396	42.996	195.724	95.57	52.376	45.99
NM_007513	Slc7a1|4831426K01Rik|AI447493|Atrc-1|Atrc1|Cat1|Rec-1|Rev-1|mCAT-1|-|5 G3|5 88.48 cM|protein-coding	15.608	13.693	8.198	9.699	9.497	10.249	8.535	7.957	10.828	10.504
NM_001359258	4931406C07Rik|-|-|9|9 A2|protein-coding	4.517	4.858	10.934	10.794	4.792	4.01	10.206	11.543	5.191	5.129
NM_178721	Cadm2|2900078E11Rik|9330131D06|A830029E02Rik|Igdf4d|Igsf4d|NECL3|SynCAM 2|SynCAM2|-|16|16 C1.3-C2|protein-coding	0.081	0.152	0.026	0.015	0.048	0.034	0.146	0.071	0.912	0.8
NM_172822	Pigz|F630022B06Rik|-|16|16 B2|protein-coding	0.354	0.275	0.227	0.167	0.695	0.297	0.385	0.241	0.197	0.195
NM_001199843	Ift43|1700019E19Rik|R75064|-|12|12 D2|protein-coding	29.693	33.149	38.135	40.946	46.898	27.448	37.258	41.229	19.904	20.528
NM_024436	Rab22a|3732413A17Rik|AI662177|AW319644|AW550514|E130120E14Rik|Rab22|-|2 H3-H4|2 97.26 cM|protein-coding	42.721	41.518	21.48	23.229	22.784	25.158	21.857	24.206	18.944	18.588
NM_173006	Pon3|2810004E20|AI786302|-|6 A1|6 1.99 cM|protein-coding	6.9	6.615	9.323	9.979	11.888	7.912	14.253	15.815	8.58	7.824
NM_001159557	Cd36|FAT|GPIV|Scarb3|-|5 A3|5 8.11 cM|protein-coding	0.794	1.542	0.261	0.22	1.952	1.148	1.152	1.429	0.429	0.353
NM_001164193	Mtm1|AF073996|Mtm|mKIAA4176|-|X A7.3|X 36.55 cM|protein-coding	0.412	0.426	0.203	0.294	0.298	0.425	0.145	0	0.832	1.09
NM_011746	Mkrn3|D7H15S9-1|Zfp127|-|7 C|7 34.37 cM|protein-coding	0.228	0.137	0.024	0.044	1.77	1.993	0.226	0.31	0.307	0.335
NM_001048227	Dbndd2|1110017A21Rik|2900022J10Rik|AU041050|AW048677|D2Bwg0891e|Nkip|R74724|-|2 H3|2 85.17 cM|protein-coding	11.575	14.291	9.595	11.224	26.555	14.745	5.103	6.056	5.345	5.365
NM_146872	Olfr908|MOR165-2|-|9|9 A5.1|protein-coding	0	0	0.067	0	0	0.116	0.048	0.024	0.06	0.145
NM_011455	Serpinb9g|1600002F03Rik|AW545779|NK21B|-|13 A3.3|13 13.9 cM|protein-coding	0	0	0	0.029	0.04	0.113	0.023	0.023	0	0
NM_001348105	Gnb4|6720453A21Rik|G(beta)4|-|3|3 A3|protein-coding	9.258	9.41	4.862	3.594	7.612	5.567	10.02	10.671	5.287	5.799
NR_040496	Gad1os|1500002O10Rik|-|2|2 C2|ncRNA	0.163	0	0.035	0	0	0	0.05	0	0.21	0.354
NM_001330056	Insr|4932439J01Rik|CD220|D630014A15Rik|IR|IR-A|IR-B|-|8 A1.1|8 1.82 cM|protein-coding	3.738	2.909	3.674	3.536	1.749	2.828	4.584	5.597	3.033	3.144
NM_001290565	Syne4|0610012K07Rik|AI428936|KASH4|Nesp4|-|7|7 B1|protein-coding	0.33	0.592	0.817	0.663	2.175	1.772	2.681	3.355	0.306	0.429
NM_001267715	Pex2|D3Ertd138e|PAF-1|PMP35|Pxmp3|-|3 A1|3 1.96 cM|protein-coding	12.282	13.588	15.618	15.653	12.696	12.975	11	12.225	12.429	11.474
NM_001290467	Hs6st2|6OST2|-|X|X A5|protein-coding	5.738	4.352	0.887	0.371	0.681	0.393	1.013	0.975	5.904	6.015
NR_040349	Gm19466|-|-|18 D1|18 29.07 cM|ncRNA	0.042	0	0	0.036	0	0	0.038	0.01	0.008	0
NM_001164790	Scg3|1B1075|AI385542|Chgd|SgIII|-|9 D|9 42.32 cM|protein-coding	0.332	0.183	0.851	0.154	1.425	1.263	1.075	1.005	2.608	1.152
NR_046214	Gm2381|-|-|7 B3|7|pseudo	0.741	0.46	0.008	0.027	0.019	0.08	0.033	0	0.119	0.121
NM_001177631	Etl4|6620402G01Rik|9430077C05Rik|BC026657|E330027G05Rik|Etl-4|Skt|-|2 A3|2 14.27 cM|protein-coding	0.454	0.24	3.397	4.02	0.594	0.314	0.371	0.317	0.547	0.71
NM_010195	Lgr5|FEX|Gpr49|-|10|10 D2|protein-coding	1.795	1.053	21.774	31.812	0.581	0.115	0.287	0.065	0.242	0.487
NM_001195066	Phactr2|AV158170|BC012871|-|10|10 A2|protein-coding	1.169	1.041	0.643	0.552	0.698	0.261	0.7	0.647	1.699	1.513
NM_001311137	B4galt7|-|-|13|13 B1|protein-coding	15.494	13.903	6.862	7.844	18.955	15.633	9.944	10.415	14.033	14.851
NM_001017966	Ddi2|1110056G13Rik|1700027M01Rik|9130022E05Rik|AI604911|AU040698|-|4|4 E1|protein-coding	10.713	9.184	8.663	8.963	9.667	10.432	11.611	10.253	10.49	9.137
NM_001326683	Uty|Hydb|mKIAA4057|-|Y|Y A1|protein-coding	0	0	0	0	0	0	0	0	0	0
NM_010626	Kif7|-|-|7|7 D2|protein-coding	0.906	1.037	6.451	5.948	6.186	8.257	2.723	2.64	3.135	3.783
NM_001178059	Txnrd3|AI196535|TGR|TR2|-|6|6 D1|protein-coding	9.075	7.885	4.401	4.41	6.292	4.79	4.823	5.203	3.088	2.442
NR_033596	5730416F02Rik|-|-|X|X D|pseudo	0	0.031	0	0	0.187	0	0	0	0	0
NM_001164185	Lsr|ILDR3|Lisch7|-|7|7 B1|protein-coding	0.381	0.381	1.873	0.911	0.54	0.577	0.844	0.714	0.55	0.548
NM_024228	Gdpd3|1110015E22Rik|-|7|7 F3|protein-coding	0.366	0.402	1.989	2.012	1.899	2.146	0.69	1.161	0.758	0.658
NR_045341	5730435O14Rik|-|-|10|10 B2|ncRNA	0.079	0	0.05	0	0.062	0.088	0.072	0.214	0.03	0
NM_009179	St3gal2|AI429591|AW822065|ST3GalII|Siat5|-|8|8 E1|protein-coding	30.717	30.057	28.27	25.689	16.516	10.34	40.088	39.609	34.899	31.537
NM_010390	H2-Q1|H-2Q1|Q1|Q1b|Q1d|Q1k|Qa-1|Qa1|Qed-1|-|17 B1|17 18.63 cM|protein-coding	0.071	0.025	0.015	0.041	0.112	0.16	0.055	0.076	20.395	20.119
NM_001289446	Atp9a|IIa|-|2|2 H3|protein-coding	4.595	4.701	2.802	1.826	10.12	3.241	3.994	3.856	12.207	11.123
NM_175170	Pogk|9130401E23Rik|BASS2|mKIAA1513|-|1|1 H2.3|protein-coding	0.662	0.61	4.255	4.469	4.426	6.852	2.604	2.614	2.744	2.737
NM_001204229	Clec16a|4932416N17Rik|curt|mKIAA0350|-|16|16 A1|protein-coding	3.313	2.808	4.545	3.217	1.845	1.702	2.994	2.861	5.329	5.165
NM_001359672	Ppfia2|5330438O12|B230207K17Rik|E130120L08Rik|mKIAA4112|-|10|10 D1|protein-coding	0.015	0.023	0.019	0	0.13	0.118	0.028	0.041	0.044	0.07
NM_146778	Olfr1208|MOR225-4|-|2|2 E1|protein-coding	0.052	0	0.1	0.03	0	0.117	0	0.095	0	0.048
NM_181318	Rasgef1b|4732452O09Rik|GPIgamma4|Gpig4|-|5|5 E3|protein-coding	3.647	4.895	7.514	5.042	0.254	0.254	0.267	0.147	0.15	0.181
NM_026096	Hypm|1700054O13Rik|H2al3|-|X|X A1.1|protein-coding	0	0	0.056	0.051	0	0	0	0	0	0.041
NM_001254946	BC035044|-|-|6|6 F3|protein-coding	0	0	0	0	0	0	0	0	0.057	0
NM_033475	Rab34|AI326479|Narr|Rah|Rah1|-|11 B5|11 46.74 cM|protein-coding	49.487	55.138	83.611	82.152	93.285	86.087	61.511	67.86	51.023	42.669
NM_001289813	Dgcr6|-|-|16 A3|16 11.19 cM|protein-coding	15.167	14.657	16.916	16.355	42.358	31.05	16.18	18.744	16.713	16.085
NM_001135689	Ly6h|-|-|15|15 D3|protein-coding	0.027	0.112	0	0	0	0.06	0.049	0.123	1.022	0.376
NM_010212	Fhl2|FHL-2|SLIM-3|SLIM3|-|1|1 B|protein-coding	55.15	52.265	17.411	18.443	20.402	9.315	25.01	30.699	20.485	22.582
NM_001359547	Cdc42bpa|A930014J19Rik|DMPK-like|-|1|1 H4|protein-coding	8.791	7.928	9.828	8.525	5.868	5.801	6.218	6.703	7.073	7.459
NM_013619	Olfr67|3'[b]1|3'beta1|MOR31-1|-|7|7 E3|protein-coding	0	0	0.05	0.045	0.061	0.044	0.054	0	0	0
NM_029875	Slc35e3|9330166G04Rik|AI481200|-|10|10 D2|protein-coding	4.13	4.272	5.706	6.706	3.103	4.703	4.861	6.071	3.562	4.203
NM_001113556	A530064D06Rik|Trem4|pdctrem|-|17|17 C|protein-coding	0.085	0.029	0.054	0	0	0.032	0.026	0	0	0
NM_001163587	Etnppl|1300019H02Rik|AI195447|Agxt2l1|-|3|3 G3|protein-coding	0	0	0.012	0.021	0	0.041	0	0.017	0.014	0.017
NM_001329789	Cln3|AI323623|-|7 F3|7 69.16 cM|protein-coding	5.497	6.168	12.894	13.919	1.633	2.11	13.752	14.855	3.814	4.373
NR_015598	2810047C21Rik1|100042870|2810047C21Rik|AA683836|Gm4082|-|7|7 A1|ncRNA	0.106	0.055	0.011	0.031	0.055	0.197	0	0.016	0	0.033
NM_025836	Plin3|1300012C15Rik|M6prbp1|Tip47|-|17|17 D|protein-coding	64.068	66.04	53.006	52.637	43.581	43.758	69.598	76.966	33.74	33.171
NM_146493	Olfr730|MOR247-1|-|14|14 C1|protein-coding	0	0	0	0	0	0	0	0.046	0	0.047
NM_010253	Gal|Galn|-|19 A|19 3.16 cM|protein-coding	0.124	0.575	0.158	0	0.097	0	1.103	0.953	0.095	0.115
NM_001163307	Pcgf2|Mel18|Rnf110|Zfp144|mel-18|-|11 D|11 61.06 cM|protein-coding	8.785	8.914	24.509	19.991	26.636	26.713	23.59	28.15	12.828	12.456
NM_001355291	Zeb2|9130203F04Rik|D130016B08Rik|SIP1|Zfhx1b|Zfx1b|Zfxh1b|-|2|2 B|protein-coding	8.523	8.057	13.814	12.857	4.749	7.139	7.32	7.14	10.921	9.567
NR_151519	Gm29536|-|-|1 C4|1|ncRNA	0	0	0	0.009	0	0.016	0	0	0.006	0.007
NR_003552	Cyp2d13|1300007K12Rik|-|15 E1|15 38.67 cM|pseudo	0.015	0	0	0.017	0	0	0.027	0	0	0
NR_153833	Ptma|Thym|-|1|1 C5|protein-coding	217.125	230.763	233.46	267.202	218.404	237.92	225.283	258.327	106.787	107.14
NM_007977	F8|Cf-8|Cf8|FVIII|-|X A7.3|X 38.17 cM|protein-coding	0.048	0.07	0.12	0.123	0.132	0.209	0.112	0.099	0.065	0.084
NM_007445	Amh|MIS|-|10 C1|10 39.72 cM|protein-coding	0.291	0.692	0.633	0.286	1.323	0.618	0.826	0.937	0.629	0.257
NM_025911	Ccdc91|1700086G08Rik|1810060J02Rik|AU045683|AW555238|p56|-|6|6 G3|protein-coding	19.815	22.127	10.985	13.827	6.596	4.923	13.485	15.316	6.857	6.272
NM_134255	Elovl5|1110059L23Rik|AI747313|AU043003|HELO1|-|9|9 E1|protein-coding	23.389	26.738	80.276	66.907	15.363	15.303	27.335	29.213	25.851	26.882
NM_134214	Vmn1r214|V1rh5|-|13|13 A3.1|protein-coding	0	0	0	0	0	0	0	0	0	0.041
NM_028176	Cda|2210401N16Rik|-|4|4 D3|protein-coding	51.293	62.186	16.621	12.635	45.098	31.913	27.398	30.34	1.809	2.4
NM_001347138	Ccdc190|1700084C01Rik|-|1|1 H2.3-H3|protein-coding	0.018	0.036	0.023	0.061	0.11	0.472	0.161	0.08	0.054	0.163
NR_130998	6030471H07Rik|-|-|4|4 C4|ncRNA	0.049	0	0	0	0	0	0.045	0	0.152	0.092
NM_009052	Bex1|AA407839|AU018692|Bex4|Rex3|-|X F1|X 57.4 cM|protein-coding	0	0	0.072	0.065	0	0	0	0.051	0	0
NM_146775	Olfr473|MOR204-4|-|7|7 E3|protein-coding	0	0	0.066	0.06	0	0.116	0.19	0.047	0	0.072
NM_080559	Sh3bgrl3|1110004L05Rik|AU022188|-|4|4 D3|protein-coding	230.465	253.498	189.068	195.458	210.605	122.118	174.795	201.498	198.378	214.711
NM_175429	Kctd12b|9530071H11Rik|B430319H24Rik|-|X|X F3|protein-coding	0.181	0.198	0.103	0.047	0.253	0.068	0.258	0.338	0.754	0.749
NM_001290990	Lmtk3|BC059845|aatyk3|-|7|7 B3|protein-coding	0.785	0.732	3.718	0.331	6.613	9.917	1.7	2.344	0.022	0.068
NM_147115	Olfr578|MOR7-1|-|7|7 E3|protein-coding	0	0	0	0.059	0	0	0	0	0	0
NR_151520	Gm34068|-|-|1 H5|1|ncRNA	0.077	0	0	0.089	0	0.086	0.105	0	0	0
NM_011592	Timm44|0710005E20Rik|D8Ertd118e|Mimt44|Tim44|-|8 A1.1|8 1.99 cM|protein-coding	39.888	38.852	21.926	23.332	47.135	41.676	29.277	35.727	20.622	18.415
NM_177593	Gm4763|EG210155|Lypd11|-|7 A3|7|protein-coding	0.028	0.028	0	0	0.043	0	0.05	0	0	0
NM_028719	Cpne4|3632411M23Rik|4933406O10Rik|-|9|9 F1|protein-coding	0	0.013	0.039	0.128	0.029	0.041	0.011	0.017	0.005	0
NM_001007582	AY761184|CRS1C-3|CRS1C-6|-|8|8 A2|protein-coding	0	0	0	0.113	0	0	0	0	0	0
NM_172738	Zfp954|5730403M16Rik|8030437F07|AA123315|-|7|7 A1|protein-coding	3.673	4.29	5.799	3.993	6.077	3.721	4.233	3.612	4.082	3.886
NR_033573	4930512B01Rik|4930472D12Rik|-|12|12 C2|ncRNA	2.63	2.208	2.252	2.136	0.589	0.687	2.001	2.308	0.804	1.174
NM_001360386	Stx3|Syn-3|-|19|19 A|protein-coding	1.849	1.887	2.686	2.92	3.719	5.135	2.012	1.775	1.389	1.448
NM_028007	Itfg1|2310047C21Rik|AI314457|Cda08|D8Wsu49e|-|8 C3|8 41.61 cM|protein-coding	19.658	21.543	21.872	22.168	13.605	11.939	19.148	21.325	15.951	15.717
NM_178604	Txnl4a|D18Wsu98e|Dim1|Txnl4|U5-15kD|U5-15kDa|-|18 E3|18 53.34 cM|protein-coding	65.118	73.024	40.083	50.012	70.457	50.392	68.231	80.56	43.829	45.045
NM_031168	Il6|Il-6|-|5 B1|5 15.7 cM|protein-coding	7.213	16.571	4.904	1.602	2.937	1.808	3.311	3.243	7.192	4.802
NM_001146292	Celf4|A230070D14Rik|BRUNOL-4|Brul4|Brunol4|C130060B05Rik|-|18|18 A2|protein-coding	4.066	4.145	0.274	0.094	4.296	4.74	4.295	4.866	0.943	0.656
NM_001113417	Thrb|Nr1a2|T3R[b]|T3Rbeta|Thrb1|Thrb2|c-erbAbeta|-|14|14 A2|protein-coding	0.274	0.254	1.812	1.289	0.139	0.108	0.225	0.08	0.703	0.666
NM_019675	Stmn4|Lagl|R75359|RB3|-|14|14 D1|protein-coding	0.556	0.862	0.522	0.172	0.465	0.331	1.187	1.277	0.886	1.376
NM_001301306	Hipk1|1110062K04Rik|Myak|-|3|3 F2.2|protein-coding	11.18	10.371	13.137	12.675	5.41	5.971	10.358	10.076	10.835	9.691
NM_011796	Capn10|AW049679|Capn8|mKIAA1845|-|1|1 D|protein-coding	6.329	7.47	7.845	8.289	13.521	14.416	9.513	11.239	7.739	7.718
NM_001045489	Mfge8|AA408458|AI325141|MFG-E8|MP47|Mfgm|P47|SED1|lactadherin|-|7 D2|7 44.9 cM|protein-coding	243.014	242.529	115.441	124.413	189.186	63.534	87.53	85.364	132.163	140.06
NM_001359877	Gsap|A530088I07Rik|Pion|-|5|5 A3|protein-coding	1.354	1.149	3.067	2.791	0.708	0.761	1.068	1.197	1.19	1.167
NM_011808	Ets1|AI196000|AI448617|D230050P06|Ets-1|Tpl1|vs|-|9 A4|9 17.97 cM|protein-coding	16.279	16.51	21.853	20.147	9.029	10.982	21.079	21.014	10.435	10.007
NM_001357451	Nmnat3|4933408N02Rik|PNAT3|-|9|9 E3.3|protein-coding	2.289	2.547	5.096	5.677	0.663	0.222	3.256	2.979	1.881	1.155
NM_001164360	Erlin1|2810439N09Rik|C80197|Keo4|Spfh1|-|19|19 C3|protein-coding	12.068	13.129	14.473	16.307	8.506	9.087	14.691	16.717	13.057	12.421
NM_001013387	Zfp182|6330583I20Rik|Znf182|-|X|X A1.3|protein-coding	0.498	0.477	1.395	1.758	0.224	0.073	0.971	1.314	0.709	0.917
NR_155451	Zfp629|9330199A09Rik|Znf629|-|7|7 F3|protein-coding	1.734	1.627	5.393	7.1	5.237	7.129	2.505	2.844	4.181	3.912
NR_131106	4930505K14Rik|-|-|5|5 G3|ncRNA	0.047	0.049	0	0	0	0	0	0	0	0
NM_007598	Cap1|-|-|4|4 D2.2|protein-coding	91.915	96.349	72.889	86.655	63.888	53.147	91.51	97.872	65.323	67.416
NM_001302630	Osbp2|1700095P05Rik|C630001G20Rik|Gm244|ORP-4|OSBPL1|-|11|11 A1|protein-coding	10.306	9.652	0.171	0.091	0.049	0.018	0.41	0.47	0.26	0.175
NR_151778	Gclc|D9Wsu168e|GLCL-H|Ggcs-hs|Glclc|-|9 E1|9 43.36 cM|protein-coding	6.777	6.905	12.079	9.405	6.775	10.808	6.901	6.978	6.76	4.936
NM_001272058	Adam5|tMDC II|tMDCII|-|8 A2|8 13.26 cM|protein-coding	0.14	0.196	0.2	0.152	0.09	0.11	0.309	0.104	0.26	0.275
NR_037267	Mir467a-10|mmu-mir-467a-10|-|2 A1|2 8.22 cM|ncRNA	0	0	0	0	0	0	0	0	0	0
NM_153152	2410015M20Rik|Mic13|QIL1|sr104|-|17|17 D|protein-coding	58.6	63.671	35.598	42.692	85.988	63.746	47.806	59.357	38.807	37.279
NM_023239	Nsmce3|5730494G16Rik|AI642138|BB044375|HCA4|Mageg1|Ndnl2|mage-g1|-|7|7 C|protein-coding	22.53	22.924	18.408	18.95	18.702	18.502	15.93	16.086	17.292	16.888
NM_001318131	Mapk10|C230008H04Rik|JNK3|JNK3B1|JNK3B2|SAPK(beta)|Serk2|p493F12|p54bSAPK|-|5|5 E5|protein-coding	0.016	0.008	0.087	0.232	0	0.018	0.015	0	0.046	0.022
NM_001003667	Krt77|4732484G22Rik|K1emb|Krt239|mK1b|-|15|15 F2|protein-coding	0	0	0.018	0.131	0.044	0	0.103	0	0	0
NM_001039562	Ankrd37|-|-|8|8 B1.1|protein-coding	5.676	4.757	9.472	8.039	30.332	30.253	5.812	11.665	5.895	4.897
NM_001145895	Nat8f4|1700019G17Rik|-|6|6 C3|protein-coding	0.086	0.133	0.66	0.996	0.236	0.576	0.197	0.253	0.448	0.16
NM_009543	Rnf103|AW146237|AW212918|Zfp103|kf-1|-|6 C1|6 32.16 cM|protein-coding	10.731	10.267	11.135	9.963	3.571	4.284	7.995	7.502	8.366	7.057
NM_025518	Dus2|2310016K04Rik|Dus2l|-|8|8 D3|protein-coding	9.922	10.882	4.882	6.205	15.66	12.404	7.285	9.834	6.249	6.064
NM_026963	Lzic|1810030J04Rik|AW047580|-|4|4 E2|protein-coding	9.744	11.478	5.926	8.819	13.796	10.849	9.642	11.631	10.979	9.33
NM_001357166	Tatdn3|1500010M24Rik|-|1|1 H6|protein-coding	3.797	3.636	4.913	4.911	4.632	3.504	4.561	5.431	2.031	1.941
NR_028497	Gm13315|-|-|2|2 A2|pseudo	0	0	0	0	0	0	0	0.066	0.019	0
NM_023141	Tor3a|Adir|-|1|1 G3|protein-coding	8.46	8.321	13.391	13.71	37.353	27.24	9.025	8.615	21.962	23.743
NM_001162970	Crybg2|Aim1l|-|4|4 D3|protein-coding	2.215	1.79	0.007	0.024	0.2	0.387	0.093	0	0.004	0
NM_024186	Ssbp2|1500004K09Rik|2310079I02Rik|9330163K02Rik|A830008M03Rik|AU067692|AW558684|Hspc116|SSDP2|-|13|13 C3|protein-coding	1.378	1.593	7.592	7.15	2.15	0.882	1.545	1.628	4.16	4.268
NR_002885	Gm10052|XM_001481145|-|9 F4|9|pseudo	263.845	261.251	299.401	353.222	109.541	137.264	287.609	337.942	103.857	101.607
NM_001164101	Add3|AI463285|R75380|-|19 D2|19 47.18 cM|protein-coding	10.537	11.56	21.321	12.98	7.12	6.158	7.131	7.258	11.386	11.089
NM_001003666	Zfp457|Rslcan-6|-|13 B3|13 34.54 cM|protein-coding	0.023	0.035	0	0.026	0	0.102	0.01	0	0.079	0.053
NM_001282993	Cobl|-|-|11 A1|11 7.3 cM|protein-coding	0.079	0.054	0.073	0.071	0.041	0.059	0.164	0.139	0.226	0.219
NR_131909	D330046F09Rik|Gm808|-|14|14 C1|ncRNA	0	0.07	0.347	0.026	0	0	0	0.041	0	0.021
NM_001348172	Cyp19a1|Ar|ArKO|Cyp19|Int-5|Int5|p450arom|-|9 A5.3|9 29.49 cM|protein-coding	0	0	0	0.023	0	0	0	0	0	0
NM_146063	Krt79|BC031593|-|15|15 F2|protein-coding	0.023	0.072	0.903	8.83	0.181	0.103	0.127	0.042	0.018	0.043
NM_194340	Prr14l|6030436E02Rik|C330019G07Rik|Prl14l|-|5|5 B1|protein-coding	2.36	1.957	2.784	3.094	2.838	3.975	2.724	2.517	2.77	2.868
NM_001037762	Zdhhc12|1190004A01Rik|-|2|2 B|protein-coding	16.374	19.528	13.464	17.454	41.906	32.841	15.318	18.028	10.798	9.903
NR_130997	4930557K07Rik|Gm43989|-|6|6 F2|ncRNA	2.224	1.673	3.452	2.967	1.797	4.22	3.085	3.669	2.601	2.253
NM_001001334	Spag6|Spag6l|-|2|2 A3|protein-coding	0.339	0.457	0.66	0.222	0.116	0.296	2.144	3.421	0.023	0.055
NM_007595	Camk2b|CaMKII|-|11 A1|11 3.89 cM|protein-coding	1.771	1.361	15.145	14.102	0.837	1.261	0.383	0.38	0.061	0.135
NM_001306052	Spsb2|AI461677|C9|Grcc9|SSB2|-|6 F2|6 59.17 cM|protein-coding	16.204	17.773	29.56	27.613	24.039	20.004	23.808	21.776	17.268	15.844
NM_001361610	Klc1|AI874768|Kns2|-|12 F1|12 61.13 cM|protein-coding	46.189	47.396	63.672	72.982	40.859	34.494	50.08	58.648	41.584	39.169
NM_001083902	Slc12a8|CCC9|E330020C02Rik|-|16|16 B3|protein-coding	0.795	0.543	0.295	0.11	0.212	0.195	0.291	0.26	0.779	0.738
NM_001164533	Dap3|4921514D13Rik|DAP-3|MRP-S29|S29mt|-|3 F1|3 39.01 cM|protein-coding	15.595	16.924	12.224	13.277	20.777	19.534	11.679	13.35	8.487	7.059
NM_001081268	Prss53|Pol3s|mFLJ00289|-|7|7 F3|protein-coding	1.092	1.189	2.307	2.564	3.472	3.964	1.965	2.173	3.172	3.934
NM_001290822	Pdpn|E11|Gp38|OTS-8|RANDAM-2|T1-alpha|T1a|T1alpha|-|4|4 E1|protein-coding	56.898	63.119	12.044	4.318	31.953	12.397	29.777	28.165	151.766	135.882
NM_018753	Ywhab|1300003C17Rik|14-3-3b|-|2|2 H3|protein-coding	94.485	100.164	80.66	84.611	78.403	74.813	78.57	87.369	79.306	76.729
NR_110431	Lncenc1|Gm11019|Gm2373|Lincenc1|Platr18|linc-Enc1|-|13 D1|13|ncRNA	0.065	0.06	13.183	19.151	12.595	20.254	0.185	0.184	0.285	0.242
NM_054064	Psg29|AA102956|AA409969|cea17|-|7|7 A2|protein-coding	0.018	0.014	0.006	0.01	0	0	0.004	0.032	0	0.016
NM_029228	4930564D02Rik|-|-|3|3 F2.2|protein-coding	0	0	0	0	0	0	0.151	0.06	0	0.184
NM_001167872	Zfp568|C80731|Gm1691|Znf568|chato|-|7|7 B1|protein-coding	5.024	3.877	2.943	3.414	1.989	2.761	3.197	3.169	2.721	2.15
NM_053253	Zmynd10|Blu|-|9|9 F1|protein-coding	0.208	0.144	0.355	0.145	0.696	1.272	0.597	0.352	0.15	0.399
NM_146131	Pbxip1|4732463H20Rik|-|3|3 F1|protein-coding	14.878	14.645	28.931	24.66	12.907	3.381	19.375	20.469	36.074	35.285
NM_019564	Htra1|AI429470|HTRA|L56|Prss11|RSPP11|-|7|7 F3|protein-coding	105.988	114.12	201.931	310.08	168.698	103.697	146.75	147.81	94.185	87.34
NR_027509	Suv39h2|4930507K23Rik|AA536750|D030054H19Rik|D2Ertd544e|KMT1B|-|2 A1|2 1.95 cM|protein-coding	1.197	1.281	1.376	2.416	1.227	1.476	1.299	1.41	0.96	1.172
NM_001346704	Phf21a|80kDa|Bhc|Bhc80|D030065N23Rik|PFTF1|-|2|2 E1|protein-coding	4.604	3.936	7.783	7.833	5.963	7.991	6.965	8.453	5.678	5.635
NR_045042	2700038G22Rik|-|-|5|5 A3|ncRNA	2.562	2.019	0.963	1.432	5.422	6.769	1.23	2.324	2.723	2.229
NM_177077	Exoc6b|4930569O18Rik|G430127E12Rik|Sec15b|Sec15l2|mKIAA0919|-|6|6 C3|protein-coding	7.574	7.202	8.117	6.91	3.361	3.188	11.522	11.879	5.752	5.9
NM_001136086	Dpysl3|CRMP-4|DRP-3|TUC4|ULIP-1|Ulip|Ulip1|-|18|18 B3|protein-coding	15.787	15.811	8.153	9.626	40.053	38.162	55.922	60.518	34.354	37.127
NR_036631	Zim3|1700128I23Rik|-|7 A1|7|ncRNA	0	0.016	0	0.026	0	0.034	0.014	0.02	0.046	0
NM_009544	Zfp105|AW557864|-|9 F4|9 73.23 cM|protein-coding	0.797	0.325	0.247	0.224	0.568	0.054	0.321	0.46	2.143	2.153
NM_198108	Morn4|-|-|19|19 C3|protein-coding	0.067	0.152	0.017	0.046	0.293	0	3.822	4.61	0.021	0.149
NM_033590	Pcdhga7|-|-|18|18 B3|protein-coding	33.629	37.049	34.992	37.803	57.717	33.045	62.285	62.32	64.549	70.639
NM_054041	Antxr1|2310008J16Rik|2810405N18Rik|Antrx1|Tem8|-|6|6 D1|protein-coding	45.47	36.329	49.719	55.049	22.897	10.082	27.843	24.194	48.07	52.511
NM_001177569	H2al2c|Gm6026|H2al2y|-|Y A1|Y|protein-coding	0	0	0	0	0	0	0	0	0	0
NM_001289548	St6galnac6|ST6GalNAcVI|Siat7f|-|2|2 B|protein-coding	17.524	17.545	20.862	18.001	21.434	19.637	17.021	17.569	18.11	18.591
NM_001190378	Camta2|Kiaa0909-hp|mKIAA0909|-|11 B3|11 43.21 cM|protein-coding	12.015	12.089	18.677	17.117	16.722	21.441	15.501	18.855	9.698	9.786
NM_001360833	Zbtb45|BB161562|Gm157|Zfp499|-|7|7 A1|protein-coding	5.508	5.15	7.98	10.485	8.181	7.438	6.684	8.231	6.21	6.139
NM_027674	Uvssa|4933407H18Rik|D330017J19Rik|Kiaa1530|mKIAA1530|-|5|5 B1|protein-coding	1.563	1.34	3.408	3.466	3.074	5.66	2.51	3.13	3.59	3.632
NM_001130457	Tbrg4|2310042P22Rik|AA120735|AA408001|AI527316|Cpr2|R74877|Tb-12|mKIAA0948|-|11|11 A1|protein-coding	36.261	34.315	16.752	20.319	45.205	43.822	25.593	28.373	14.47	13.88
NM_021372	Sertad2|AB041541|AU021878|Kiaa0127|MNCb-1504|SEI-2|Sei2|TRIP-Br2|mKIAA0127|-|11|11 A3.1|protein-coding	13.384	12.909	11.509	10.134	3.569	4.249	7.438	7.474	5.291	5.049
NM_001286397	Dao|AI987963|DAAO|DAMOX|Dao-1|Dao1|-|5 F|5 55.93 cM|protein-coding	0.042	0.057	0.053	0.032	0.044	0.062	0.127	0.013	0	0.013
NM_146727	Olfr611|MOR15-1|MOR15-4|-|7|7 E3|protein-coding	0	0	0	0	0	0	0	0	0	0
NM_001177691	Gal3st1|Cst|Gcst|-|11|11 A1|protein-coding	0.179	0	0.344	0.052	0.164	0.067	0.137	0.027	0	0.069
NR_045733	1700072O05Rik|-|-|6|6 F1|ncRNA	0.036	0.113	0.047	0.084	0	0.163	0.033	0	0	0.034
NM_001362371	Kat5|AI839539|CPLA2|Htatip|Htatip1|PLIP|Tip55|Tip60|-|19|19 A|protein-coding	25.332	26.864	22.297	21.714	23.609	26.531	20.293	26.594	9.058	10.456
NM_001347104	Dgki|6430604M11Rik|C130010K08Rik|-|6|6 B1|protein-coding	0	0	0.021	0.013	0.006	0.016	0.072	0.035	0.007	0.002
NM_001358062	Tbc1d22a|BC023106|D15Ertd781e|-|15 E2|15 40.56 cM|protein-coding	9.654	9.765	14.072	14.152	8.849	6.556	12.416	12.062	6.34	6.354
NM_177056	Tmem198|A230078I05Rik|Tmem198-1|Tmem198a|-|1|1 C4|protein-coding	1.64	1.684	1.702	1.604	4.917	5.747	2.972	3.628	3.599	3.148
NM_001164493	Klhl29|A230106N14Rik|Gm68|Kbtbd9|mKIAA1921|-|12|12 A1.1|protein-coding	0.649	0.504	0.097	0.083	1.308	1.197	0.682	0.427	2.55	2.26
NM_001081139	Ankrd35|4732436F15Rik|-|3|3 F2.1|protein-coding	0.609	0.383	1.101	0.865	3.26	2.765	1.263	1.68	0.327	0.466
NM_001048208	Med14|9930001L01Rik|AU041628|Crsp2|Gm641|ORF1|Trap170|-|X|X A1.1|protein-coding	3.195	3.205	6.077	6.767	1.801	1.643	2.556	2.549	4.063	4.244
NM_153053	Sf3b4|SF3b49|SF3b50|Sap49|-|3|3 F2.1|protein-coding	59.745	62.424	29.754	33.693	35.636	33.217	35.498	38.74	21.554	19.772
NM_078484	Slc35a2|AI327289|Had-1|Had1|Sfc8|UGT|Ugalt|-|X A1.1|X 3.56 cM|protein-coding	10.802	11.414	9.939	10.418	11.269	7.075	9.718	9.319	19.486	16.937
NM_010753	Mxd4|2810410A03Rik|Mad4|bHLHc12|-|5 B2|5 17.84 cM|protein-coding	20.812	23.634	37.333	36.425	28.728	22.115	29.446	26.264	22.627	26.314
NM_001252642	Hrh1|Bphs|H1R|HH1R|Hir|-|6 E3|6 53.05 cM|protein-coding	0.051	0.118	0.894	1.353	0.08	0.028	0.128	0.288	0.02	0.012
NM_024290	Tnfrsf23|SOB|TNFRSFH23|Tnfrh1|Tnfrsf1al1|mDcTRAILR1|mSOB|-|7 F5|7 88.28 cM|protein-coding	15.362	14.655	7.766	7.205	4.791	2.831	7.123	7.893	17.598	17.255
NR_015568	4933406F09Rik|1700007H14Rik|4930429F21Rik|4930570O04Rik|Gm3768|-|14 4.38 cM|14 A1|ncRNA	0	0	0	0	0	0	0	0	0	0
NM_001177629	Grb10|5730571D09Rik|AI325020|Meg1|mKIAA0207|-|11 A1|11 7.15 cM|protein-coding	12.975	11.91	5.501	3.104	11.011	1.967	14.652	15.779	26.655	30.522
NM_001278415	Ndufv2|2900010C23Rik|-|17 35.26 cM|17 E1.1|protein-coding	41.64	46.12	24.416	33.864	34.792	29.663	25.132	30.277	20.968	20.232
NM_017396	Cyp3a41a|Cyp3a41|-|5 G2|5 85.17 cM|protein-coding	0	0	0	0	0	0	0	0	0	0
NM_177629	Fam216b|9330158N17|AU021034|-|14|14 D3|protein-coding	0.032	0.045	0.055	0	0	0.193	0.01	0	0.05	0.08
NM_001310439	Adam22|2900022I03Rik|AI854032|MDC2|-|5 A1|5 3.39 cM|protein-coding	0.257	0.16	0.104	0.097	0.164	0.234	0.216	0.135	0.667	0.606
NM_001160330	Mocs3|1700020H17Rik|Uba4|-|2|2 H3|protein-coding	7.775	8.338	5.079	6.642	7.122	7.969	4.276	4.537	6.344	4.364
NM_007504	Atp2a1|SERCA1|-|7 F3|7 69.04 cM|protein-coding	0.071	0.146	0.371	0.311	0.432	0.537	0.388	0.263	0.294	0.374
NM_199199	Tmem199|AI316787|AI848469|R74819|-|11|11 B5|protein-coding	7.519	8.674	9.627	12.395	13.577	13.7	12.509	14.757	6.667	6.345
NM_001277891	Fkbp6|1700008G22Rik|36kDa|AU017274|D5Ertd724e|FKBP-36|FKBP-6|-|5 G2|5 75.11 cM|protein-coding	0.019	0.02	0.024	0.044	0	0.591	0.207	0	0	0
NM_028711	Slc25a27|3632410G24Rik|9430092A03Rik|D530043E16Rik|Ucp4|-|17|17 B3|protein-coding	0.466	0.433	0.571	0.636	1.786	2.139	1.934	2.872	0.72	0.905
NM_001170489	Aplf|2010301N04Rik|AI452191|-|6|6 D1|protein-coding	3.584	3.73	3.322	4.169	2.876	2.722	3.427	4.114	2.637	2.071
NM_147111	Olfr586|MOR8-2|MOR8-7|-|7|7 E3|protein-coding	0	0	0	0	0	0	0	0	0	0.024
NR_045705	I730028E13Rik|-|-|9 B|9|ncRNA	0.049	0	0.095	0	0	0	0.079	0	0	0.046
NM_001271574	Tktl2|4933401I19Rik|-|8|8 B3.1|protein-coding	0.008	0.047	0.024	0.04	0	0.059	0.031	0	0	0.011
NR_040266	2310001H17Rik|AI646108|-|6|6 F3|ncRNA	0.376	0.649	1.232	1.453	2.099	2.899	0.957	1.631	1.226	1.709
NM_001080963	Plpp4|C030048B12Rik|Gm1090|Ppapdc1a|-|7|7 F3|protein-coding	0	0.023	0.029	0.026	0	0	0.082	0	0	0
NM_001142746	Pcdh15|BB078305|Gm9815|Ush1f|av|nmf19|roda|-|10 B5.3|10 37.43 cM|protein-coding	0.045	0.022	0.5	0.523	0.033	0.071	0.002	0.007	0.014	0.012
NM_172439	Inpp5j|Pib5pa|Pipp|-|11|11 A1|protein-coding	0.126	0.202	9.908	6.095	2.714	5.18	0.172	0	0.005	0.045
NM_001360074	Fam35a|3110001K24Rik|-|14|14 B|protein-coding	1.574	1.562	1.167	1.592	1.441	1.72	1.571	1.331	1.044	0.814
NM_183368	Sytl3|A430092N21|Slp3|Slp3-a|Slp3-b|mFLJ00307|-|17|17 A1|protein-coding	0.242	0.201	0.393	0.168	2.687	3.433	0.976	0.762	0	0.075
NM_029271	Mrpl32|0610033O15Rik|-|13|13 A1|protein-coding	19.512	22.927	12.917	17.914	20.185	27.364	11.435	14.861	13.447	10.573
NM_001243039	Gm4070|VLIG-1|-|7 E3|7|protein-coding	0.069	0.083	1.074	0.712	0.247	0.263	0.076	0.048	0.522	0.673
NM_027015	Rps27|3200001M24Rik|-|3|3 F1|protein-coding	561.714	557.162	267.244	274.085	414.248	380.35	408.587	445.973	501.543	452.344
NM_001033799	Cldn34b4|4930428D18Rik|-|X|X A7.3|protein-coding	0	0	0	0.025	0	0	0	0	0	0
NM_175936	Vmn2r81|EC1-V2R|EC1-VR2|V2rf2|-|10|10 C1|protein-coding	0	0	0	0	0	0.083	0	0	0	0
NR_131156	Gm3772|-|-|13 C1|13|ncRNA	0	0.053	0	0.03	0	0	0.047	0	0.02	0.024
NM_181586	Sirt6|2810449N18Rik|AI043036|Sir2l6|-|10 C1|10 39.72 cM|protein-coding	13.255	12.603	17.592	16.906	41.775	44.486	19.323	25.678	15.354	15.143
NM_009803	Nr1i3|AA209988|AI551208|CAR|CAR-beta|Care2|ESTM32|MB67|-|1 H3|1 79.21 cM|protein-coding	0.275	0.391	0.551	0.598	0.378	0.115	0.583	0.359	0.504	0.431
NR_045904	2310008N11Rik|-|-|8|8 A2|ncRNA	0	0	0.055	0.149	0.067	0	0	0	0.166	0.04
NM_001164583	Dnajc6|2810027M23Rik|mKIAA0473|-|4|4 C6|protein-coding	0.014	0.106	0.018	0.016	0.146	0.052	0.077	0.051	0.025	0.026
NM_001302796	Oprm1|M-OR-1|MOP-R|MOR-1|MOR-1O|Oprm|mor|muOR|-|10 A1|10 1.85 cM|protein-coding	0	0	0	0	0	0	0	0.021	0	0
NM_027314	March5|1810015H18Rik|2310008I22Rik|2700055A20Rik|5730499H23Rik|E130202O05Rik|MARCH-V|MITOL|Marchv|Rnf153|-|19|19 C2|protein-coding	16.946	16.651	24.769	21.367	11.892	12.354	12.995	13.395	14.833	14.352
NM_001358212	Ssr4|AW743063|C78062|SSR-delta|TRAP-delta|Trap|-|X A7.3|X 37.41 cM|protein-coding	109.336	120.612	53.337	52.884	141.428	101.347	86.08	101.203	122.46	120.984
NR_045719	AU022793|-|-|15 B3.1|15|ncRNA	0.181	0.04	0	0	0	0	0	0	0	0
NR_151605	Gm12374|-|-|4 A5|4 19.88 cM|ncRNA	0	0.015	0.028	0.025	0	0.033	0.013	0.02	0.011	0.014
NM_011512	Surf4|AL033340|AL033373|Surf-4|-|2 A3|2 19.1 cM|protein-coding	133.822	145.44	86.442	90.736	95.06	53.497	116.048	119.869	113.202	137.472
NM_001079905	Repin1|AI425994|Ap4|E430037F08Rik|Zfp-464|Zfp464|-|6|6 B2.3|protein-coding	9.429	9.127	8.945	12.74	8.739	11.071	9.597	12.061	7.466	6.966
NM_022986	Irak1bp1|4921528N06Rik|AI851240|Aabp3|Aip70|Simpl|-|9|9 E2|protein-coding	6.675	5.845	3.929	5.451	5.334	7.09	5.49	4.837	3.217	3.503
NM_001048175	Adam28|C130072N01Rik|D430033C21Rik|Dtgn1|MDC-L|MDCL|TECADAM|eMDCII|-|14|14 D1|protein-coding	0	0	0.023	0.007	0	0.147	0.016	0.016	0.009	0.05
NM_001289614	Btn2a2|Btn2|D030063K05|-|13|13 A3.1|protein-coding	0.016	0.042	0.346	0.123	0.27	0.293	0	0.015	0	0
NM_001359364	Tpd52l1|D53|-|10|10 A4|protein-coding	0.22	0.398	11.292	11.937	0.173	0.041	0.436	0.416	0.17	0.307
NM_001359425	Ggt5|AI551243|GGL|GGT-REL|Ggtla1|-|10|10 C1|protein-coding	4.943	10.859	2.584	1.494	28.566	17.707	4.637	6.113	15.111	18.252
NM_007751	Cox8b|Cox8h|CoxVIII-H|-|7 F5|7 86.11 cM|protein-coding	0	0	0	0.156	0	0.301	0.123	0	0	0
NM_001110222	Dcx|Dbct|-|X|X F2|protein-coding	0.003	0.019	0.003	0.006	0.017	0	0.022	0	0	0
NM_009750	Bex3|AL033356|DXWsu67e|Gcap27|Nade|Ngfrap1|-|X F1|X 57.64 cM|protein-coding	91.189	90.54	44.77	55.722	221.084	220.601	64.232	75.312	19.319	20.968
NR_130164	1700012H19Rik|-|-|11|11 E2|ncRNA	0	0	0	0.139	0	0	0.11	0.054	0.092	0.167
NM_001195086	Ppfia1|C030014K08Rik|C87158|LIP.1|LIP1|-|7|7 F5|protein-coding	13.985	12.048	17.594	18.762	10.441	12.367	11.742	12.553	11.487	11.179
NM_001081567	Mapk10|C230008H04Rik|JNK3|JNK3B1|JNK3B2|SAPK(beta)|Serk2|p493F12|p54bSAPK|-|5|5 E5|protein-coding	0.015	0.008	0.085	0.221	0	0.016	0.017	0	0.045	0.024
NM_010500	Ier5|-|-|1 G3|1 66.45 cM|protein-coding	122.625	124.723	112.545	75.032	34.656	43.134	115.504	72.678	35.343	25.085
NM_001290826	Cpeb3|4831444O18Rik|CPE-BP3|mKIAA0940|-|19|19 C2|protein-coding	0.502	0.519	1.182	0.864	0.466	0.622	0.707	0.582	0.787	0.807
NM_031180	Klb|AV071179|betaKlotho|-|5|5 C3.1|protein-coding	0.028	0.044	0.063	0.106	0.121	0.189	0.129	0.038	0.016	0.065
NM_001204239	Clec1b|1810061I13Rik|Clec-2|Clec2|-|6|6 F3|protein-coding	0	0.023	0	0	0.035	0	0.021	0.021	0.035	0.021
NM_001038663	Mapk1|9030612K14Rik|AA407128|AU018647|C78273|ERK|Erk2|MAPK2|PRKM2|Prkm1|p41mapk|p42mapk|-|16 A3|16 10.53 cM|protein-coding	30.833	30.915	32.069	33.056	13.27	14.203	38.938	40.215	22.786	20.148
NM_001287211	Cd209b|1810030I22Rik|DC-SIGNR1|OtB7|SIGNR1|mSIGNR1|-|8|8 A1.1|protein-coding	0.12	0.236	0.061	0.056	0.113	0.054	0.198	0.098	0.028	0.1
NM_001101453	Ace3|EG217246|-|11|11 E1|protein-coding	0.022	0.023	0.028	0.089	0	0.123	0.121	0	0.025	0
NM_207264	BC052040|-|-|2|2 E4|protein-coding	2.687	1.922	1.884	2.806	2.542	3.427	2.202	2.845	1.346	1.497
NM_001011735	Olfr1066|MOR188-8|MOR256-52P|-|2|2 D|protein-coding	0	0	0	0	0	0	0	0	0	0.024
NR_155068	Luc7l3|3300001P08Rik|Luc7a|-|11|11 D|protein-coding	17.413	19.335	21.671	27.614	67.905	90.464	16.612	27.485	19.808	19.527
NM_173425	Fam124b|A830043J08Rik|-|1|1 C5|protein-coding	0	0.026	0	0.02	0	0	0.015	0.077	0.026	0.016
NM_001359107	Spop|AI315626|Pcif1|TEF2|-|11 D|11 59.01 cM|protein-coding	49.502	49.227	42.987	43.431	20.204	20.183	39.474	45.515	35.971	35.507
NM_001290755	Tlr7|-|-|X|X F5|protein-coding	0.159	0.266	0.016	0.028	0.038	0	0.011	0.05	0.35	0.211
NM_001166009	Tmem215|A930001M12Rik|-|4|4 A5|protein-coding	0.127	0.066	0.054	0.049	0.05	0.047	0.185	0.039	0.443	0.128
NR_028311	Gm4371|EG667874|Gm8854|-|15 F1|15|pseudo	1.981	1.366	0.519	1.373	3.53	5.335	0.934	1.824	0.602	0.321
NR_151744	Gm29688|-|-|8|8 E2|ncRNA	0	0	0	0.26	0	0.335	0.206	0	0	0
NM_001161747	Palm|-|-|10 C1|10 39.72 cM|protein-coding	37.257	38.999	70.361	64.558	56.422	47.328	46.635	50.428	41.834	41.818
NM_001113559	Sox5|A730017D01Rik|AI528773|-|6 G3|6 76.14 cM|protein-coding	2.214	2.467	0.483	0.199	0.327	0.301	0.567	0.708	0.714	0.775
NM_029160	Spag16|4921511D23Rik|4930524F24Rik|4930585K05Rik|AV261009|Pf20|Wdr29|-|1|1 C3|protein-coding	0	0	0	0.013	0	0	0	0.01	0.035	0.021
NR_131190	Gm45923|DRReRNA|Munc|-|7 B3|7|ncRNA	0	0	0	0	0	0	0	0	0	0
NR_029542	Mir127|Mirn127|mir-127|mmu-mir-127|-|12|12 F1|ncRNA	0	0	0	0	0	0	0.32	0	0.54	0.65
NM_016715	Crlf2|CRLM2|Ly114|Tpte2|Tslpr|-|5|5 F|protein-coding	15.903	16.485	3.143	1.995	42.496	27.405	9.745	9.308	53.316	47.337
NR_030694	1110002L01Rik|-|-|12|12 A1.1|ncRNA	3.037	3.542	3.214	3.425	2.387	3.715	5.715	6.838	2.129	1.951
NM_153777	Lrrc56|5730427C23Rik|BB110509|mFLJ00101|-|7|7 F5|protein-coding	0.693	0.775	1.163	1.368	2.903	3.377	1.195	0.824	1.209	0.917
NR_040283	3632454L22Rik|-|-|X|X E3-F1|ncRNA	0	0	0	0	0	0	0	0	0.02	0
NM_173769	Zfp641|9930016F01Rik|Znf641|-|15|15 F1|protein-coding	0.026	0.06	0.025	0.03	0.101	0.245	0.33	0.111	0.149	0.132
NM_029888	Zfp142|9330177B18Rik|BB154236|mKIAA0236|-|1 C3|1 38.54 cM|protein-coding	4.412	4.442	5.64	5.873	7.165	9.34	6.38	6.422	4.774	4.876
NM_146538	Olfr315|MOR278-1|-|11|11 B1.3|protein-coding	0	0	0.124	0	0	0	0.067	0	0.075	0
NM_010465	Hoxc6|Hox-3.3|Hox-6.1|-|15 F3|15 58.06 cM|protein-coding	4.802	7.025	9.65	6.935	11.772	11.755	4.145	4.246	17.612	21.097
NM_009498	Vamp3|D130027G05Rik|VAMP-3|ceb|-|4|4 E2|protein-coding	40.429	42.594	20.064	20.459	20.357	17.199	20.538	23.074	28.151	26.726
NM_001301137	Irx6|-|-|8 C5|8 44.99 cM|protein-coding	0.014	0	0	0	0	0.096	0	0	0	0
NM_025522	Dhrs7|2310016E22Rik|5730564L20Rik|AW061210|Retdsr4|Retsdr4|-|12|12 C3|protein-coding	22.769	27.441	38.41	39.736	36.059	30.371	33.842	38.185	32.582	27.307
NM_028224	Faim2|2900002L20Rik|Lfg|Lfg2|NMP25|Nmp35|Tmbim2|-|15|15 F1|protein-coding	1.436	1.593	0.312	0.234	0.195	0.093	0.185	0.085	0.024	0.096
NM_013509	Eno2|AI837106|D6Ertd375e|Eno-2|NSE|-|6 F2|6 59.17 cM|protein-coding	4.404	3.928	2.886	2.722	8.825	10.778	8.85	11.295	34.711	29.93
NM_001316752	Clec2g|4632413B12Rik|Clr-c|Clr-d|Clrc|Clrd|Clrx|Ddv10|Ocilrp1|-|6|6 F3|protein-coding	0	0.02	0	0	0.015	0	0.036	0.009	0.023	0.018
NM_001165892	Prr3|4930540G07Rik|Cat56|-|17|17 B1|protein-coding	4.155	4.679	5.872	6.132	4.778	6.056	7.072	8.069	3.111	4.03
NM_001164565	Acnat1|AI132189|-|4|4 B1|protein-coding	0	0.02	0.037	0.066	0.008	0.353	0.096	0.009	0.044	0.133
NM_021446	Erg28|0610007P14Rik|1190004E09Rik|AU019315|C77855|ORF11|-|12|12 D2|protein-coding	10.901	13.568	17.945	25.71	24.372	18.675	11.246	13.571	14.008	15.982
NM_013464	Ahr|Ah|Ahh|Ahre|In|bHLHe76|-|12 A3|12 15.78 cM|protein-coding	0.933	0.883	67.399	69.059	1.54	2.884	2.563	2.392	4.777	3.59
NM_172495	Ncoa7|9030406N13Rik|-|10|10 A4|protein-coding	2.241	2.501	4.115	4.486	1.811	2.399	3.109	3.345	2.877	2.415
NM_001285806	Grk3|4833444A01Rik|AI851927|AW551196|Adrbk-2|Adrbk2|Bark-2|-|5 F|5 55.29 cM|protein-coding	0.393	0.197	0.188	0.251	0.012	0.205	0.191	0.057	0.091	0.037
NM_008349	Il10rb|6620401D04Rik|AI528744|CRF2-4|Crfb4|D16H21S58|D21S58h|IL-10R2|Il10r2|-|16 C3.3|16 52.87 cM|protein-coding	8.31	9.95	19.584	20.952	11.428	13.304	12.202	13.579	16.921	14.875
NM_001290457	Relb|shep|-|7 A3|7 9.93 cM|protein-coding	25.49	27.701	23.104	19.377	31.404	25.825	22.535	22.542	24.443	22.862
NM_001276263	Cxadr|2610206D03Rik|AU016810|AW553441|CAR|MCAR|MCVADR|-|16|16 C3.1|protein-coding	0.07	0.036	5.056	3.157	0	0	0.16	0.143	0.297	0.114
NM_001310590	Rab28|2700023P08Rik|AW496496|-|5|5 B3|protein-coding	21.332	21.949	33.528	31.953	13.244	12.078	24.574	28.681	29.137	27.019
NR_015459	4933431E20Rik|-|-|3|3 F2.3|ncRNA	0.237	0.245	0.48	0.248	0.847	0.978	0.662	0.681	0.751	0.502
NR_106017	Mir7050|Gm27578|mmu-mir-7050|-|7|7 B1|ncRNA	3.681	6.345	2.618	3.79	7.696	2.743	1.498	3.71	8.206	13.674
NM_025440	Mrps16|1500011E11Rik|Mprs16|S16mt|-|14|14 A3|protein-coding	38.406	41.72	23.326	26.358	76.382	47.633	26.446	29.715	29.351	31.422
NR_132136	Synj2bp|AA409442|ARIP2|ActRIP4|D12Wsu118e|OMP25|-|12 D1|12 37.73 cM|protein-coding	2.128	2.376	4.296	4.129	1.892	1.64	2.211	2.511	2.611	2.428
NM_198104	Tcte3|D17Leh117c|LC2|Tcte-3|Tctex-2|Tctex-4|Tctex2|Tctex4|-|17 A2|17 8.95 cM|protein-coding	0	0	0	0	0	0	0.035	0	0	0
NR_040580	1700094J05Rik|-|-|10|10 C1|ncRNA	1.07	0.73	1.37	2.48	0.687	0.925	1.737	1.214	0.732	0.678
NM_001358295	9230110C19Rik|-|-|9|9 A1|protein-coding	1.046	0.907	0.236	0.196	1.712	2.235	1.197	1.828	1.507	1.157
NM_001242934	Bcl11a|2810047E18Rik|BCL-11A|Ctip1|D930021L15Rik|Evi9|Evi9a|Evi9b|Evi9c|mKIAA1809|-|11|11 A3.2|protein-coding	0.008	0.008	0.01	0.018	0.353	0.627	0.043	0.007	0	0
NM_146095	Rorb|Nr1f2|RZR-beta|RZRB|Rorbeta|hstp|-|19|19 B|protein-coding	0.132	0.197	0.035	0.019	0.775	1.382	0.091	0.083	0.377	0.41
NM_001024849	Gm14325|-|-|2|2 H4|protein-coding	0.473	0.552	0.76	0.975	2.07	2.533	1.168	1.262	1.426	1.052
NR_045166	B4galnt1|4933429D13Rik|Gal-NAc-T|GalNAc-T|GalNAcT|Galgt1|Ggm-2|Ggm2|-|10 D3|10 74.5 cM|protein-coding	11.436	10.199	73.889	78.552	30.283	25.711	10.546	9.588	22.682	24.706
NR_152796	4930432O09Rik|-|-|10|10 D2|ncRNA	0	0	0.016	0.028	0	0	0	0	0	0
NM_008057	Fzd7|Fz7|-|1 C2|1 30.08 cM|protein-coding	2.932	2.43	26.138	29.062	5.464	6.342	4.357	3.439	9.085	8.715
NM_153552	Thoc1|3110002N20Rik|AW107452|NMP-84|-|18|18 A1|protein-coding	9.779	11.703	8.304	9.519	10.013	12.249	6.837	8.169	7.697	7.585
NM_010666	Krt27|CK-27|Krt1-c29|mIRSa3.1|stpm|-|11 D|11 62.92 cM|protein-coding	0	0.064	0.02	0	0.073	0.104	0.256	0	0	0
NR_036696	Gm8579|EG667335|-|6 A1|6|pseudo	0	0	0	0	0	0	0.121	0	0	0
NM_001289735	Nxf2|4930455N06Rik|Nxf-b|-|X E3|X 56.31 cM|protein-coding	0.102	0.042	0.026	0.035	0.096	0.137	0.056	0.028	0.094	0.047
NM_001081348	Hecw1|9330116H24Rik|AV273951|E130207I19Rik|Nedl1|-|13 A1|13 5.29 cM|protein-coding	0.01	0.013	0.01	0.015	0.004	0.017	0.04	0.016	0.01	0.017
NM_199067	Defb50|AY387658|BD-50|Defb37|Pbd1|mBD-50|-|8|8 A2|protein-coding	0	0	0	0	0	0	0	0	0	0
NM_029799	Arrdc5|1700013E09Rik|-|17|17 D|protein-coding	0.046	0.024	0.029	0.106	0.252	0.205	0.357	0.042	0.035	0.021
NM_007859	Dffb|40kDa|5730477D02Rik|CAD|CPAN|DFF40|Didff|-|4|4 E2|protein-coding	3.041	4.088	2.773	2.755	37.34	33.074	4.236	5.593	3.333	3.121
NM_001355395	Fam205a2|Fam205a|Gm13298|-|4|4 A5|protein-coding	0	0.012	0	0	0	0	0.005	0.005	0	0
NM_001034869	Gm4981|EG245263|-|10 B4|10|protein-coding	0	0.083	0.154	0.093	0	0	0.134	0	0	0.025
NM_177055	A630001G21Rik|-|-|1|1 C5|protein-coding	4.618	5.126	3.91	3.508	6.418	7.807	1.146	1.34	1.468	1.337
NM_001085501	Ppp1r3d|2610024M03Rik|Gm359|-|2|2 H4|protein-coding	0.786	0.744	0.323	0.206	1.581	1.856	0.278	0.336	1.316	1.625
NM_001005846	Mcoln2|3300002C04Rik|AI549968|C86638|TRPML2|-|3|3 H2|protein-coding	7.504	6.178	0.449	0.158	2.506	0.719	2.792	2.396	11.085	9.069
NM_177913	A430089I19Rik|Gm16522|-|5|5 E3|protein-coding	0	0.014	0	0.03	0	0	0.024	0	0	0.024
NM_001163064	AU041133|-|-|10|10 C1|protein-coding	0.22	0.304	0.4	0.511	0.403	0.328	0.395	0.333	0.34	0.392
NM_011020	Hspa4l|94kDa|AI461691|APG-1|Osp94|-|3|3 B|protein-coding	4.646	4.762	6.787	8.74	3.028	5.949	8.169	8.999	3.153	3.466
NM_009178	St3gal4|SIAT4-C|ST3Gal IV|ST3GalIV|Siat4c|-|9|9 A4|protein-coding	15.248	17.154	46.783	55.255	18.291	14.392	22.238	25.269	17.183	19.794
NM_029549	Prdm5|4432417F03Rik|6530401I24Rik|AI197291|E130112L17Rik|PFM2|-|6|6 C1|protein-coding	8.072	8.785	0.429	0.363	10.877	11.298	9.509	10.758	6.137	5.125
NM_001360668	Far1|2600011M19Rik|2900034E22Rik|3732409C05Rik|AI850429|Mlstd2|-|7|7 F1|protein-coding	8.588	9.805	21.986	24.052	5.768	10.507	9.578	9.805	13.277	12.959
NM_001042708	Ilf3|MBII-26|MPHOSPH4|NF90|NFAR|-|9 A3|9 7.78 cM|protein-coding	20.249	17.361	23.106	27.028	8.725	12.741	26.747	27.112	13.479	13.186
NM_001330160	Itga7|[a]7|alpha7|-|10 D3|10 77.2 cM|protein-coding	4.187	3.938	18.367	35.153	17.782	5.981	5.151	5.192	4.37	3.62
NR_030608	Mir877|Mirn877|mir-877|mmu-mir-877|-|17 B1|17|ncRNA	4.022	3.862	2.207	1.664	5.406	1.285	1.841	1.824	2.66	1.601
NM_001285914	Cdh8|AI851472|cad8|-|8 D1|8 49.4 cM|protein-coding	0	0.016	0	0.018	0.024	0	0	0.021	0	0.028
NM_021337	Skiv2l|4930534J06Rik|AW214248|Ddx13|SKI|Ski2w|-|17|17 B1|protein-coding	19.663	18.667	34.03	36.294	55.872	50.933	33.592	39.383	21.93	21.703
NM_001289519	Anapc5|2510006G12Rik|AA408751|AA536819|AA986414|APC5|Anpc5|-|5|5 F|protein-coding	56.44	56.163	85.932	98.989	84.037	72.7	62.048	66.216	73.482	73.123
NM_028880	Lrrtm1|4632401D06Rik|AW125451|-|6|6 C3|protein-coding	0.053	0.072	0.09	0.061	0.082	0	0.048	0.016	0.149	0.114
NM_008773	P2ry2|P2U1|P2Y2|-|7|7 E2|protein-coding	14.625	15.159	4.43	4.063	1.183	0.503	3.858	3.139	9.713	7.522
NM_001163360	Fignl1|-|-|11|11 A1|protein-coding	4.095	5.571	3.982	7.657	3.917	8.643	5.857	7.685	2.157	2.178
NM_022890	Cldn12|-|-|5|5 A1|protein-coding	3.765	3.393	6.052	6.811	8.142	11.009	3.691	4.773	10.013	11.252
NM_146415	Olfr291|MOR254-2|-|7|7 D3|protein-coding	0	0	0	0	0	0	0	0	0	0
NM_172802	Fscn2|A930022G03|Ahl8|C630046B20Rik|-|11|11 E2|protein-coding	0.056	0.117	0.307	0.147	0.022	0.252	0.103	0.038	0.087	0.131
NR_151497	Cxcl16|0910001K24Rik|AV290116|BB024863|CXCL16v1|CXCL16v2|SR-PSOX|Zmynd15|b2b498Clo|-|11|11 B3|protein-coding	11.75	12.67	7.788	5.57	6.531	1.76	3.21	3.129	17.35	16.907
NM_001357625	Ptprm|RPTPmu|mKIAA4044|-|17 E1.1|17 37.88 cM|protein-coding	3.657	2.954	1.025	0.473	2.11	1.237	4.108	4.152	4.488	5.001
NM_001025386	Olfr243|MOR22-4|Olfr243-ps1|Olfr627|Olfr627-ps1|-|7|7 E3|protein-coding	0.025	0	0	0	0	0	0	0	0	0
NM_001159516	Qk|1110003F05Rik|1500005P18|QkI|l(17)-1Wis|l17Wis1|-|17 A1|17 7.75 cM|protein-coding	10.375	6.951	10.2	10.211	1.882	2.415	8.22	8.731	7.53	6.544
NM_172269	Vps18|9930024E13Rik|-|2|2 E5|protein-coding	8.162	8.917	8.718	8.799	9.36	8.372	6.866	7.096	5.604	5.598
NM_001357113	Ahcyl1|1110034F20Rik|AA409031|AA414901|Ahcy-rs3|DCAL|Irbit|-|3 F2.3|3 46.83 cM|protein-coding	26.123	27.038	33.422	34.243	19.261	20.955	28.764	32.031	29.027	28.709
NM_001289686	Arhgef3|1200004I24Rik|9830169H03Rik|C76747|Xpln|-|14 A3|14 16.09 cM|protein-coding	8.847	8.287	21.029	18.126	1.539	1.406	1.65	1.542	1.916	1.382
NM_001285831	Far1|2600011M19Rik|2900034E22Rik|3732409C05Rik|AI850429|Mlstd2|-|7|7 F1|protein-coding	8.39	9.637	21.672	23.561	5.744	10.58	9.348	9.565	13.224	12.817
NM_139232	Fgd4|9030023J02Rik|9330209B17Rik|Frabp|ZFYVE6|-|16|16 A3|protein-coding	0.185	0.225	0.805	0.628	0.232	0.35	0.159	0.197	0.351	0.439
NM_001289732	Dach2|9430028N04Rik|-|X E1|X 49.13 cM|protein-coding	0	0.017	0.011	0	0	0	0.015	0.023	0.052	0.031
NR_036606	1700060C20Rik|-|-|2|2 H1|ncRNA	0	0.085	0.105	0.143	0	0.092	0.113	0	0.032	0
NM_001163290	Coq8a|4632432J16Rik|AI462003|Adck3|Cabc1|mKIAA0451|-|1|1 H4|protein-coding	1.53	1.627	1.856	1.629	2.467	3.324	1.214	1.153	1.128	1.129
NM_001033347	D430041D05Rik|9630056G07Rik|G2|-|2 E2|2 54.59 cM|protein-coding	0	0.005	0.003	0.003	0.034	0	0.033	0.017	0.03	0.031
NM_001293783	Ddx60|9830118M07|-|8|8 B3.1|protein-coding	0.701	0.444	0.981	0.601	6.375	11.689	0.375	0.397	2.577	2.51
NM_175324	Acad11|5730439E10Rik|AI987948|-|9|9 F1|protein-coding	2.488	2.679	2.452	2.051	1.718	2.336	3.234	3.547	2.598	2.506
NM_001001446	Cyp2c23|AW107714|BC034834|Cyp2c44|b2b386Clo|-|19|19 C3|protein-coding	0.247	0.409	0.079	0.143	0.174	0.359	0.102	0.034	0.048	0.057
NR_105994	Mir7027|Gm27831|mmu-mir-7027|-|5|5 F|ncRNA	0.68	1.406	3.481	3.937	4.797	9.878	3.733	6.783	5.245	5.997
NM_178412	Chil6|BYm|Chil8|-|3|3 F2.3|protein-coding	0	0.015	0	0.017	0.16	0.065	0.053	0.026	0.023	0.014
NM_001304575	Vezt|A630071D13Rik|AI848282|-|10|10 C2|protein-coding	2.127	2.478	3.118	2.693	3.693	3.692	1.756	2.304	1.48	1.404
NM_001163619	Tars2|2610024N01Rik|AI429208|Tarsl1|thrRS|-|3|3 F2.1|protein-coding	5.199	4.895	4.426	5.93	4.105	5.592	2.944	3.791	3.759	3.163
NM_029181	Slxl1|4930527E24Rik|-|X|X A5|protein-coding	0	0	0	0	0	0	0	0	0	0
NR_028521	Snord11|MBII-95|-|1 C2|1|snoRNA	0	0	0	0	0	0	0	0.353	0	0
NM_001271408	Sorbs3|SCAM-1|SH3P3|Sh3d4|vinexin-g|-|14 D2|14 36.27 cM|protein-coding	24.311	25.758	27.152	25.961	28.659	32.053	19.95	21.92	23.196	22.801
NM_001161432	Eda2r|9430060M22Rik|TNFRSF27|Xedar|-|X|X C3|protein-coding	0.424	0.36	2.379	1.936	1.021	1.93	1.978	2.313	1.629	1.252
NR_106143	Mir7678|Gm27388|mmu-mir-7678|-|2|2 H3|ncRNA	2.068	3.565	1.765	0	5.946	7.707	0	0	0.798	1.281
NM_177696	Gdpd4|4921513O04|-|7|7 E1|protein-coding	0	0	0.051	0.009	0	0	0.029	0.014	0.018	0.015
NM_001347343	Rasal3|A430107D22Rik|-|17|17 B1|protein-coding	0.16	0.256	0.034	0.046	0.042	0.045	0.122	0.018	0.015	0
NM_033039	Ocm|-|-|5 G2|5 82.85 cM|protein-coding	0	0	0	0	0.208	0.296	0.182	0	0	0
NR_073359	5830454E08Rik|-|-|9|9 F4|ncRNA	0.13	0.101	0.958	1.092	0.51	0.073	0.119	0.944	0.652	0.362
NM_001252616	Fut8|-|-|12|12 C3|protein-coding	21.795	22.148	25.756	27.538	5.429	3.574	29.975	32.125	9.816	11.151
NM_028422	Mtg2|1810011P19Rik|2900056P18Rik|D2Bwg0647e|Gtpbp5|-|2 H4|2 102.59 cM|protein-coding	5.298	6.904	7.152	8.312	20.653	22.778	8.841	11.027	5.175	5.778
NM_001253782	Prlr|AI987712|Pr-1|Pr-3|Prlr-rs1|-|15 A1|15 5.23 cM|protein-coding	0.045	0.047	0.926	0.445	0	0	0.538	0.287	0.122	0.084
NM_009693	Apob|AI315052|Apo B-100|apob-100|apob-48|-|12 A1.1|12 3.53 cM|protein-coding	0	0.013	0.073	0.044	0.005	0.016	0.011	0.011	0.012	0.008
NM_008771	P2rx1|AI323649|BB122383|P2x|Pdcd3|RP-2|-|11 B4|11 45.09 cM|protein-coding	0.587	0.576	0.038	0.127	1.528	1	0.073	0.081	0.161	0.314
NM_001356348	Coq3|4732433J24|C77934|-|4 A3|4 9.11 cM|protein-coding	3.072	3.478	2.223	3.169	4.988	4.491	1.498	1.97	2.763	2.279
NM_146462	Olfr1202|MOR232-7|-|2|2 E1|protein-coding	0	0	0	0	0	0	0.143	0	0	0.048
NM_001347626	Hmbox1|AI451877|AI604847|F830020C16Rik|-|14|14 D1|protein-coding	1.919	1.345	2.13	2.112	0.988	1.409	2.48	2.305	1.647	1.8
NR_029974	Mir452|Mirn452|mir-452|mmu-mir-452|-|X|X A7.3|ncRNA	0	0	0	0	0	0	0	0	0	0
NM_001098723	Yy2|-|-|X F4|X|protein-coding	2.005	2.849	1.726	1.845	0.766	1.62	1.249	1.276	1.541	1.604
NM_001206382	Mavs|D430028G21Rik|IPS-1|Visa|cardif|-|2|2 F1|protein-coding	8.365	9.936	11.108	13.421	13.516	11.591	10.532	12.38	7.944	8.976
NR_027699	Serp2|2810032E02Rik|-|14|14 D3|protein-coding	2.777	2.314	2.554	3.31	9.259	6.088	3.036	2.984	4.307	3.906
NM_001033475	Tmed8|6430595O10Rik|AI447224|Gm1184|Mem1|-|12|12 D2|protein-coding	1.938	1.782	3.804	3.504	2.649	2.739	2.107	2.015	3.443	3.281
NM_023284	Nuf2|2410003C07Rik|AU044112|C85691|Cdca1|NUF2R|-|1|1 H2.3|protein-coding	8.747	8.785	5.212	11.185	10.042	12.782	5.575	7.394	5.542	5.684
NM_199013	Irgc1|F630044M05Rik|Gm1102|Gm474|Ifgge|Iigp5|Irgc|-|7|7 A3|protein-coding	0.145	0.109	0	0	0	0	0.048	0.024	0	0
NR_045952	Gm4719|-|-|17 E5|17|ncRNA	0	0	0	0	0	0	0	0	0	0
NM_025592	Rpl35|2410039E09Rik|-|2|2 B|protein-coding	471.656	473.982	128.499	148.404	285.08	285.719	278.246	345.182	255.465	219.473
NM_001113416	Epb41l5|1700030C16Rik|AL022914|BE37|E230025E14Rik|Epb4.1l5|Lulu1|NBL5|-|1|1 E2.3|protein-coding	0.749	0.568	0.703	1.1	0.383	0.39	0.519	0.569	0.182	0.194
NM_001358814	Tmem200a|C030003D03Rik|-|10|10 A4|protein-coding	1.004	0.996	0.89	0.645	0.529	0.461	0.428	0.231	2.123	2.491
NR_045966	4930511A02Rik|-|-|12|12 A1.1|ncRNA	0	0	0	0	0	0	0.08	0	0	0
NM_016852	Wbp2|-|-|11|11 E2|protein-coding	42.87	44.722	76.439	71.461	37.383	33.504	60.922	63.02	23.444	23.975
NM_001033471	Cpxcr1|Gm1143|-|X|X E1|protein-coding	0	0	0.078	0	0	0	0	0	0	0
NM_010154	Erbb4|Her4|c-erbB-4|-|1 C3|1 33.8 cM|protein-coding	0.008	0	0.005	0.005	0.013	0	0.006	0.005	0	0.009
NM_001168500	Ncmap|A330049M08Rik|AA545175|Mp11|-|4|4 D3|protein-coding	0.132	0.055	1.148	0.947	0.145	0.354	0.121	0.048	0.02	0.061
NM_001362064	Tprkb|0610033G21Rik|1810034M08Rik|Cgi-121|DRWMS1|mDRWMS1|-|6|6 C3|protein-coding	15.294	14.498	9.479	10.799	12.588	12.371	12.752	16.128	9.833	9.219
NM_001289915	Cd83|-|-|13 A4|13 21.6 cM|protein-coding	1.248	1.291	0.247	0.21	0.107	0.051	0.177	0	0.07	0.084
NM_080461	Zfp358|Zfend|-|8 A1.1|8 1.92 cM|protein-coding	3.241	3.315	17.453	15.159	8.896	8.329	8.205	7.637	9.091	8.548
NM_001109764	Ctnna2|AI481747|Catna|Catna2|cdf|chp|-|6 C3|6 33.54 cM|protein-coding	0	0.03	0.008	0.014	0.009	0.039	0.059	0.011	0	0.011
NM_001168615	Tifab|-|-|13|13 B1|protein-coding	0.152	0.243	0.106	0.112	0.022	0.108	0.126	0.05	0.016	0.077
NR_045701	C330013E15Rik|-|-|15|15 F1|ncRNA	0.523	0.684	1.27	0.67	1.08	0.677	0.53	0.775	0.616	0.46
NM_177155	Klri2|A530090P03Rik|-|6|6 F3|protein-coding	0.012	0.013	0	0.014	0.01	0.069	0	0.011	0.01	0.006
NM_001359182	Znhit3|Myohd1|TRIP-3|Trip3|-|11|11 C|protein-coding	8.198	11.045	5.532	5.467	9.66	8.472	5.72	6.151	4.429	4.609
NM_183168	P2ry6|2010204J23Rik|P2Y6|-|7|7 E2|protein-coding	5.969	7.87	5.413	5.95	0.237	0.169	0.451	0.492	0.292	0.504
NM_001081241	Ripor1|2310066E14Rik|AI837433|Fam65a|-|8|8 D3|protein-coding	20.993	21.694	23.85	23.931	26.569	28.426	19.245	21.251	19.74	19.421
NM_134156	Actn1|3110023F10Rik|Actn1a|-|12 C3|12 36.49 cM|protein-coding	261.584	242.696	222.012	241.872	61.385	49.246	134.569	151.927	71.54	79.061
NM_001310512	Cnpy1|1500012D20Rik|9630008K15Rik|AI853839|-|5|5 B1|protein-coding	0	0	0	0	0	0	0	0	0	0
NM_010203	Fgf5|Fgf-5|HBGF-5|angora|go|-|5 E3|5 47.77 cM|protein-coding	0	0.05	0	0.022	0	0	0	0	0.015	0.009
NM_001348276	Dok7|A930013K19Rik|AW049091|Dok-7|EF-12|Oit5|-|5|5 B2|protein-coding	4.17	4.579	0.799	0.7	0.388	0.576	0	0	0.084	0.046
NM_033523	Spred2|C79158|-|11|11 A3.1|protein-coding	14.365	12.225	20.356	23.227	3.845	5.745	20.045	19.475	8.894	7.308
NM_001081412	Bcr|5133400C09Rik|AI561783|AI853148|mKIAA3017|-|10 C1|10 38.49 cM|protein-coding	8.8	8.791	22.123	18.268	8.908	8.74	15.882	14.804	5.988	5.847
NM_009579	Slc30a1|AI839647|C130040I11Rik|Znt1|-|1 H6|1 97.01 cM|protein-coding	4.52	4.522	4.599	3.391	1.144	0.795	0.786	0.804	2.961	3.285
NM_001040699	Mtmr7|-|-|8|8 A4|protein-coding	0.915	0.989	1.874	1.524	1.622	1.463	0.683	0.798	0.586	0.653
NM_001359905	Cc2d2a|5730509K17Rik|b2b1035Clo|-|5|5 B3|protein-coding	1.828	1.148	7.839	8.592	2.584	2.895	3.633	4.196	4.606	4.124
NM_027997	Serpina9|2310014L03Rik|AW049635|Centerin|-|12|12 E|protein-coding	0.014	0	0.11	0.066	0.067	0.128	0.039	0.013	0	0
NM_001304948	Oprm1|M-OR-1|MOP-R|MOR-1|MOR-1O|Oprm|mor|muOR|-|10 A1|10 1.85 cM|protein-coding	0	0	0	0.098	0.017	0	0	0	0	0
NM_021293	Cd33|Siglec-3|gp67|-|7 B3|7 28.25 cM|protein-coding	0.37	0.272	0.149	0.203	0	0	1.087	1.995	0	0
NM_019819	Dusp14|1110014C10Rik|2310042C07Rik|D11Ertd395e|MKP-L|Mkp6|-|11 C|11 51.29 cM|protein-coding	8.843	9.927	12.096	11.39	4.895	2.776	12.673	7.733	1.386	1.216
NM_001277184	Fthl17-ps1|EG434728|Fthl17L4|Gm14499|-|X A1.1|X|protein-coding	0	0	0	0	0	0	0	0	0	0
NM_026092	Lyzl1|1700038F02Rik|Lyc2|Lyzd1|-|18|18 A1|protein-coding	0	0.03	0	0	0	0	0.026	0	0	0
NM_018793	Tyk2|JTK1|-|9|9 A3|protein-coding	6.89	6.368	7.968	9.298	8.5	9.035	11.579	12.455	8.104	8.711
NM_146622	Olfr360|MOR159-1|-|2|2 B|protein-coding	0	0.052	0	0.059	0	0	0	0	0	0
NM_028071	Cotl1|1810074P22Rik|2010004C08Rik|Clp|-|8|8 E1|protein-coding	77.796	81.529	14.284	11.434	63.771	40.967	18.194	19.879	40.228	39.014
NR_102343	Szrd1|1110022I03|D4Ertd22e|-|4 D3|4 73.38 cM|protein-coding	43.223	44.226	29.762	31.846	40.524	39.116	36.13	39.711	36.494	37.621
NM_011335	Ccl21b|6CKBAC1|6Ckine|AI159701|CKb9|SLC|Scya21|Scya21a|TCA4|-|4 A5|4 22.12 cM|protein-coding	0	0	0	0	0	0	0	0	0	0
NR_040488	1810053B23Rik|1810008L18Rik|1810056K14Rik|-|16|16 C4|ncRNA	0.042	0	0.187	0	0.066	0	0	0.038	0	0
NM_023587	Hacd2|6330408J20Rik|AI255777|AI481689|Hcad2|Ptplb|-|16|16 B3|protein-coding	6.197	5.631	5.338	5.452	7.065	9.247	3.651	3.868	4.528	4.165
NM_016694	Park2|PRKN|-|17 A1|17 7.8 cM|protein-coding	0.045	0.109	0.019	0.113	0.223	0.235	0.178	0.082	0.069	0.188
NM_001358520	Armcx3|1200004E24Rik|AI450003|ALEX3|-|X|X E3|protein-coding	2.108	1.816	0.74	0.319	3.406	3.279	1.33	1.203	3.956	4.774
NM_001290757	Tlr7|-|-|X|X F5|protein-coding	0.164	0.267	0.016	0.029	0.04	0	0.012	0.052	0.355	0.228
NR_102683	AA413626|-|-|11|11 A1|pseudo	0.24	0.31	0.615	0.278	1.224	2.147	0.165	0.381	0.139	0.279
NR_126558	E230013L22Rik|AI645545|-|8 A1.1|8|ncRNA	4.022	4.738	1.766	1.297	1.429	1.309	2.216	2.196	1.386	1.861
NR_039591	Mir5129|mir-5129|mmu-mir-5129|mu-mir-5129|-|2 B|2 27.31 cM|ncRNA	1.88	1.296	0.401	2.178	1.474	0	2.295	1.137	0.967	1.746
NR_045527	Rbbp8|9930104E21Rik|CtIP|RBBP-8|RIM|SAE2|-|18|18 A1|protein-coding	6.817	6.949	5.517	6.663	4.856	6.642	4.605	5.409	3.887	4.06
NM_207632	Olfr1118|MOR264-22|Olfr1118-ps|-|2|2 D|protein-coding	0.049	0	0	0	0	0	0	0	0	0
NM_080575	Acss1|1110032O15Rik|AI788978|Acas2|Acas2l|AceCS2|-|2|2 G3|protein-coding	0.263	0.272	0.043	0.016	0.159	0.166	0.185	0.037	0.078	0
NM_001359411	Dkc1|BC068171|-|X|X A7.3|protein-coding	30.265	28.585	9.063	14.458	14.651	14.904	18.63	24.257	9.956	9.974
NM_009102	Rrh|-|-|3 G3|3 59.09 cM|protein-coding	0	0	0	0	0	0.039	0.032	0	0	0
NM_016674	Cldn1|AI596271|-|16|16 B2|protein-coding	0.052	0.015	0.019	0.052	0.351	0.4	0.219	0.162	0.265	0.443
NM_175154	Galk2|2810017M24Rik|AI327030|Gk2|-|2|2 F1|protein-coding	7.395	9.278	17.52	18.937	13.173	11.091	10.635	12.329	8.296	8.683
NM_009376	Ift88|AW552028|Tg737|Tg737Rpw|TgN737Rpw|Ttc10|flexo|fxo|orpk|polaris|-|14 C3|14 30.1 cM|protein-coding	2.475	2.511	4.871	4.874	3.919	5.729	3.215	3.695	2.752	2.483
NM_207636	Fndc3a|1700094E19Rik|D14Ertd453e|F730017H24Rik|Fndc3|sys|-|14 D2|14 37.62 cM|protein-coding	8.616	8.081	15.65	14.795	4.169	6.536	17.956	18.826	13.17	11.403
NM_146742	Olfr1316|MOR245-1|MOR245-26|-|2|2 E3|protein-coding	0	0	0	0	0	0	0	0	0	0
NM_029164	4930519L02Rik|-|-|3|3 H1|protein-coding	0	0	0	0	0	0	0	0.036	0	0
NM_146455	Olfr1241|MOR231-14|-|2|2 E1|protein-coding	0.051	0	0	0	0	0.057	0	0.023	0	0
NM_009287	Stim1|SIM|-|7 E2-E3|7 54.71 cM|protein-coding	11.991	11.581	20.482	18.266	7.199	6.763	5.587	6.116	5.965	7.085
NM_177203	Ccdc169|A730037C10Rik|-|3|3 C|protein-coding	0	0	0.027	0	0.034	0.048	0.059	0.019	0.115	0.02
NM_030246	Dcaf4|1110018E21Rik|Wdr21|-|12|12 D1|protein-coding	5.831	7.418	9.736	9.727	12.108	12.96	6.769	7.618	4.878	6.466
NM_019966	Mlycd|AI324784|Mcd|-|8|8 E1|protein-coding	6.364	6.331	6.805	7.065	7.413	6.032	5.973	5.742	6.423	5.557
NM_025527	Srp19|2310020D23Rik|-|18|18 B1|protein-coding	49.147	51.49	25.491	28.787	57.654	38.367	44.179	52.445	46.54	46.341
NM_026210	Tvp23b|1810036I24Rik|Fam18b|Fam18b1|-|11|11 B2|protein-coding	12.078	14.838	11.464	13.708	11.676	13.67	16.953	20.238	18.578	17.362
NM_009049	Resp18|AI851012|-|1|1 C4|protein-coding	0.098	0.101	0	0.038	0.051	0.145	0.119	0.059	0.151	0
NM_177306	Rfx6|4930572O07Rik|Rfxdc1|-|10|10 B3|protein-coding	0	0	0.03	0.018	0	0.018	0.014	0.007	0.012	0.007
NM_026405	Rab32|2810011A17Rik|AU022057|-|10|10 A1|protein-coding	5.676	7.137	11.897	12.127	4.691	3.95	3.708	4.049	16.176	14.032
NM_010807	Marcksl1|AL022768|AW215397|AW536807|D4Bc1|F52|MacMARCKS|Macs2|Macs3|Mlp|Mrp|-|4 D2.2|4 63.26 cM|protein-coding	64.319	72.912	78.409	73.194	58.171	55.707	51.205	52.483	42.441	44.356
NM_146496	Olfr486|MOR204-19|-|7|7 E3|protein-coding	0	0	0	0	0	0	0	0	0	0
NM_019740	Foxo3|1110048B16Rik|2010203A17Rik|C76856|FKHRL1|Fkhr2|Foxo3a|-|10 B2|10 22.79 cM|protein-coding	10.412	7.799	19.557	21.979	6.366	7.317	17.684	15.132	5.955	5.822
NM_001310719	Cnksr2|Cnk2|Ksr2|-|X|X F4|protein-coding	0	0	0	0.084	0	0	0	0	0.014	0
NM_172291	Foxred1|BC024806|TEG-23|Tex23|-|9 A4|9|protein-coding	6.516	7.046	8.194	9.117	14.947	15.043	8.996	11.833	6.914	6.966
NM_029983	Sla2|A930009E21Rik|AI430952|SLAP-2|SLAP2|-|2|2 H1|protein-coding	0.239	0.389	0.022	0.119	0.884	1.07	1.424	1.132	0	0.079
NM_146215	Cmtr2|AU022703|C730036L12Rik|Ftsjd1|MTr2|-|8|8 D3|protein-coding	2.235	1.816	1.85	2.488	1.229	1.782	2.287	2.745	1.605	1.474
NM_009999	Cyp2b10|Cyp2b|Cyp2b20|p16|-|7 A3|7 14.11 cM|protein-coding	0.026	0	0.083	0.09	0	0.144	0.095	0.012	0.03	0.036
NM_001024468	Bcat1|BCATc|Eca39|-|6 G3|6 77.27 cM|protein-coding	23.148	25.08	1.083	0.961	5.836	4.174	7.709	8.859	15.277	14.346
NM_001309847	Gm20498|ARIP2a|Synj2bp-cox16|-|12 D1|12 37.6 cM|protein-coding	7.799	8.715	9.222	9.277	6.567	5.43	5.405	5.916	6.277	5.736
NM_001162989	Phax|2810055C14Rik|4933427L19Rik|AU018701|AU018854|D18Ertd65e|Rnuxa|p55|-|18 D3|18 30.63 cM|protein-coding	19.007	21.049	15.291	19.799	14.574	13.822	16.828	19.326	13.105	11.419
NR_029552	Mir138-2|Mirn138-2|mir-138-2|-|8|8 C5|ncRNA	0	0	0	0	0	0	0	0	0	0
NM_001161627	Tmem116|4930406A18Rik|4930513P12Rik|C030022K24Rik|-|5|5 F|protein-coding	0.179	0.129	0.046	0.186	0.56	0.958	0.278	0.081	0.179	0.232
NM_001252653	Ecm1|AI663821|p85|-|3 F2.1|3 40.91 cM|protein-coding	178.51	201.337	257.378	209.588	101.01	53.578	88.439	87.373	208.233	194.407
NM_020490	Ltb4r2|5830462O07Rik|BLT2|LTB4-R 2|LTB4-R-2|LTB4-R2|-|14|14 C3|protein-coding	0.101	0.139	0.086	0	0.264	0.113	0.585	0.137	0.078	0.234
NM_001164058	Prl7a1|AA407021|AA409971|AA410116|PLP-E|PLP-G|Prlpe|Prlpg|-|13 A3.1|13 12.56 cM|protein-coding	0	0	0	0	0	0	0	0	0	0
NM_001114097	Smarcc2|5930405J04Rik|-|10|10 D3|protein-coding	20.454	20.041	44.003	48.403	36.946	41.015	35.541	40.785	29.31	28.043
NM_001177349	Ifi213|E030037K03Rik|E430029J22Rik|Pydc4|Pyr-A|-|1|1 H3|protein-coding	0.162	0.075	0.023	0.042	0.877	0.908	0.041	0.033	0	0.008
NM_178595	Ptrh1|2210013M04Rik|AW046744|-|2|2 B|protein-coding	43.704	44.539	19.062	23.755	36.713	31.918	22.284	25.127	20.593	19.219
NM_001025382	Fam196b|EG574403|Gm6041|-|11 A4|11|protein-coding	0	0	0	0	0	0	0	0	0	0.013
NM_011125	Pltp|Bpife|OD107|-|2 H3|2 85.27 cM|protein-coding	22.996	28.919	102.863	122.731	92.338	68.524	25.66	27.546	19.776	18.875
NM_001357340	Hs3st6|3-OST-6|-|17|17 A3.3|protein-coding	0.161	0.184	0.457	0.021	0.308	0.638	0.424	0.324	0.151	0
NM_008398	Itga7|[a]7|alpha7|-|10 D3|10 77.2 cM|protein-coding	4.115	3.881	18.384	35.476	17.466	5.931	5.051	5.038	4.29	3.547
NM_001310482	Mgst2|GST2|MGST-II|-|3|3 C|protein-coding	73.984	77.827	33.36	35.238	4.491	6.088	5.802	4.131	3.333	2.049
NM_053246	Dok4|-|-|8|8 C5|protein-coding	3.787	3.879	7.614	6.414	7.866	8.302	5.111	5.386	5.106	5.471
NM_018797	Plxnc1|2510048K12Rik|AW742158|CD232|Vespr|-|10|10 C2|protein-coding	0.096	0.139	0.159	0.136	0.362	0.323	0.076	0.034	0.335	0.607
NM_001243132	Tspan2|6330415F13Rik|B230119D02Rik|tspan-2|-|3|3 F2.2|protein-coding	1.773	1.717	0.183	0.124	0.373	0.452	0.229	0.135	0.092	0.088
NM_001290703	Slc25a14|BMCP1|UCP5|UCP5L|UCP5S|-|X A5|X 25.69 cM|protein-coding	1.682	1.483	3.138	2.567	2.985	2.711	2.053	2.554	2.133	2.603
NM_053273	Ttyh2|1110001A03Rik|-|11|11 E2|protein-coding	15.032	15.626	15.843	15.966	15.246	9.426	18.994	18.002	26.685	25.55
NM_008354	Il12rb2|A930027I18Rik|IL-12RB2|Ifnm|-|6 C1|6 30.81 cM|protein-coding	0.275	0.327	0.207	0.131	0.114	0.308	0.237	0.264	0.069	0.12
NM_010701	Cnmd|Bricd3|ChM-I|Chmd|Lect1|-|14|14 D3|protein-coding	0.034	0	0.15	0.019	0.158	0.188	0.123	0	0.117	0.078
NM_001114140	Tcf20|2810438H08Rik|SPBP|mKIAA0292|-|15|15 E1|protein-coding	9.6	8.185	10.415	10.424	3.85	5.18	10.584	11.171	4.494	4.581
NM_008915	Ppp3cc|Calnc|PP2BA gamma|-|14|14 D2|protein-coding	7.755	7.785	6.876	7.706	4.925	4.556	5.75	6.231	5.291	4.431
NM_001007461	Gsdma3|Bsk|Dfl|Fgn|Gsdm1l|Gsdm3|Rco2|Rim3|-|11 D|11 62.21 cM|protein-coding	0	0	0.021	0.019	0.026	0.074	0.075	0.015	0.013	0.061
NM_028104	Ppp1r14d|2010107K19Rik|GBPI-1|Ppp1r14|-|2|2 E5|protein-coding	0.033	0	0	0	0.102	0.073	0.09	0.059	0.277	0.121
NM_172988	Fbxl4|AI836810|FBL4|FBL5|-|4|4 A3|protein-coding	3.455	2.993	4.924	4.499	2.956	3.384	4.514	4.343	3.004	3.315
NM_001159901	Hopx|1110018K11Rik|1200015P04Rik|2300002F06Rik|AI848177|AW490897|Cameo|Hdop|Hod|Hop|Ob1|Obl|Toto|-|5|5 C3.3|protein-coding	7.245	5.99	0.151	0.409	38.426	29.719	17.147	21.053	1.924	1.605
NM_146701	Olfr1448|MOR202-5|-|19|19 A|protein-coding	0	0	0	0.119	0	0	0.023	0	0	0
NM_018776	Crlf3|BB164954|Creme9|Cytor4|-|11 B5|11 47.43 cM|protein-coding	10.396	12.08	11.861	13.355	10.245	13.77	14.516	16.294	8.257	8.415
NM_001163471	Hectd2|4921524L07|A630025O09Rik|AW212605|-|19|19 C2|protein-coding	1.145	1.316	8.328	9.032	0.639	1.013	0.596	0.434	2.851	2.983
NM_001161847	Sgk1|Sgk|-|10|10 A3|protein-coding	60.937	72.083	108.705	97.635	80.587	112.459	58.018	32.049	44.173	37.055
NR_039540	Mir3963|mmu-mir-3963|mu-mir-3963|-|3 H3|3 76.76 cM|ncRNA	0	0	0	0	0	0	0	0	0	0
NM_001357726	Tpsg1|Prss31|Tmt|-|17 A3.3|17 12.53 cM|protein-coding	0	0.024	0	0	0	0	0	0.021	0.413	0.389
NM_145539	Tm4sf4|Iltmp|-|3|3 D|protein-coding	0.052	0.054	0.178	0.201	0.027	0.116	0.318	0.362	0.107	0.113
NM_001302138	Vamp7|Sybl1|TI-VAMP|VAMP-7|-|X|X|protein-coding	0	0	0	0	0	0	0	0	0	0
NM_020579	B4galt3|9530061M23Rik|AA104562|AW125175|ESTM26|ESTM6|R74981|-|1 H3|1 79.29 cM|protein-coding	20.306	22.344	20.545	22.187	32.93	32.403	27.645	33.804	12.869	13.899
NR_045606	Tmem205|-|-|9|9 A3|protein-coding	7.782	10.478	12.784	15.875	24.869	20.683	11.986	13.72	9.593	12.114
NR_126462	1700011C11Rik|-|-|7|7 D1|ncRNA	0	0	0	0	0	0	0.123	0	0	0.062
NM_031247	Gimap3|2010110D23Rik|Gimap5|Ian4|-|6|6 B2.3|protein-coding	0.023	0.07	0.029	0	0	0	0.083	0	0	0.01
NM_001163514	Extl2|3000001D04Rik|AW146439|-|3|3 G1|protein-coding	6.676	7.268	10.888	10.367	7.361	8.787	6.724	6.687	7.132	7.826
NR_003258	Gnas|5530400H20Rik|A930027G11Rik|C130027O20Rik|GPSA|GSP|Galphas|Gnas1|Gnasxl|Gs-alpha|Gsa|Nesp|Nesp55|Nespl|Oed-Sml|Oedsml|P1|P2|P3|PHP1A|PHP1B|POH|SCG6|-|2 H4|2 97.89 cM|protein-coding	659.839	686.676	531.596	560.109	905.738	687.295	637.58	718.682	579.066	569.536
NM_176919	Ppm1h|A430075L18Rik|ARHCL1|C030002B11Rik|-|10|10 D2|protein-coding	0.444	0.501	1.452	2.342	0.374	0.717	0.677	0.268	0.59	0.198
NM_001291196	Mef2a|A430079H05Rik|-|7 C|7 36.72 cM|protein-coding	14.848	12.833	18.142	19.541	3.793	5.341	7.389	7.605	8.794	7.631
NR_149318	Snap25|Bdr|GENA70|SNAP-25|SUP|sp|-|2 F3|2 67.56 cM|protein-coding	0	0	0.03	0	0	0.103	0.338	0.063	0	0
NM_177358	Zfp945|A630033E08Rik|C730040L01Rik|-|17|17 A3.3|protein-coding	0.73	0.778	0.154	0.063	1.151	1.706	1.414	1.513	0.839	0.77
NM_009728	Atp10a|Atp10c|pfatp|-|7|7 B5|protein-coding	14.918	14.136	10.733	14.242	5.996	5.587	10.801	10.294	7.782	8.744
NM_053227	Vmn1r44|V1RA10|V1rb11|V1rb4|-|6|6 D1|protein-coding	0	0	0	0	0.163	0.232	0.047	0	0.04	0.024
NR_151445	2410004B18Rik|4930572C24Rik|-|3|3 H2|protein-coding	15.084	17.603	11.859	11.85	27.848	22.323	9.259	8.336	12.165	12.184
NM_001033878	Vmn2r66|F830104D24Rik|-|7|7 D3|protein-coding	0	0	0.012	0.011	0	0.127	0.061	0.026	0.044	0.123
NM_029851	Dync2h1|4432416O06Rik|AI448217|D030010H02Rik|D330044F14Rik|DHC1b|DHC2|Dnchc2|b2b414Clo|mKIAA1997|-|9 A1|9 2.46 cM|protein-coding	0.61	0.493	1.122	1.375	0.502	0.599	1.076	1.085	0.694	0.613
NR_040279	Dlx4os|A730090H04Rik|Dlx4as|-|11|11 D|ncRNA	3.154	4.33	0.298	0.253	1.185	1.983	0.266	0.659	0.191	0.108
NM_001198949	Ralbp1|RLIP76|Rip1|-|17 E1.1|17 35.26 cM|protein-coding	41.003	44.452	36.765	39.606	46.652	34.914	46.688	53.268	37.493	35.403
NM_033072	Mbd6|D10Wsu93e|-|10 D3|10 74.5 cM|protein-coding	9.876	9.893	39.143	33.021	27.969	38.439	21.81	26.137	19.491	18.8
NR_045085	Gm2721|-|-|12 E|12|ncRNA	0.092	0.032	0	0.071	0.144	0.549	0	0.111	0	0.029
NM_001313718	Acot9|0610041P13Rik|Acate2|C76421|MT-ACT48|MTE-2|U8|p48|-|X|X F3|protein-coding	39.776	42.265	19.292	20.48	21.729	23.423	18.095	19.459	15.482	16.47
NM_139128	Coro6|-|-|11|11 B5|protein-coding	4.311	4.05	21	15.875	0.081	0.461	1.525	2.259	0.093	0.08
NM_001033246	Ccdc110|Gm172|-|8|8 B1.1|protein-coding	0.009	0.01	0	0	0	0.082	0.008	0	0	0.017
NM_001357767	Egln2|0610011A13Rik|C85656|Hif-p4h-1|Ier4|Phd1|SM-20|-|7 A3|7 15.83 cM|protein-coding	32.227	31.31	35.459	36.381	53.23	33.677	30.799	35.743	37.045	35.526
NM_001198873	Dync1i2|3110079H08Rik|AW554389|Dncic2|-|2 C2|2 42.38 cM|protein-coding	28.031	31.199	40.899	44.016	31.534	32.099	32.123	34.588	26.439	28.298
NM_010699	Ldha|Ldh1|Ldhm|l7R2|-|7 B3|7 30.6 cM|protein-coding	942.311	1024.11	568.258	639.253	661.478	513.181	606.941	710.218	357.445	341.743
NR_121571	Plcd1|AW212592|C79986|-|9|9 F3|protein-coding	16.441	16.569	2.152	0.932	22.979	20.829	4.706	5.742	10.693	12.097
NM_001081369	Ccdc153|-|-|9|9 A5.2|protein-coding	0	0	0	0.026	0	0.05	0	0	0	0
NM_001109873	Cbfa2t3|A630044F12Rik|AI465270|AW229127|Cbfa2t3h|ETO-2|Eto2|MTGR2|-|8|8 E1|protein-coding	0.451	0.447	0.634	0.606	1.246	0.338	0.981	0.918	1.469	1.414
NM_010759	Mageb1|MAGE-Xp|Mage-b1|Mage-rs1|Magel1|Smage1|dam1|-|X C2|X 40.59 cM|protein-coding	0.254	0.066	0	0	0.531	0.662	0	0	0	0
NM_001099919	Gm10147|-|-|X A3.1|X|protein-coding	0	0	0	0	0.043	0	0	0	0	0
NR_104580	Slc8a1|AI852629|AV344025|D930008O12Rik|Ncx1|-|17 E3|17 51.29 cM|protein-coding	0.464	0.502	0.276	0.135	0.378	0.075	0.35	0.245	1.266	1.235
NM_146086	Pde6a|Pdea|nmf282|-|18 E1|18 34.41 cM|protein-coding	0.012	0.012	0.03	0.06	0.045	0.259	0.021	0	0	0.016
NR_037256	Mir467a-5|Mirn467a-5|mmu-mir-467a-5|-|2 A1|2|ncRNA	0	0	0	0	0	0	0	0	0	0
NR_045386	1700065O20Rik|-|-|18|18 D1|ncRNA	0	0.036	0	0	0.054	0	0	0	0	0
NM_019391	Lsp1|Lsp-1|WP34|p50|pp52|-|7 F5|7 87.93 cM|protein-coding	69.099	77.823	60.931	47.855	118.825	45.796	75.002	78.967	174.248	211.633
NM_001010834	Slc10a5|Gm405|mP5|-|3|3 A1|protein-coding	0	0	0	0.029	0	0	0.062	0.045	0.01	0
NM_001285946	Fez2|9030616F16|D17Ertd315e|-|17 E2|17 48.57 cM|protein-coding	37.434	37.211	24.387	25.362	21.105	14.857	26.168	27.932	22.023	20.106
NM_010608	Kcnk3|TASK|Task-1|cTBAK-1|-|5 B1|5 16.68 cM|protein-coding	0.431	0.826	0.114	0.073	1.462	0.553	0.36	0.334	0.612	0.536
NM_010861	Myl2|MLC-2|MLC-2s/v|MLC-2v|Mlc2v|Mylpc|-|5|5 F|protein-coding	0.037	0.229	0.284	0.214	0.116	0.413	0.203	0.067	0	0.034
NM_001017394	Gm20815|-|-|Y|Y A1|protein-coding	0	0	0	0	0	0	0	0	0	0
NR_151674	Vac14|AA959718|BC032215|D8Wsu151e|Tax1bp2|Trx|ingls|-|8 D3-E1|8 57.59 cM|protein-coding	18.299	17.01	11.754	11.871	9.06	9.413	12.813	14.064	6.971	6.928
NM_008964	Ptger2|EP2|Ptgerep2|-|14 C1|14 22.68 cM|protein-coding	0.103	0.126	0.008	0	0.02	0	0.047	0.035	0.178	0.107
NM_028807	Exoc3l4|1200009I06Rik|1600013K19Rik|-|12|12 F1|protein-coding	3.026	2.543	5.453	4.466	9.713	6.544	3.542	3.491	4.922	4.271
NM_001163008	Tnik|1500031A17Rik|4831440I19Rik|AI451411|C530008O15Rik|C630040K21Rik|-|3|3 A3|protein-coding	0.353	0.365	0.266	0.12	0.282	0.286	0.311	0.308	1.066	1.048
NM_001164171	Myh6|A830009F23Rik|AA517445|Myhc-a|Myhca|alpha-MHC|alphaMHC|-|14 C2-C3|14 28.01 cM|protein-coding	0.008	0.021	0.02	0.032	0.081	0.206	0.102	0.007	0	0
NR_151699	Pik3c3|5330434F23Rik|Vps34|-|18|18 B1|protein-coding	7.208	7.173	8.473	9.375	5.747	4.097	9.094	9.822	4.405	4.388
NM_001277286	Ank1|Ank-1|nb|pale|-|8 A2|8 11.42 cM|protein-coding	3.096	3.187	0.087	0.076	0.428	0.299	2.193	2.033	0.8	0.871
NM_023605	Fbxo9|9030401P18Rik|AA986398|-|9|9 E1|protein-coding	7.716	8.272	9.88	11.29	12.437	10.82	9.356	9.405	11.151	9.136
NM_001038698	Elavl4|Elav|Hud|PNEM|-|4 C7|4 51.42 cM|protein-coding	0	0.006	0.023	0	0	0.04	0.017	0	0	0.034
NM_181279	Babam2|6030405P19Rik|AI429776|B830038C02Rik|Bre|-|5|5 B1|protein-coding	17.777	20.641	21.831	26.187	17.102	17.764	16.305	17.509	11.18	12.185
NM_001313762	Cdk5rap2|2900018K03Rik|an|mKIAA1633|-|4|4 C2|protein-coding	2.596	2.424	2.364	2.955	2.676	2.779	2.636	2.964	2.028	2.084
NM_026370	Kat8|2010203C02Rik|5830450F21Rik|D7Ertd629e|MOF|MYST-1|Myst1|-|7 F3|7 69.83 cM|protein-coding	4.268	4.717	11.64	10.334	10.028	13.401	10.664	11.21	5.684	5.295
NM_001034103	Gm5941|EG546347|-|X C3|X|protein-coding	0.087	0	0	0	0	0	0	0	0	0
NM_025439	Tmem9|1500015G18Rik|AW545782|-|1|1 E4|protein-coding	49.289	55.548	36.3	36.132	81.676	51.127	13.114	14.533	24.43	27.734
NM_001159559	Atp23|1110068E08Rik|2410012H02Rik|Xrcc6bp1|-|10|10 D3|protein-coding	4.83	6.056	4.493	4.751	15.472	16.608	7.634	8.806	4.501	4.55
NM_010755	Maff|-|-|15 E1|15 37.7 cM|protein-coding	46.208	42.665	69.02	22.784	12.807	8.177	44.518	25.23	30.776	28.973
NR_039555	Mir5046|mmu-mir-5046|mu-mir-5046|-|19 A|19 5.08 cM|ncRNA	43.682	59.807	68.183	59.757	44.365	40.928	40.751	29.061	57.145	45.978
NR_105825	Mir6399|Gm27667|mir-6399|mmu-mir-6399|-|4|4 D3|ncRNA	0	0	0	0	0	1.3	0.266	0	0.897	0
NM_146375	Olfr918|MOR164-3|-|9|9 A5.1|protein-coding	0	0.051	0.063	0	0	0	0	0.09	0	0.046
NM_175035	Gimap5|D630024P16|E230026N22Rik|-|6|6 B2.3|protein-coding	0.386	0.335	0.096	0.043	0	0.028	0.513	0.61	0.019	0.023
NM_145528	Atg13|1110053A20Rik|D2Ertd391e|Harbi1|-|2|2 E1|protein-coding	11.573	12.558	13.253	13.759	8.143	7.193	14.043	15.443	8.909	8.661
NM_011305	Rxra|9530071D11Rik|Nr2b1|RXRalpha1|-|2 A3|2 19.38 cM|protein-coding	15.965	16.787	11.805	9.989	9.318	6.232	11.122	11.134	11.732	13.459
NM_001243223	Rgsl1|4930415K13Rik|Gm202|Rgsl2|-|1|1 G3|protein-coding	0.013	0.021	0.017	0.023	0	0.06	0.006	0.024	0.026	0.056
NM_008968	Ptgis|Cyp8|Cyp8a1|Pgis|-|2|2 H3|protein-coding	27.945	33.408	4.14	2.234	20.324	3.785	28.847	24.898	82.362	80.695
NM_198248	Zbtb40|BC059177|C230087D24|Gm571|mKIAA0478|-|4|4 D3|protein-coding	1.955	2.231	2.52	2.783	5.467	6.711	4.639	4.857	2.529	2.338
NM_001039168	Rbfox3|Fox-3|Hrnbp3|NeuN|Neuna60|-|11 E2|11 83.22 cM|protein-coding	0.088	0.108	0.007	0.083	0.155	0.172	0.373	0.03	0.034	0.01
NM_001360847	Rnf2|AI326319|AI450156|AU019207|Ring1B|dinG|-|1|1 G1|protein-coding	10.286	10.845	8.423	9.797	5.59	8.88	12.693	13.381	8.908	8.193
NM_029911	Kcnk10|1700024D23Rik|3010005K24Rik|Trek2|-|12|12 E|protein-coding	0.026	0.01	0.055	0.076	0.01	0.015	0.072	0.015	0.134	0.104
NM_001243261	D630033O11Rik|Gm588|-|9|9 A5.1|protein-coding	0.254	0.439	0.326	0.049	0.399	0.664	0.582	0.385	1.963	2.599
NR_034042	Snora5c|MBI-80|-|11 A1|11|snoRNA	1.206	2.246	3.09	3.634	6.433	4.856	3.092	3.283	2.607	2.913
NM_146250	Gpr1|-|-|1|1 C2|protein-coding	0.713	0.404	0	0.094	0.042	0.06	0.271	0.195	0.26	0.637
NM_001356324	Mpp2|D11Bwg0652e|Dlg2|Dlgh2|Pals4|-|11 D|11 65.48 cM|protein-coding	1.31	1.52	4.628	3.473	4.461	5.194	2.208	1.296	1.696	1.612
NM_001135151	Slc39a14|FAD-123|ZIP-14|Zip14|fad123|-|14|14 D2|protein-coding	56.81	56.364	15.105	13.171	20.033	10.757	41.491	40.862	79.417	66.02
NM_009380	Thrb|Nr1a2|T3R[b]|T3Rbeta|Thrb1|Thrb2|c-erbAbeta|-|14|14 A2|protein-coding	0.266	0.242	1.689	1.224	0.137	0.107	0.207	0.061	0.653	0.627
NM_001331153	Hsf1|AA960185|HSTF|HSTF 1|Hsf1alpha|Hsf1beta|-|15 D3|15 35.95 cM|protein-coding	26.826	28.254	36.292	36.171	39.578	40.904	39.841	47.473	21.137	22.143
NM_146404	Olfr1289|MOR245-6|-|2|2 E3|protein-coding	0	0	0	0	0	0	0	0	0	0
NM_001085448	Ctnnd1|AA409437|AU019353|Catns|Ctnnd|P120|mKIAA0384|-|2 D|2 49.45 cM|protein-coding	24.966	24.738	53.531	57.593	16.682	17.881	28.192	29.24	24.583	26.017
NR_106000	Mir7033|Gm27687|mmu-mir-7033|-|5|5 G2|ncRNA	0.603	0	1.931	1.398	0	0	1.381	0	0.233	1.12
NM_001355222	Wwp1|8030445B08Rik|AIP5|SDRP1|Tiul1|-|4|4 A3|protein-coding	5.198	4.504	3.484	3.776	1.771	1.885	3.769	4.224	3.921	3.73
NM_026094	Atp8b3|1700042F02Rik|1700056N23Rik|ATPIK|SAPLT|-|10|10 C1|protein-coding	0.006	0.08	0.592	0.242	0.285	1.022	0.338	0.04	0.034	0
NM_001360019	Ccdc158|4932413O14Rik|-|5|5 E2|protein-coding	0	0.015	0	0	0.09	0	0.026	0.026	0.017	0.013
NM_001201330	5730507C01Rik|-|-|12|12 A1.2|protein-coding	0.133	0.098	0.049	0.099	0.119	0	0.052	0.164	0.389	0.265
NM_001170430	Slc35b3|4921526O06Rik|AI428480|CGI-19|PABST2|PAPST2|-|13|13 A3.3|protein-coding	4.754	4.44	6.581	7.799	6.655	7.318	12.201	15.342	7.778	7.743
NM_009978	Cst8|Cres|Cst-rs1|-|2 G3|2 73.56 cM|protein-coding	0	0	0	0	0	0	0	0	0	0
NR_033727	Rps27|3200001M24Rik|-|3|3 F1|protein-coding	338.063	334.863	162.809	166.581	254.681	233.564	246.077	269.386	302.327	273.036
NM_018752	Trpm1|4732499L03Rik|AI606771|Ltrpc1|Mlsn1|-|7 C|7 34.61 cM|protein-coding	0.008	0	0.021	0.019	0	0	0.015	0	0	0.008
NM_001162524	Ceacam12|1600031J20Rik|Ceacam12-C1|Ceacam12-C3|Ceacam12C1|Ceacam12C3|-|7|7 A2|protein-coding	0	0	0	0	0	0	0.012	0	0	0
NM_001313737	Asb11|1110067L12Rik|1600009D24Rik|-|X|X F5|protein-coding	0.034	0.156	0.043	0.078	0	0.113	0.046	0.015	0.052	0.047
NM_175353	Exoc6|4833405E05Rik|AW413330|C430002C19|Sec15|Sec15l1|hbd|msec15|-|19 C2|19 32.32 cM|protein-coding	2.369	2.331	5.828	6.077	0.67	1.334	3.009	3.006	1.024	0.96
NM_028593	Cybrd1|2210407P13Rik|Dcytb|-|2|2 C2|protein-coding	0.083	0.101	0.048	0.005	0.029	0.041	0.068	0.08	0.007	0.065
NM_001267724	Asb13|2210015B19Rik|6430573K02Rik|Asb-13|C85285|-|13|13 A1|protein-coding	3.202	4.101	9.177	8.129	11.24	17.844	3.08	3.563	4.566	3.927
NM_176845	Ddhd1|Mir5131|PA-PLA1|-|14|14 C1|protein-coding	3.403	2.999	5.542	5.927	2.464	3.704	2.742	3.298	3.139	2.966
NM_001011803	Olfr1306|MOR245-15|-|2|2 E3|protein-coding	0.129	0	0.132	0.119	0	0.345	0.141	0.093	0.04	0
NM_177006	Nwd2|3110047P20Rik|B830017A01Rik|Hn1-ps2|mKIAA1239|-|5|5 C3.1|protein-coding	0	0	0.007	0	0.027	0.101	0.008	0.026	0.083	0.042
NM_013677	Surf1|0610010F23Rik|Surf-1|-|2 A3|2 19.1 cM|protein-coding	13.708	15.803	23.88	26.969	35.928	33.147	21.162	23.447	17.12	15.055
NR_105859	Mir3473e|Gm27422|mmu-mir-3473e|-|5|5 B1|ncRNA	0	0	0	0.256	0	0	0.203	0	0.171	0
NM_178696	Slc25a44|6720482A19|B430110G05Rik|-|3|3 F1|protein-coding	8.726	8.453	9.084	8.32	7.551	8.368	8.859	9.152	8.196	8.249
NM_009873	Cdk6|AI504062|Crk2|-|5 A1|5 2.04 cM|protein-coding	8.432	8.35	3.682	3.875	3.685	4.832	5.096	6.045	3.397	3.65
NM_001083945	Rsph3b|Rshl2b|-|17|17 A1|protein-coding	1.941	3.049	3.891	3.224	1.298	1.715	4.531	4.544	1.056	0.992
NR_106007	Mir7040|Gm27489|mmu-mir-7040|-|6|6 C3|ncRNA	4.281	4.025	2.492	1.803	4.272	0.87	1.069	2.118	4.805	7.229
NM_172932	Nlgn3|A230085M13Rik|HNL3|NL3|NLG3|-|X|X D|protein-coding	0.224	0.329	0.239	0.361	0.313	0.515	0.878	0.249	0.63	0.555
NM_028035	Snx10|2410004M09Rik|-|6|6 B3|protein-coding	5.254	6.058	11.51	10.566	5.488	9.428	4.309	4.647	6.806	6.772
NM_001110130	Ppih|1100001J08Rik|2010111B15Rik|4833408F11Rik|AI464484|CYP-20|CYPH|D4Wsu43e|-|4 D2.1|4 55.34 cM|protein-coding	8.505	9.91	4.829	4.369	7.363	7.314	4.65	6.04	2.376	2.752
NM_001134458	Il9r|-|-|11|11 A4|protein-coding	0.016	0.041	0	0.055	0.098	0.088	0	0	0	0
NM_025957	Ceacam14|1600021E03Rik|1600025E09Rik|AV033953|-|7|7 A2|protein-coding	0.071	0	0.03	0.137	0.037	0.106	0	0	0.073	0.154
NR_015565	A530053G22Rik|-|-|6|6 B3|ncRNA	0	0	0	0	0	0.075	0.015	0.03	0.013	0
NM_001035526	AU040320|A730047D20Rik|AAVR|Kiaa0319l|-|4|4 D2.2|protein-coding	8.132	7.521	10.013	9.774	6.072	6.578	11.327	11.075	3.848	4.737
NM_001145884	Itgb5|AA475909|AI874634|ESTM23|[b]-5|[b]5|[b]5A|[b]5B|beta-5|beta5|-|16|16 B3|protein-coding	81.818	77.296	175.625	137.658	97.135	40.203	69.38	68.72	98.08	118.63
NM_178069	Lsg1|5830465I20|AA409273|D16Bwg1547e|-|16 B2|16 21.34 cM|protein-coding	21.628	24.049	17.705	17.766	27.942	27.518	17.857	20.884	12.422	12.754
NM_001311100	Luc7l2|4930471C18Rik|AA522013|AU015269|CGI59|Cgi74|-|6|6 B1|protein-coding	24.493	23.134	26.869	24.535	19.227	24.899	26.164	30.808	19.8	19.121
NM_016864	Atoh7|Math5|bHLHa13|-|10 B4|10 32.54 cM|protein-coding	0	0.111	0	0	0	0	0	0	0	0
NM_001101562	Vmn1r167|EG622032|Gm6279|-|7|7 A3|protein-coding	0	0	0	0	0	0	0	0	0	0
NM_013783	Mmel1|Mell1|NEP2|NEPII|Nl1|SEP|-|4|4 E2|protein-coding	0.075	0.051	0.032	0.058	0.273	0.222	0.068	0	0.064	0.031
NM_146187	Ffar2|GPCR43|Gpr43|-|7|7 B1|protein-coding	0	0.022	0	0.024	0.033	0.118	0.145	0.038	0.065	0.039
NM_001311104	Lemd1|4930540I23Rik|6430514M23Rik|AI428128|LEMP-1|-|1|1 E4|protein-coding	0.046	0.048	0.089	0.053	0	0	0	0	0.071	0.086
NM_011648	Tshr|AI481368|hypothroid|hyt|pet|-|12 D3|12 44.51 cM|protein-coding	0.022	0	0.029	0.02	0.053	0	0.046	0	0	0.021
NM_013639	Prph|Prph1|-|15 F1|15 55.72 cM|protein-coding	2.784	2.368	1.033	0.497	3.142	3.054	3.251	3.139	0.05	0.024
NM_001358390	B3galt5|1190002B21Rik|AU045265|b3Galt-V|-|16|16 C4|protein-coding	0.032	0.005	0.024	0.021	0	0.072	0.042	0.013	0.011	0.009
NM_001285471	Steap2|4921538B17Rik|AI930049|AW045895|IPCA-1|IPCA1|PCANAP1|STAMP1|STMP|-|5|5 A1|protein-coding	4.954	4.875	7.742	9.892	2.762	3.517	8.707	8.264	9.623	8.581
NM_001317352	Kif12|-|-|4|4 B3|protein-coding	0	0	0	0	0	0	0.02	0	0	0
NM_001004187	Rexo5|2610020H08Rik|-|7|7 F2|protein-coding	1.105	1.299	2.551	3.336	2.954	5.157	2.149	2.204	1.717	1.813
NM_013748	Clnk|MIST|-|5|5 B3|protein-coding	0	0	0.059	0.018	0.097	0.069	0	0	0	0.029
NM_130861	Slco1a5|Oatp-3|Oatp3|Slc21a7|-|6|6 G2|protein-coding	0.179	0.195	1.584	1.696	1.022	0.824	0.493	0.591	0.306	0.403
NM_012052	Rps3|D7Ertd795e|Rs_3|-|7 E1|7 54.07 cM|protein-coding	627.063	681.184	300.989	343.126	528.701	359.794	557.264	595.824	387.541	376.984
NR_040418	2310034G01Rik|-|-|19|19 C3|ncRNA	0.552	0.92	1.492	0.71	5.001	4.113	1.516	0.973	0.852	0.456
NM_177790	Zfp385c|A930006D11Rik|Znf385c|-|11|11 D|protein-coding	5.772	6.802	4.892	4.912	7.958	6.043	4.797	5.215	4.089	4.174
NM_001355567	Cdk11b|AA989746|CDK11-p110|CDK11-p46|CDK11-p58|Cdc11b|Cdc2l1|Cdc2l2|Cdk11|p58|-|4 E2|4 86.73 cM|protein-coding	35.236	37.061	31.985	30.951	64.334	54.201	32.008	38.106	31.281	28.097
NM_001190800	Ddx19b|2810457M08Rik|4921519L13Rik|AW260119|-|8|8 E1|protein-coding	5.41	5.085	2.031	2.507	3.113	3.286	3.028	3.442	1.769	1.738
NM_001199433	Dnmt1|Cxxc9|Dnmt|Dnmt1o|MCMT|MTase|Met-1|Met1|MommeD2|m.MmuI|-|9 A3|9 7.66 cM|protein-coding	22.752	22.748	19.707	29.23	24.514	28.986	31.917	36.659	13.904	12.835
NM_023143	C1ra|AI132558|C1r|mC1rA|-|6|6 F2|protein-coding	39.99	46.379	27.142	16.146	67.216	25.258	36.023	39.233	160.118	133.716
NM_001360098	Zdhhc20|4930542A17Rik|5033406L14Rik|AI448102|B230110O18Rik|HK11|-|14|14 C3|protein-coding	10.703	10.837	12.05	11.482	6.803	6.487	10.852	12.511	12.835	12.265
NM_001291003	Astl|7420700F21|C87576|Sas1b|-|2|2 F1|protein-coding	0.043	0	0	0	0	0	0.02	0.01	0.54	0.49
NM_001243117	2010315B03Rik|BC029716|-|9|9 F4|protein-coding	0.574	0.427	1.517	1.902	1.098	1.786	1.183	1.359	1.974	2.092
NM_001172157	Dis3l2|4930429A22Rik|8030493P09Rik|-|1|1 C5|protein-coding	6.065	6.28	5.478	6.093	4.088	2.932	4.815	5.669	3.781	3.454
NM_080467	Atp6v0a4|Atp6n1b|a4|-|6|6 B1|protein-coding	0.155	0.115	0.17	0.411	0.186	0.083	0.23	0.201	0.285	0.158
NM_145544	Rap1gds1|BC011279|GDS1|-|3|3 H1|protein-coding	27.792	28.978	19.412	20.006	14.518	12.708	20.032	23.006	19.506	19.41
NM_001251890	Gm38425|-|-|X A7.3|X|protein-coding	0	0.015	0	0.033	0	0.064	0	0	0	0
NM_001276355	Grin3a|6430537F04|A830097C19Rik|NMDAR-L|NR3A|mKIAA1973|-|4|4 B1|protein-coding	0.031	0.042	0.068	0.044	0.029	0.147	0.086	0.054	0.08	0.131
NM_027912	Tysnd1|1300019N10Rik|-|10|10 B4|protein-coding	17.017	18.574	21.315	24.984	26.323	20.705	18.563	18.808	19.755	17.535
NM_001358770	Rbfox2|Fbm2|Fxh|Hrnbp2|Rbm9|-|15|15 D3|protein-coding	20.945	21.282	33.186	30.536	22.047	22.392	29.365	35.535	22.013	22.828
NM_001316366	Etv4|AW414408|Pea-3|Pea3|-|11 D|11 65.48 cM|protein-coding	58.435	57.137	22.298	27.489	15.005	13.675	17.633	20.167	18.726	19.789
NM_001356351	Gstm7|0610005A07Rik|AI894236|Cd203c|-|3|3 F2.3|protein-coding	0.985	0.799	1.163	0.537	2.454	1.598	0.318	0.14	0.239	0.269
NR_045109	Patz1|8430401L15Rik|AI447519|Mazr|Patz|Zfp278|-|11|11 A1|protein-coding	2.509	3.336	9.342	9.994	5.822	6.812	6.164	6.422	3.161	2.758
NM_001163399	Elavl4|Elav|Hud|PNEM|-|4 C7|4 51.42 cM|protein-coding	0.012	0.006	0.023	0	0	0	0.011	0	0	0.028
NM_178358	Lhfpl1|Lhfp|-|X|X F2|protein-coding	0	0	0	0	0.043	0	0.587	0.47	0.021	0.013
NM_001355761	Ube2f|2510010F15Rik|AI851109|-|1|1 D|protein-coding	21.315	25.253	17.297	19.619	15.576	10.348	18.906	21.799	12.597	12.605
NM_001271709	Lrrn3|NLRR-3|-|12|12 B1|protein-coding	0.222	0.1	0.426	5.707	0.065	0.062	1.459	1.314	0.342	0.245
NM_001039240	Gm7073|-|-|X A6|X|protein-coding	0	0	0	0	0	0	0	0	0	0
NM_001290390	Sntg1|4933426D16Rik|G1SYN|SYN4|-|1|1 A1-A2|protein-coding	0.027	0.038	0.013	0.077	0.005	0	0.101	0.048	0	0.025
NM_001142336	Lmo2|Rbtn-2|Rbtn2|Rhom-2|Ttg2|-|2 E2|2 54.46 cM|protein-coding	3.078	4.089	0.908	0.42	2.935	0.506	2.141	2.327	8.745	8.044
NM_201258	Oog3|AA617276|C86881|-|4|4 E1|protein-coding	0.026	0	0	0	0	0	0.024	0.024	0	0.012
NM_172637	Hectd2|4921524L07|A630025O09Rik|AW212605|-|19|19 C2|protein-coding	1.146	1.317	8.333	9.067	0.639	1.013	0.601	0.434	2.861	2.989
NR_045710	Gm9833|-|-|3|3 A1|pseudo	2.954	2.017	3.317	3.254	0.251	1.041	1.705	1.664	0.82	0.405
NM_008194	Gk|D930012N15Rik|Gyk|-|X C1|X 39.32 cM|protein-coding	2.112	1.791	3.19	3.398	1.498	3.16	1.391	1.84	1.38	1.292
NM_001286039	Klc3|BC017147|Klct|-|7 A3|7 9.62 cM|protein-coding	9.505	11.005	17.425	19.682	15.933	15.393	6.853	8.804	5.54	5.562
NM_001099918	Klrb1|4930431A04Rik|Gm4696|Klrb1g|Klrb6|Ly-55|Ly55|NKR-P1G|Nkrp-1e|Nkrp1g|-|6 F3|6 63.08 cM|protein-coding	0	0.039	0.048	0	0	0	0.035	0.034	0	0
NM_021888	Qtrt1|2610028E17Rik|Tgt|-|9|9 A3|protein-coding	28.516	32.238	13.854	16.57	32.493	28.933	20.638	24.866	13.471	14.192
NM_011079	Phkg1|Phkg|-|5 G1.3|5 68.26 cM|protein-coding	0.839	0.9	0.406	0.344	0.562	0.526	0.412	0.26	0.103	0.076
NM_001311110	Senp6|2810017C20Rik|E130319N12Rik|Susp1|mKIAA0797|-|9|9 E1|protein-coding	11.668	11.117	19.073	19.969	9.633	11.569	15.401	16.806	12.963	11.904
NR_045822	Gm4890|A630049P17|-|8 C1|8|ncRNA	0.018	0.208	0.07	0.095	0.602	0.307	0.176	0.149	0.113	0.076
NM_001304991	Ppp3cc|Calnc|PP2BA gamma|-|14|14 D2|protein-coding	7.514	7.564	6.773	7.471	4.881	4.525	5.601	6.066	5.214	4.352
NM_001348237	Fbxo18|AU015756|Fbh1|Fbx18|-|2|2 A1|protein-coding	16.304	15.753	22.88	24.153	15.71	12.971	19.273	21.51	21.676	21.37
NM_011068	Pex11a|PEX11alpha|-|7|7 D2|protein-coding	1.224	0.841	3.865	4.769	0.96	1.345	0.947	1.159	1.336	0.912
NM_001003910	Ttc41|AI449705|AU041509|Gnn|-|10 C1|10 43.07 cM|protein-coding	0.15	0.08	0.362	0.424	0.749	1.067	0.905	1.299	0.308	0.232
NM_001362310	Celf4|A230070D14Rik|BRUNOL-4|Brul4|Brunol4|C130060B05Rik|-|18|18 A2|protein-coding	4.189	4.278	0.269	0.095	4.462	4.833	4.493	5.009	0.965	0.662
NM_001205219	Sorbs2|2010203O03Rik|9430041O17Rik|A530071H08|Argbp2|mKIAA0777|nArgBP2|-|8|8 B1.1|protein-coding	0.159	0.28	7.24	6.394	1.335	2.018	0.4	0.639	0.117	0.144
NM_001024602	Cep170b|AI466840|AW555464|Kiaa0284|mKIAA0284|-|12 F1|12 61.2 cM|protein-coding	12.081	11.081	51.802	49.737	12.28	12.886	11.75	11.072	8.667	8.87
NM_009227	Snrpe|AL022645|C76690|SME|-|1|1 E4|protein-coding	99.054	112.633	37.839	46.278	95.578	69.969	61.167	81.737	44.036	43.063
NM_009896	Socs1|Cish1|Cish7|JAB|SOCS-1|SSI-1|-|16 A1|16 5.81 cM|protein-coding	29.551	34.177	19.376	14.631	49.209	37.077	16.581	15.62	29.992	29.418
NM_010944	Musk|Mdk4|Mlk|Nsk1|Nsk2|Nsk3|-|4 B3|4 31.87 cM|protein-coding	0.051	0.045	0.158	0.008	0.159	0.113	0.053	0.026	0.285	0.256
NM_001357412	Ubash3b|2810457I06Rik|BB125008|STS-1|TULA-2|p70|-|9|9 A5.1|protein-coding	5.023	4.953	4.2	6.62	3.59	2.151	2.282	2.824	1.89	2.065
NM_007644	Scarb2|9330185J12Rik|Cd36l2|LGP85|LIMP II|LIMP-2|MLGP85|-|5|5 E2|protein-coding	23.135	21.801	25.303	44.103	22.237	15.645	36.6	41.194	42.446	33.741
NM_011394	Slc20a2|MolPit2|Pit-2|Pit2|Ram-1|Ram1|-|8 A2|8 11.42 cM|protein-coding	15.087	13.487	16.164	18.435	11.596	11.086	17.344	18.184	11.673	10.421
NM_029836	Tspyl2|CDA1|CINAP|DENTT|DXBwg1396e|DXHXS1008E|E130307F10Rik|-|X F3|X 68.46 cM|protein-coding	12.503	12.877	8.988	8.812	39.919	54.264	14.41	17.193	20.746	21.603
NM_026458	Abca14|1700110B15Rik|4930539G24Rik|-|7|7 F2|protein-coding	0.009	0.005	0	0.005	0.028	0.01	0.029	0.004	0.007	0.017
NM_019434	Mcm3ap|GANP|mKIAA0572|-|10|10 C1|protein-coding	5.926	5.382	10.783	10.878	12.04	13.921	10.947	11.896	6.344	6.34
NM_146011	Arhgap9|AU043488|-|10|10 D3|protein-coding	22.258	23.377	0.85	2.091	34.032	31.694	8.833	11.089	3.759	3.476
NM_026172	Decr1|1200012F07Rik|Decr|Nadph|-|4|4 A2|protein-coding	5.674	6.512	2.568	2.125	8.5	6.554	6.956	7.925	5.44	5.848
NM_001356567	Kdm1a|1810043O07Rik|AA408884|Aof2|D4Ertd478e|Kdm1|Lsd1|mKIAA0601|-|4 D3|4 68.8 cM|protein-coding	50.161	47.004	33.99	31.923	36.632	40.324	31.021	32.824	25.325	24.259
NR_074089	Wwp1|8030445B08Rik|AIP5|SDRP1|Tiul1|-|4|4 A3|protein-coding	5.166	4.443	3.37	3.777	1.847	1.847	3.654	4.116	3.846	3.689
NM_025432	Trappc2|1110066L09Rik|1810064C02Rik|AW496358|MIP-2A|Sedl|TRS20|-|X|X F5|protein-coding	2.658	3.065	3.816	3.158	2.841	0.984	1.519	1.567	1.49	2.327
NM_001009544	4921501E09Rik|PHF8|-|17|17 B1|protein-coding	0	0.013	0.032	0.043	0	0	0.011	0.022	0.029	0.011
NM_001355704	Daxx|-|-|17 B1|17 17.98 cM|protein-coding	18.171	19.041	18.034	16.444	46.375	49.949	14.743	16.618	16.328	16.901
NM_010211	Fhl1|FHL-1|KyoT|RAM14-1|SLIM|SLIM-1|-|X|X A6|protein-coding	16.025	15.375	3.567	1.885	9.185	2.41	4.989	5.249	12.264	13.259
NM_011873	Dazap2|AI314727|Brbp|Gcap28|Prtb|gt6-12|mKIAA0058|-|15 F1|15 56.36 cM|protein-coding	81.795	84.279	103.421	106.602	45.155	41.324	86.362	98.01	32.452	30.184
NM_001308645	Aqp4|WCH4|-|18 A1|18 8.74 cM|protein-coding	0.018	0.019	1.61	1.72	0	0.02	0.008	0	0	0.008
NR_130903	Pex26|4632428M11Rik|-|6|6 F1|protein-coding	1.922	2.465	2.569	3.409	1.698	3.807	2.182	2.24	1.764	1.559
NM_008270	Hoxb9|Hox-2.5|-|11 D|11 59.81 cM|protein-coding	0.322	0.139	0.08	0.124	0.056	0.12	0.115	0.244	0.207	0.233
NM_001113533	Wtap|2810408K05Rik|9430038B09Rik|-|17|17 A1|protein-coding	15.842	17.57	22.449	24.171	18.948	19.085	19.005	24.893	16.604	16.228
NM_025942	Ola1|2510025G09Rik|2810405J23Rik|2810409H07Rik|Gtpbp9|PTD004|-|2|2 C3|protein-coding	35.251	35.95	19.283	24.888	16.358	18.383	31.066	34.206	13.102	12.743
NM_001131068	Rfesd|AI256775|D030068K09|-|13|13 C1|protein-coding	1.488	1.221	1.892	1.997	1.851	0.872	1.607	2.095	2.321	2.402
NM_001290566	Ttc16|1200002K10Rik|-|2|2 B|protein-coding	0.798	0.741	0.348	0.305	0.91	0.831	0.299	0.461	0.364	0.438
NM_133889	Bsdc1|1110063F24Rik|AW011758|-|4|4 D2.2|protein-coding	13.624	12.525	12.529	12.042	8.767	9.522	14.584	13.766	9.852	9.646
NR_045113	Gm2027|-|-|12 B2|12|pseudo	0	0.033	0	0	0.075	0.071	0.066	0.022	0.086	0.059
NM_028797	Gtsf1|1700006H03Rik|Cue110|-|15|15 F3|protein-coding	0	0.14	0	0	0	0.455	0.062	0	0.079	0
NM_025857	Aagab|2310007F21Rik|p34|-|9|9 C|protein-coding	5.438	5.648	6.735	7.412	4.835	3.656	4.916	5.276	3.979	3.811
NM_009688	Xiap|1110015C02Rik|Aipa|Api3|Birc4|IAP3|ILP-1|MIHA|-|X|X A4|protein-coding	3.309	3.61	8.343	9.108	2.384	3.943	5.826	6.651	5.939	6.178
NM_008634	Map1b|A230055D22|AI843217|LC1|MAP5|Mtap-5|Mtap1b|Mtap5|-|13 D1|13 52.9 cM|protein-coding	10.279	10.683	8.953	10.798	11.73	12.582	14.045	14.36	6.968	7.296
NM_001033477	Gm1322|-|-|2|2 C1.3|protein-coding	0	0	0	0.028	0	0	0	0	0	0
NM_033652	Lmx1a|Lmx1.1|dr|dreher|sst|-|1 H2.3|1 75.08 cM|protein-coding	0.189	0.24	0.167	0.109	0.341	0.065	0.392	0.388	0.677	0.707
NM_015740	Bloc1s1|AI839753|BLOS1|Gcn5l1|-|10 D3|10 77.19 cM|protein-coding	30.738	36.699	47.365	36.891	106.219	64.76	38.819	41.406	42.478	41.812
NM_001305882	Mro|4930507C04Rik|4933435E20Rik|-|18|18 E2|protein-coding	0.105	0.076	0.013	0.061	0	0.306	0.058	0.038	0.016	0.01
NM_001166030	Mylk4|EG238564|-|13|13 A3.2|protein-coding	0	0.004	0.005	0.005	0	0	0	0.012	0.003	0.04
NM_001160142	Gm20867|-|-|Y|Y D|protein-coding	0	0	0	0	0	0	0	0	0	0
NM_025557	Pcp4l1|1500036F01Rik|-|1|1 H3|protein-coding	0.861	0.668	0.197	0.107	1.181	0.619	0.605	0.363	0	0
NR_033776	AA545190|-|-|6|6 A1|ncRNA	0	0	0	0	0	0	0.043	0	0.108	0.043
NM_007380	Abi1|E3B1|NAP1|Ssh3bp1|abi-1|-|2 A3|2 15.18 cM|protein-coding	23.41	24.477	28.763	31.595	11.174	14.53	18.414	18.752	18.758	18.291
NM_001360498	H2-M10.1|9.5H|-|17 B1|17 19.01 cM|protein-coding	0	0.04	0	0.089	0	0	0.106	0.035	0.03	0
NR_105866	Mir6901|Gm27732|mmu-mir-6901|-|1|1 D|ncRNA	1.187	0.818	2.026	1.375	1.861	0.884	1.811	0.718	4.579	4.041
NR_131249	Lincmd1|Linc-md1|-|1 A4|1|ncRNA	0	0.048	0.06	0.108	0	0	0	0.042	0	0
NR_155453	Gm30790|Gm45028|-|16 C3.1|16|ncRNA	0	0	0	0	0	0	0	0	0	0.047
NR_040709	Mir124a-1hg|A930011O12Rik|Rncr3|mir-124-1|mir-3078|-|14|14 D1|ncRNA	0.024	0.012	0	0.014	0	0	0.104	0	0	0
NM_010570	Irs1|G972R|IRS-1|-|1 C5|1 42.0 cM|protein-coding	1.325	1.101	14.255	17.676	3.975	6.921	5.111	5.502	3.056	3.328
NM_001289625	St7|9430001H04Rik|Fam4a2|HELG|RAY1|SEN4|TSG7|-|6|6 A2|protein-coding	11.848	10.672	7.38	7.562	5.302	5.179	9.325	9.17	7.262	6.331
NM_001168248	Rmi1|4932432N11Rik|C79893|-|13|13 B1|protein-coding	1.032	1.24	1.647	1.746	3.867	6.158	1.754	1.678	1.717	1.848
NM_001136117	C2cd4d|Gm659|-|3|3 F2.1|protein-coding	0.074	0	0.047	0.064	0.173	0.082	1.078	0.033	0.028	0.068
NM_001289617	Zyx|9530098H06Rik|R75157|-|6|6 B2.1|protein-coding	115.273	120.531	39.573	39.095	33.102	19.933	86.1	89.395	87.487	83.258
NM_009733	Axin1|AI316800|Axin|Fu|Kb|Ki|fused|kinky|knobbly|-|17 A3.3|17 13.07 cM|protein-coding	20.74	21.211	27.212	26.749	16.057	16.962	27.984	29.469	15.036	14.846
NM_001359089	Mtf2|9230112N11Rik|AA537621|C76717|M96|Pcl2|-|5|5 F|protein-coding	3.357	3.08	5.86	6.695	5.669	8.672	3.063	3.459	3.057	3.184
NM_009763	Bst1|114/A10|A530073F09|BP-3|Bp3|Bsta1|CD157|Ly65|-|5 B3|5 23.84 cM|protein-coding	0.882	1.095	0.252	0.144	0.326	0.046	0.58	0.508	14.568	11.586
NM_001253857	Tet1|2510010B09Rik|AA517754|BB001228|Cxxc6|D10Ertd17e|LCX|mKIAA1676|-|10 B4|10 32.48 cM|protein-coding	0.035	0.042	0.138	0.158	0.084	0.166	0.159	0.056	0.104	0.066
NM_172806	Btbd7|5730507E09Rik|8030448M07|E130118E17Rik|FUP1|mKIAA1525|-|12|12 E|protein-coding	4.762	3.599	11.51	11.39	2.486	2.916	6.202	5.819	5.184	4.689
NM_001081240	Prmt9|AI931714|Prmt10|-|8|8 C1|protein-coding	4.927	4.978	4.835	6.374	6.838	7.039	5.205	5.364	4.556	3.669
NM_177445	Dars|5730439G15Rik|-|1|1 E3|protein-coding	39.082	41.558	24.295	29.706	12.152	14.45	36.865	40.616	16.947	14.707
NM_177918	AV320801|4932408M16|-|X|X F1|protein-coding	0	0	0	0	0	0	0	0	0.005	0.006
NR_152205	Gm15743|-|-|16|16 B2|ncRNA	0.038	0.039	0.033	0.029	0.08	0	0.105	0.069	0.108	0.094
NM_172583	Tmem63c|4932420N09|9330187M14Rik|-|12|12 D2|protein-coding	0.045	0.019	0.023	0.073	0.113	0.02	0.012	0.033	0.003	0.004
NM_025637	Rwdd3|2510027J23Rik|3110037C01Rik|AI035684|AI662458|Rsume|X2CR1|-|3|3 G1|protein-coding	0.601	0.828	0.33	0.133	2.198	5.756	1.283	1.194	1.932	1.82
NR_029573	Mir187|Mirn187|mir-187|mmu-mir-187|-|18|18 A2|ncRNA	0	0	0	0	0	0	0	0	0	0
NM_207160	Olfr519|MOR268-6|-|7|7 E3|protein-coding	0	0	0	0.03	0	0	0	0	0.039	0
NR_033121	Gm10409|EG666890|Gm8348|-|14|14 A1|pseudo	0	0	0	0	0	0	0	0	0	0
NM_001358982	Utp4|Cirh1a|Cirhin|Naic|Teg-292|Tex292|-|8|8 D3|protein-coding	41.31	41.155	13.657	16.047	25.856	31.459	25.602	29.767	12.798	10.993
NR_152853	Ormdl2|0610012C09Rik|-|10|10 D3|protein-coding	6.305	7.112	9.833	12.641	14.005	15.934	6.197	8.166	5.141	5.225
NR_152744	Slc7a6os|2010007L18Rik|2400002F02Rik|-|8|8 D3|protein-coding	31.156	34.411	25.517	22.939	50.62	53.562	22.812	26.016	19.364	20.488
NR_105944	Mir6978|Gm27858|mmu-mir-6978|-|17|17 D|ncRNA	4.74	4.456	4.414	2.995	4.054	0	4.339	2.736	9.643	8.003
NM_001310612	Lias|2900022L22Rik|4933425M12Rik|7a5ex|C77512|LS|lip-syn|-|5|5 C3.1|protein-coding	11.819	11.952	7.6	7.566	12.261	10.786	6.452	7.633	5.317	5.83
NM_001045554	Wfdc15b|9230106L14Rik|SWAM1|Wfdc15|-|2|2 H3|protein-coding	0	0	0	0.052	0	0	0	0	0	0
NM_207261	Kcnk18|Gm781|Tresk|Tresk-2|Trik|-|19|19 D3|protein-coding	0	0.016	0	0	0	0	0.007	0.014	0	0
NM_001359846	Mettl6|1600013P15Rik|AI467521|AU020711|-|14|14 B|protein-coding	6.736	7.513	5.823	8.8	7.904	7.64	7.269	8.553	8.48	7.295
NM_001316748	Tspan14|AA958793|D14Ertd226e|Tm4sf14|tspan-14|-|14 B|14 22.36 cM|protein-coding	18.738	19.71	12.554	14.25	16.408	15.798	19.936	22.979	8.313	8.764
NM_027283	Spaca9|1700026L06Rik|MAST|-|2|2 A3|protein-coding	0.073	0	0.14	0.421	0.969	0.163	0.166	0.33	0.112	0.067
NM_001347308	Cdk11b|AA989746|CDK11-p110|CDK11-p46|CDK11-p58|Cdc11b|Cdc2l1|Cdc2l2|Cdk11|p58|-|4 E2|4 86.73 cM|protein-coding	34.873	36.617	31.659	30.608	63.553	53.581	31.672	37.629	30.883	27.829
NM_001199116	Slc29a1|1200014D21Rik|AA407560|ENT1|-|17|17 B3|protein-coding	40.305	46.302	110.304	124.536	79.451	57.332	39.131	45.949	35.377	32.13
NM_001190356	Gm4832|EG225058|-|17|17 E4|protein-coding	0.05	0.052	0.064	0.116	0	0	0.046	0.272	0	0
NM_001360754	Prss23|2310046G15Rik|4930479H08Rik|AI790574|Spuve|-|7|7 D3|protein-coding	44.718	56.629	33.034	22.823	28.187	7.386	17.827	19.295	89.953	83.152
NM_001291136	Rprd1b|2610304G08Rik|2810446G03Rik|Crept|-|2|2 H1|protein-coding	7.533	7.545	6.432	8.841	5.686	6.747	9.233	9.591	5.984	5.477
NM_001310710	Slc17a8|BC042593|Vglut3|-|10|10 C2|protein-coding	0	0	0.016	0	0	0.028	0.011	0.017	0.019	0.047
NM_080451	Synpo2|1110069I04Rik|2310068J10Rik|9530006G20Rik|AI848603|Myo|-|3|3 G1|protein-coding	0.472	0.607	0.122	0.157	1.858	0.455	0.985	0.915	1.029	1.289
NM_010368	Gusb|AI747421|Gur|Gus|Gus-r|Gus-s|Gus-t|Gus-u|Gut|asd|g|-|5 G1.3|5 68.32 cM|protein-coding	29.583	34.215	30.374	39.307	31.756	27.319	28.704	29.766	25.516	25.198
NM_146939	Olfr354|MOR127-4|-|2|2 B|protein-coding	0	0	0	0	0	0	0	0	0	0
NM_013605	Muc1|CD227|EMA|Muc-1|-|3 F1|3 39.02 cM|protein-coding	0.475	0.559	1.867	1.051	1.355	1.787	1.345	1.303	2.4	2.207
NM_001013608	Ercc6l2|0610007P08Rik|1700019D06Rik|9330134C04Rik|Rad26l|Sr278|-|13|13 B3|protein-coding	3.019	2.914	6.496	7.358	2.67	3.759	4.095	4.98	2.413	2.533
NM_027901	Gtf3c2|1300004C11Rik|2610510G03Rik|AI225816|AU041069|TFIIIC110|mKIAA0011|-|5|5 B1|protein-coding	17.135	17.144	22.943	25.415	14.836	17.602	16.462	18.174	15.077	14.044
NR_130961	B230354K17Rik|-|-|17|17 B3|ncRNA	2.266	2.533	3.801	4.288	5.25	5.996	4.368	5.968	3.535	3.96
NM_007437	Aldh3a2|AI194803|Ahd-3|Ahd-3r|Ahd3|Ahd3-r|Aldh4|Aldh4-r|FALDH|-|11 B2|11 37.96 cM|protein-coding	11.651	10.85	16.336	18.171	12.086	11.465	18.77	19.543	13.598	12.498
NM_138670	Mpst|Mst|-|15|15 E1|protein-coding	17.473	18.791	24.677	26.141	18.268	14.124	27.67	30.717	10.05	9.809
NM_177893	Fan1|6030441H18Rik|Mtmr15|mFAN1|-|7|7 C|protein-coding	1.074	0.685	1.581	2.036	0.897	0.764	1.284	1.323	0.91	0.952
NM_001113383	Gls|6330442B14|AI314027|B230365M23Rik|-|1 C1.1|1 26.86 cM|protein-coding	23.97	21.826	24.41	26.453	11.184	18.85	17.357	18.469	18.603	18.215
NM_001291445	Pacs2|6720425G15Rik|AW208651|AW489976|E230011J22|Pacs1l|mKIAA0602|-|12|12 F1|protein-coding	13.834	12.415	25.062	24.815	10.157	11.957	9.07	10.306	9.211	9.753
NM_001199210	Eva1c|1700092M14Rik|4931408A02Rik|Fam176c|-|16|16 C3.3|protein-coding	2.397	2.648	15.212	16.23	2.361	2.336	0.619	0.344	0.553	0.514
NM_001163787	Ccdc151|AI644415|C330001K17Rik|b2b1885Clo|-|9|9 A3|protein-coding	0.022	0.08	0.17	0.077	0.606	0.543	0.081	0.11	0.119	0.041
NM_001048178	Ghr|GHBP|GHR/BP|-|15 A1|15 1.84 cM|protein-coding	4.629	3.506	3.034	3.188	9.517	7.253	34.035	35.215	15.681	13.693
NM_009477	Upp1|AI325217|UPase|UdRPase|Up|Upp|-|11|11 A1|protein-coding	17.016	17.147	2.817	3.736	21.062	19.638	2.657	2.392	9.984	6.395
NM_008522	Ltf|Csp82|Lf|MMS10R|Ms10r|-|9 F2|9 60.79 cM|protein-coding	0	0.046	0.408	0.308	0.042	0.119	0.982	0.82	0.014	0
NM_001254744	E030030I06Rik|-|-|10|10 A3|protein-coding	0.79	0.781	2.35	2.342	4.646	3.714	2.095	2.772	0	0
NM_175427	Fam163b|C630035N08Rik|-|2|2 A3|protein-coding	0	0.025	0	0.019	0	0.055	0.03	0	0	0
NM_001163256	Fblim1|2410043F08Rik|Cal|Fblp1|Gt10|migfilin|migfilin(s)|-|4|4 D3|protein-coding	16.583	16.59	46.797	43.179	11.183	5.529	35.299	38.02	17.882	17.142
NM_001166725	Vmn1r129|EG621510|Gm6237|-|7|7 A3|protein-coding	0	0	0	0	0	0	0	0	0	0
NM_001035240	Trpm3|6330504P12Rik|9330180E14|AU018608|B930001P07Rik|LTRPC3|MLSN2|-|19|19 B|protein-coding	0.058	0.022	0.028	0.146	0.124	0.121	0.099	0.036	0.069	0.047
NM_001293300	Clasp1|1700030C23Rik|5730583A19Rik|B130045P17Rik|CLASP1alpha|-|1|1 E2.3|protein-coding	7.511	7.258	8.241	9.732	4.696	4.526	7.821	7.971	5.292	5.402
NM_001105188	Vmn2r77|EG546983|-|7|7 D3|protein-coding	0	0	0	0	0	0	0.017	0	0	0
NM_001356450	Pcnp|1110018D06Rik|AI647035|-|16|16 C1.1|protein-coding	12.081	13.941	15.329	16.525	10.792	11.332	14.73	16.509	12.155	11.697
NM_126165	Vps4a|4930589C15Rik|AI325971|AW553189|-|8|8 D3|protein-coding	25.697	28.985	22.37	22.041	21.214	20.042	14.708	15.69	19.659	18.91
NM_016957	Hmgn2|HMG-17|Hmg17|-|4 D3|4 66.47 cM|protein-coding	27.247	27.759	31.466	35.017	40.878	50.443	12.232	15.706	8.802	9.73
NM_028262	Setd3|2610102I01Rik|2610305M23Rik|6030490B17Rik|D12Ertd771e|-|12 F1|12 59.23 cM|protein-coding	22.34	22.598	34.783	35.037	14.55	15.588	20.215	22.536	15.783	15.232
NR_151638	Egfem1|6130401L20Rik|Efcab11|-|3|3 A3|protein-coding	0	0	0	0.009	0	0	0.051	0.014	0	0.007
NM_001110196	Rnf146|2610509H23Rik|Iduna|-|10|10 A4|protein-coding	8.032	8.163	12.285	12.281	8.601	11.317	10.245	11.525	8.018	7.837
NM_001190804	Dnajb11|1810031F23Rik|ABBP-2|AL024055|Dj9|ERdj3|ERj3p|-|16|16 B1|protein-coding	54.557	58.141	51.787	51.286	47.32	40.219	46.308	48.274	51.038	52.379
NM_001301334	Csn1s2b|AW987150|Csnd|Csne|-|5 E1|5 43.56 cM|protein-coding	0	0	0	0	0	0.073	0	0	0	0
NM_011214	Ptpru|Ftp-1|PCP-2|PTP|PTP-lambda|PTPlambda|Pcp2|Ptpf|Ptprl|R-PTP-U|R-PTP-psi|RPTPlambda|-|4 D2.3|4 64.5 cM|protein-coding	0.545	0.39	0.244	0.159	0.688	0.565	0.357	0.282	0.722	1.079
NM_019514	Astn2|1d8|Astnl|bM452J22.1|-|4|4 C1|protein-coding	0.036	0.07	0.033	0.072	0.277	0.07	0.1	0.104	0.428	0.477
NR_155278	Gm32885|-|-|15 F1|15|ncRNA	3.083	3.811	0	0.041	14.225	20.043	0.032	0	0.164	0.033
NM_001037727	Arhgap25|A130039I20Rik|-|6|6 D1|protein-coding	0.446	0.413	0.101	0	0.493	0.835	0.162	0.279	0.015	0.03
NM_001004184	Slc28a1|Cnt1|-|7|7 D3|protein-coding	0.043	0.106	0.066	0.099	0.027	0.172	0.047	0	0	0.008
NM_001301374	Coro1a|Clabp|Lmb3|TACO|p57|-|7 69.25 cM|7 F3|protein-coding	5.723	5.933	0.446	0.645	1.638	1.121	0.637	1.023	0.183	0.427
NM_001355103	Zbtb18|RP58|Zfp238|Znf238.|zfp-238|-|1|1 H4|protein-coding	2.813	2.91	7.643	8.982	5.893	9.573	4.115	5.316	4.851	5.033
NM_144525	Tmem214|1110039B18Rik|4921530J21Rik|AI841294|AU018742|C76280|-|5|5 B1|protein-coding	41.619	43.692	27.139	27.007	34.195	25.029	30.806	32.753	37.982	36.98
NM_001033496	Zfp213|BC038178|D17Ertd197e|-|17 A3.3|17 11.67 cM|protein-coding	6.788	6.169	5.412	7.706	9.482	8.702	4.516	5.616	4.037	3.631
NM_177784	Klhl23|C130068N17Rik|-|2|2 C2|protein-coding	0.518	0.741	0.134	0.085	0.73	0.445	1.792	2.103	0.682	0.797
NM_001285852	Sgip1|3110007P09Rik|SGIP1alpha|gag|-|4|4 C6|protein-coding	0.104	0.153	0.067	0.01	0.231	0.019	0.119	0.102	0.067	0.069
NM_001346695	Tle6|1810057E06Rik|Grg6|-|10|10 C1|protein-coding	5.426	5.89	11.919	9.96	45.813	47.597	2.904	3.456	2.457	2.525
NM_001039104	Trpm1|4732499L03Rik|AI606771|Ltrpc1|Mlsn1|-|7 C|7 34.61 cM|protein-coding	0.013	0.009	0.016	0.01	0	0	0.023	0.015	0.007	0.012
NM_016662	Mxd3|4631412E13Rik|Mad3|bHLHc13|-|13 B1|13 29.8 cM|protein-coding	18.915	20.799	15.053	26.003	59.356	42.207	14.561	18.346	16.024	18.66
NM_001276763	Brsk2|4833424K13Rik|SAD-A|SADA|-|7|7 F5|protein-coding	1.386	1.379	0	0.007	0.056	0.066	0.016	0.021	0.018	0
NM_026532	Nutf2|2700067I02Rik|AI115459|AI413596|AW546000|Ntf2|Ntf3|PP15|-|8 D3|8 53.05 cM|protein-coding	16.336	17.647	6.467	8.322	11.303	11.188	10.288	13.385	6.285	6.617
NM_019833	Fam69b|AB030186|AW209000|B230317C12Rik|PIP49|-|2|2 A3|protein-coding	1.778	1.221	9.871	9.605	1.101	0.234	5.061	4.757	3.632	3.844
NR_138557	1700031L13Rik|-|-|5|5 E1|ncRNA	0	0	0	0	0	0	0	0	0	0
NM_001357539	Gne|2310066H07Rik|DMRV|GLCNE|IBM2|NM|Uae1|-|4|4 B1|protein-coding	6.28	5.966	3.507	2.89	4.884	3.303	3.817	4.45	4.071	4.325
NR_040538	1700007F19Rik|-|-|3|3 D|ncRNA	0	0	0.019	0	0	0	0	0	0	0
NM_001146057	Acot7|2410041A17Rik|Ach1|Act|Bach|CTE-IIa|Cte-II|Lach1|-|4|4 E2|protein-coding	132.727	139.425	32.446	37.998	69.907	57.417	61.699	66.607	19.468	21.33
NM_025658	Ms4a4d|2210417J23Rik|-|19|19 A|protein-coding	18.574	22.417	17.03	9.778	31.131	14.498	7.788	9.298	38.943	49.917
NR_028079	Snora3|MBI-28|-|7|7 E3|snoRNA	2.636	0.839	3.894	6.107	7.632	8.161	3.712	6.254	1.721	2.448
NM_001111141	Sprtn|Gm505|-|8|8 E2|protein-coding	5.652	3.479	5.611	6.547	3.84	3.991	7.415	8.106	4.653	4.473
NM_001159509	Pacsin2|AI197433|-|15|15 E1|protein-coding	39.577	38.375	46.234	42.39	16.967	16.596	35.967	41.329	16.551	14.792
NM_001142781	Mindy4|C330043M08Rik|Fam188b|Gm1406|-|6|6 B3|protein-coding	1.561	1.321	2.486	2.67	2.956	3.047	4.537	5.13	1.345	1.102
NM_001347361	Pex3|1700014F15Rik|2810027F19Rik|2900010N04Rik|-|10|10 A2|protein-coding	4.957	6.118	7.474	7.691	5.556	4.309	6.16	6.599	4.376	3.228
NR_132321	Ankrd39|9130416N05Rik|C030004B10Rik|-|1|1 B|protein-coding	5.747	5.187	4.471	4.74	5.137	5.097	7.997	9.481	6.546	5.761
NM_009972	Csn2|Csnb|-|5 E1|5 43.56 cM|protein-coding	0	0	0.111	0	0	0	0.494	0.117	0	0.02
NM_007436	Aldh3a1|Ahd-4|Ahd4|Aldh|Aldh3|-|11 B2|11 37.96 cM|protein-coding	0.746	0.859	11.41	8.937	0.464	0.567	0.116	0.026	2.303	1.974
NM_001278161	Hbb-b1|AA409645|Hbb1|Hbbt1|Hbbt2|MommeD7|beta1|-|7 E3|7 54.85 cM|protein-coding	0	0.08	0.099	0.089	6.528	4.051	0.282	0.769	0	0.859
NM_001163440	Mov10|C77703|Mov-10|-|3|3 F2.2|protein-coding	9.054	10.219	17.282	20.373	45.222	50.937	23.528	27.45	12.302	13.485
NR_035424	Mir1193|Mirn1193|mir-1193|mmu-mir-1193|-|12 F1|12 60.56 cM|ncRNA	0	0	0	0	0	0	0	0	0	0.187
NM_001163730	Gm9125|EG668359|-|3 F2.1|3|protein-coding	0	0	0	0.012	0	0	0.01	0	0	0
NM_144514	Commd1|AI256843|Murr1|U2/Mu|-|11 A3.2|11 14.22 cM|protein-coding	53.393	53.287	36.595	48.373	85.922	73.128	37.087	44.183	31.561	30.32
NM_001285426	Cacnb4|3110038O15Rik|Cchb4|lh|-|2 C1.1|2 29.98 cM|protein-coding	0.068	0.083	0.052	0.04	0.141	0.062	0.102	0.11	0.201	0.207
NM_022563	Ddr2|AW495251|Ntrkr3|tyro10|-|1 H3|1 76.84 cM|protein-coding	22.592	19.63	18.625	23.561	17.738	19.882	30.019	32.555	32.551	29.351
NM_145226	Oas3|Oasl10|-|5 F|5 60.64 cM|protein-coding	1.232	1.152	2.235	1.939	19.613	24.978	1.184	1.318	4.196	5.107
NM_001277221	Crk|Crk-I|Crk-II|Crk-III|Crk3|CrkIII|Crko|c-Crk|p38|-|11 B5|11 45.92 cM|protein-coding	19.233	21.594	28.673	31.347	11.598	11.925	25.303	29.22	20.385	20.306
NM_008431	Kcnk4|Catsperz|MLZ-622|TRAAK|TRAAKt|Tex40|-|19 A|19 5.08 cM|protein-coding	0.11	0.028	0.229	0.191	0.885	1.015	0.34	0.212	0.212	0.217
NM_053102	Selenof|9430015P09Rik|Sep15|-|3|3 H2|protein-coding	153.241	173.922	136.355	147.869	149.273	121.299	124.05	134.545	156.648	155.286
NM_001039710	Coq10b|1500041J02Rik|1700030I21Rik|9530077A17Rik|AV002237|AW742641|-|1|1 C1.2|protein-coding	14.958	15.283	19.404	14.623	8.528	6.877	10.226	9.169	14.078	14.23
NM_001159696	Tfap2c|AA409384|AP2gamma|Ap-2.2|Stra2|Tcfap2c|-|2|2 H3|protein-coding	0.078	0.135	0.1	0.03	0.191	0.253	0.917	0.727	0	0.016
NM_001276399	Ippk|1810043M15Rik|InsP6|-|13|13 A5|protein-coding	5.027	5.623	2.873	3.391	2.661	3.093	2.805	2.758	2.16	2.263
NM_025536	Commd5|2310065H03Rik|AI854466|D15Ertd81e|Hcarg|-|15 D3|15 36.28 cM|protein-coding	12.671	16.218	9.915	12.654	25.697	20.082	11.934	16.076	12.645	11.453
NM_172613	Atp13a4|4631413J11Rik|4832416L12|9330174J19Rik|-|16|16 B2|protein-coding	0.048	0.012	0.008	0.035	1.363	2.681	0.077	0.038	0.014	0
NM_008363	Irak1|AA408924|IRAK|IRAK-1|IRAK1-S|IRAK1b|Il1rak|Plpk|mPLK|-|X A7.3|X 37.61 cM|protein-coding	31.485	30.646	35.479	41.344	24.064	28.481	28.638	30.697	28.421	26.422
NM_028179	2200002D01Rik|2010005J02Rik|H2RSP|IMUP|IMUP-1|IMUP-2|-|7|7 B1|protein-coding	50.089	58.129	70.054	75.317	4.003	4.846	4.1	6.073	11.373	11.719
NM_001357324	Mef2a|A430079H05Rik|-|7 C|7 36.72 cM|protein-coding	14.953	13.028	18.437	19.92	3.9	5.434	7.486	7.699	8.953	7.781
NM_026604	Fam135a|4921533L14Rik|AI256732|AI835491|-|1|1 A5|protein-coding	3.718	3.431	4.19	5.491	2.848	6.773	3.939	4.032	2.765	2.41
NM_183064	Fgf12|AV114868|B230343J05Rik|FGF-12|FHF-1|Fhf1|-|16 B2|16 19.38 cM|protein-coding	0.015	0.02	0.02	0	0.024	0.052	0.014	0.032	0.024	0.036
NM_001357909	Kdm4b|4732474L06Rik|Jmjd2b|-|17|17 D|protein-coding	9.088	8.055	16.097	12.385	15.506	16.456	12.42	13.815	7.168	6.466
NM_026175	Sf3a1|1200014H24Rik|5930416L09Rik|AI159724|-|11|11 A1|protein-coding	29.962	29.658	20.822	23.568	21.37	23.054	24.867	27.901	13.07	12.216
NM_029959	Lcn9|9230102I19Rik|-|2|2 A3|protein-coding	0	0	0	0	0	0	0	0	0	0
NM_001271533	Spag16|4921511D23Rik|4930524F24Rik|4930585K05Rik|AV261009|Pf20|Wdr29|-|1|1 C3|protein-coding	0.013	0	0	0	0	0	0	0.006	0.016	0.006
NM_001356595	Ube2d3|1100001F19Rik|9430029A22Rik|AA414951|-|3|3 G3|protein-coding	57.267	58.873	43.503	41.896	37.334	43.532	39.901	42.265	36.161	36.636
NM_008745	Ntrk2|GP145-TrkB/GP95-TrkB|Tkrb|trk-B|trkB|-|13 B1|13 31.2 cM|protein-coding	2.48	3.543	1.33	0.582	2.843	0.677	4.002	3.482	5.192	4.341
NM_001310444	Kdm6a|Utx|-|X A1.2-A1.3|X 13.45 cM|protein-coding	2.398	1.967	5.61	5.071	1.093	1.97	3.959	3.268	3.34	2.71
NM_173068	Syt7|AI851541|B230112P13Rik|-|19|19 A|protein-coding	0.219	0.128	0.43	0.721	0.022	0.206	0.321	0.244	0.379	0.325
NR_138555	Ggps1|1810026C22Rik|9530089B04Rik|AI843169|C79210|-|13 A1|13 5.29 cM|protein-coding	4.355	3.834	5.217	6.396	3.048	4.507	4.237	4.996	3.522	3.135
NM_001358783	Hivep2|Gm20114|MIBP-1|MIBP1|Schnurri-2|Shn-2|-|10|10 A2|protein-coding	3.025	2.719	5.79	5.45	2.962	2.498	4.278	4.072	5.526	5.162
NM_001357263	Tekt2|AU014974|tektin-t|-|4|4 D2.2|protein-coding	0.826	0.967	1.875	1.426	2.467	1.254	2.196	1.978	2.068	2.127
NM_001085529	Slc2a7|-|-|4 E2|4|protein-coding	0.093	0.175	0.02	0	0.097	0.414	0.141	0	0.036	0.029
NM_199055	Chst9|5430438D01Rik|-|18|18 A1|protein-coding	0	0	0	0	0	0	0	0	0	0
NM_001037925	BC147527|-|-|13 D2.3|13|protein-coding	0.029	0.03	0.712	0.288	1.949	1.439	0.04	0	0.023	0
NM_178390	Fam53a|2410018C17Rik|5430419M09Rik|Dntnp|-|5|5 B1|protein-coding	19.001	20.189	14.201	17.023	20.941	17.902	15.158	14.571	9.968	10.626
NM_146922	Olfr376|MOR135-12|-|11|11 B4|protein-coding	0	0	0.057	0	0	0	0.021	0	0	0
NM_001316742	Mrpl2|CGI-22|L2mt|MRP-L14|MRP-L2|Rpml14|-|17|17 C|protein-coding	70.179	75.144	47.205	48.977	100.177	74.844	60.844	75.71	31.131	28.212
NM_153413	Dock3|MOCA|PBP|mKIAA0299|-|9|9 F1|protein-coding	0.019	0.008	0.024	0.022	0.08	0.09	0.037	0.029	0.012	0.007
NM_001080130	Tmpo|5630400D24Rik|AI195756|AI606875|AW214352|AW547477|LAP2|TP|-|10 C2|10 45.66 cM|protein-coding	25.686	27.763	44.089	62.549	18.722	27.367	36.768	39.752	19.865	19.739
NM_001359908	Ythdc1|A730098D12Rik|C80342|mKIAA1966|-|5|5 E1|protein-coding	22.907	23.473	25.41	25.784	15.354	19.867	19.534	21.965	15.244	13.632
NM_001081206	Dgki|6430604M11Rik|C130010K08Rik|-|6|6 B1|protein-coding	0	0	0.021	0.015	0.006	0.02	0.074	0.035	0.007	0.002
NM_133670	Sult1a1|AI266890|PST|ST1A1|ST1A4|Stp|Stp1|mSTp1|-|7 F3|7 69.25 cM|protein-coding	0.515	0.69	0.415	0.486	0.509	0.597	0.244	0.242	0.339	0.443
NR_045463	4930480K15Rik|-|-|17|17 E5|ncRNA	0	0	0	0	0	0	0	0	0	0
NM_206537	Cyp2c54|EG404195|-|19|19 C3|protein-coding	0	0	0.018	0	0	0	0	0	0	0
NR_015588	4932441J04Rik|-|-|5|5 C1|ncRNA	0	0	0	0	0.052	0	0.061	0.091	0.052	0.093
NM_001109988	Nrep|AI325076|D0H4S114|Harp|P311|PTZ17|SEZ17|-|18|18 B1|protein-coding	23.963	23.901	8.823	13.501	10.06	2.527	5.517	5.879	16.577	19.364
NM_001355046	Cab39|AA408805|AA960512|C78372|MO25|MO25alpha|-|1|1 C5|protein-coding	29.361	27.125	19.757	22.505	11.533	13.022	14.594	17.479	15.364	14.439
NR_152173	Gm8016|EG666272|-|13|13 B3|ncRNA	0	0	0	0	0	0	0	0	0	0
NM_001289761	Rarb|A830025K23|Hap|Nr1b2|-|14 A2|14 7.08 cM|protein-coding	0.228	0.375	1.109	2.043	0.457	0.211	0.605	0.564	2.582	1.813
NM_001253898	Ecsit|Sitpec|-|9|9 A3|protein-coding	24.048	24.584	11.128	14.382	19.087	10.958	11.591	12.168	9.493	7.965
NM_146347	Olfr390|MOR135-26|-|11|11 B4|protein-coding	0	0	0	0	0	0	0	0	0	0
NM_028522	Tex33|1700061J05Rik|Ean57|-|15|15 E1|protein-coding	0.045	0	0	0	0	0.102	0.021	0	0	0
NM_028109	Tpx2|2610005B21Rik|DIL2|REPP86|p100|-|2|2 H1|protein-coding	25.21	25.883	11.946	20.015	16.728	20.786	11.794	12.552	7.114	7.309
NM_001355501	Tmem57|1110007C24Rik|9230118A01Rik|AI317300|AI606104|C61|Maco1|-|4 D3|4 67.11 cM|protein-coding	19.833	18.498	14.271	11.01	8.318	7.551	9.823	10.074	13.85	12.836
NR_027677	E2f6|AI462434|E2F6a|E2F6b|EMA|-|12 A1.1|12 8.04 cM|protein-coding	15.246	18.085	12.467	14.313	4.882	5.616	15.919	19.004	7.806	8.341
NM_172927	Col6a6|E330019B14|E330026B02Rik|-|9|9 F1|protein-coding	0.184	0.108	0.133	0.05	0.029	0.082	0.582	0.261	0.798	1.17
NM_001012449	Zfp708|Rslcan11|-|13|13 B3|protein-coding	0.178	0.307	0.368	0.883	1.258	2.834	0.417	0.44	0.481	0.515
NM_001357243	Pafah1b2|2610005M20Rik|AI747451|AU021353|Pafahb|mus[b]|-|9|9 A5.2|protein-coding	17.844	19.695	22.037	24.731	12.784	12.444	19.837	21.693	21.893	20.925
NR_028442	9330020H09Rik|-|-|15 F1|15|ncRNA	0.606	0.517	1.118	0.84	2.353	1.701	0.999	0.639	0.457	0.713
NM_001287171	Sct|-|-|7|7 F5|protein-coding	1.639	2.354	0	0.105	0.143	0	0.167	0.083	0.035	0
NM_147015	Olfr1019|MOR180-1|-|2|2 D|protein-coding	0	0	0	0	0	0	0	0	0	0
NM_145576	Zfp212|Znf212|mKIAA3011|-|6|6 B2.3|protein-coding	7.981	8.05	9.131	9.421	6.545	7.713	7.502	7.483	5.427	4.814
NM_028171	Ceacam13|1600012K03Rik|1600025J19Rik|-|7|7 A2|protein-coding	0	0	0.033	0.03	0	0	0	0	0	0
NM_001018013	Izumo1|1700058F15Rik|Izumo|-|7|7 B3|protein-coding	0.033	0.017	0	0	0.204	0.619	0.03	0.059	0	0
NM_030218	Misp|9130017N09Rik|-|10|10 C1|protein-coding	0.738	0.629	8.924	6.56	0.829	1.115	0.484	0.172	0.415	0.463
NM_145146	Afm|Alf|alpha-Alb|-|5|5 E1|protein-coding	0.012	0.012	0.062	0.042	0	0.108	0.022	0	0	0
NR_033484	Gm10046|-|-|7|7 A3|ncRNA	0	0	0.049	0.044	0	0.429	0.07	0.313	0.385	0.606
NM_001024920	Trp53i13|2410019G02Rik|Tp53i13|-|11|11 B5|protein-coding	19.826	20.707	23.291	23.193	54.238	33.913	34.444	35.779	27.635	27.81
NM_030226	9130019O22Rik|-|-|7|7 F3|protein-coding	0.187	0.103	0.734	0.866	0.362	0.529	0.331	0.469	0.466	0.498
NM_001033399	Gfod1|9630032O13|AI850995|-|13|13 A4|protein-coding	8.828	7.235	5.798	5.17	1.053	2.483	9.371	8.884	2.03	2.143
NM_001291178	Nfatc2|AI607462|NF-ATc2|NF-ATp|NFAT1|NFAT1-D|Nfatp|-|2 H3|2 88.91 cM|protein-coding	0.958	1.385	1.747	2.601	0.266	0.199	0.178	0.154	0.209	0.236
NM_001359368	Engase|C130099A03|D230014K01Rik|-|11|11 E2|protein-coding	1.153	1.409	1.913	1.53	5.182	3.968	1.302	1.166	3.182	2.658
NM_001130525	Lzts2|BC014695|LAPSER1|mKIAA1813|-|19|19 C3|protein-coding	48.067	50.423	82.384	83.984	82.366	80.984	77.48	86.715	61.191	60.354
NR_037263	Mir467a-8|Gm22705|Mirn467a-8|mmu-mir-467a-8|-|2 A1|2|ncRNA	0	0	0	0	0	0	0	0	0	0
NM_001166657	Cdkl3|AI852479|B230379H01Rik|-|11|11 B1.3|protein-coding	0.77	1.014	3.084	2.579	1.164	2.662	1.5	1.232	1.632	1.301
NM_011791	Ash2l|-|-|8|8 A2|protein-coding	45.672	47.874	21.384	25.176	29.072	32.807	27.477	28.955	11.482	11.321
NM_001177699	Ablim2|AI606905|C230091L11|-|5|5 B3|protein-coding	0.698	0.701	0.035	0.032	0.075	0.046	0.069	0.019	0.048	0.07
NM_001205332	Map4|AA407148|MAP-4|Mtap-4|Mtap4|-|9 F2|9 59.83 cM|protein-coding	45.534	44.97	54.502	55.458	35.291	29.967	62.497	64.151	48.845	45.843
NM_001040691	Ung|UNG1|UNG2|-|5|5 F|protein-coding	8.636	9.489	4.558	6.011	10.576	10.173	5.06	6.993	3.55	3.935
NM_001081356	Vma21|2610030H06Rik|AI840175|-|X|X A7.3|protein-coding	7.371	7.707	5.235	6.017	2.709	3.58	2.863	3.312	4.568	4.723
NM_001316681	Ptpre|PTPe|PTPepsilon|RPTPepsilon|-|7 F3|7 81.27 cM|protein-coding	1.28	1.198	6.337	5.115	1.893	1.929	1.677	1.891	1.246	1.328
NM_027122	Mfsd3|2310010G13Rik|-|15|15 D3|protein-coding	4.141	4.236	4.23	5.417	14.842	9.532	3.739	4.718	4.47	4.457
NM_145589	Prr14|BC006909|-|7|7 F3|protein-coding	21.466	22.664	33.555	36.12	22.487	27.225	23.708	27.37	17.823	19.204
NM_001357011	Asphd2|2900006N09Rik|9230106G13Rik|-|5|5 F|protein-coding	0.616	0.944	0.078	0.141	0.37	0.068	0.592	0.359	1.603	1.583
NM_001171034	Tmbim6|5031406P05Rik|Bi1|Tegt|-|15 F1|15 56.13 cM|protein-coding	182.437	190.36	295.885	265.206	227.528	148.744	166.22	166.807	176.975	172.075
NR_045070	4930592A05Rik|-|-|15|15 B3.1|ncRNA	2.92	2.67	4.171	2.823	3.973	2.967	4.329	5.823	4.562	4.146
NM_001324488	Gpatch2l|1700020O03Rik|4732487G21Rik|A630090I05Rik|Kiaa1152|-|12|12 D2|protein-coding	4.321	4.674	9.908	11.2	3.74	4.697	4.667	4.672	4.46	4.176
NM_001360027	Dmtn|AI325486|Epb4.9|Epb49|dematin|-|14 D2|14 36.32 cM|protein-coding	0.37	0.534	1.649	1.273	1.391	1.507	0.856	0.634	0.426	0.649
NM_201615	Prlhr|Gm339|Gpr10|Gr3|Prrpr|-|19|19 D3|protein-coding	0.077	0	0.512	0.338	0	0	0.253	0	0.047	0
NM_027569	Spag9|3110018C07Rik|4733401I23Rik|4831406C20Rik|AW552012|JLP|JSAP2|JSAP2a|Jip4|Mapk8ip4|syd1|-|11|11 D|protein-coding	11.695	10.773	21.046	20.576	8.935	13.277	23.085	24.118	13.763	14.111
NM_178110	Trim62|6330414G21Rik|AI450348|Dear1|-|4|4 D2.2|protein-coding	0.582	0.579	1.598	2.277	0.759	0.592	0.45	0.412	1.045	0.843
NM_031158	Ank1|Ank-1|nb|pale|-|8 A2|8 11.42 cM|protein-coding	3.08	3.179	0.088	0.076	0.429	0.299	2.153	2.012	0.796	0.87
NM_001256382	Rims2|2810036I15Rik|AW048769|RIM2|Rab3ip2|Rim2(+40A)|Rim2(+44A)|Rim2(+4A)|Serg2|Syt3-rs|mKIAA0751|-|15 B3.1|15 15.45 cM|protein-coding	0.026	0.003	0.025	0.064	0.908	1.558	0.276	0.326	0.285	0.231
NM_013494	Cpe|CPH|Cph-1|Cph1|NF-alpha1|R74677|fat|-|8 B3.1|8 32.3 cM|protein-coding	83.129	69.601	189.693	201.074	42.026	43.12	36.757	39.813	13.922	12.663
NR_045349	4930401C15Rik|-|-|10|10 A4|ncRNA	0	0	0	0	0	0	0	0	0	0.026
NM_001358252	Fam241b|2010107G23Rik|AA545165|-|10|10 B4|protein-coding	0.029	0	0.275	0.266	0	0.064	0.066	0.026	0.044	0.027
NR_027944	4930511M06Rik|-|-|18|18 D3|ncRNA	0.046	0.038	0.023	0.011	0.629	0.305	0.334	0.603	0.351	0.186
NM_029339	Sgf29|1700023O11Rik|9530025I05Rik|Ccdc101|-|7|7 F3|protein-coding	8.949	9.299	8.46	11.021	14.461	11.454	6.527	7.948	7.132	6.719
NR_040551	A830019L24Rik|-|-|3|3 H1|ncRNA	0	0	0	0	0	0	0	0	0.011	0
NM_001256059	Ccdc149|Gm447|-|5|5 C1|protein-coding	0.92	0.944	0.786	1.176	0.481	0.114	0.696	0.948	2.34	2.191
NR_030559	Mir453|Mirn453|mmu-mir-453|-|12 F1|12|ncRNA	0	0	0	0	0	0	0	0	0.46	0.553
NM_001291067	Foxa2|HNF3-beta|HNF3beta|Hnf-3b|Hnf3b|Tcf-3b|Tcf3b|-|2 G3|2 73.38 cM|protein-coding	0	0	4.966	5.043	0	0	1.056	1.118	0	0.021
NM_001242606	Acin1|2610036I19Rik|2610510L13Rik|Acinus|Acn|C79325|acinusL|acinusS|mKIAA0670|-|14|14 C2|protein-coding	58.588	64.674	76.195	83.42	97.895	94.193	70.825	88.716	53.448	54.084
NM_001082962	Snrpn|2410045I01Rik|HCERN3|Peg4|SMN|sm-D|snRNP-N|-|7 B5|7 34.04 cM|protein-coding	0.581	0.649	0.357	0.148	2.898	1.871	3.075	2.889	1.292	1.144
NM_020509	Retnla|1810019L16Rik|Fizz-1|Fizz1|HIMF|RELM-alpha|RELMa|RELMalpha|Xcp2|-|16 B5|16 30.75 cM|protein-coding	1.549	3.33	0.052	0.094	0	0	0.037	0	0.126	0
NM_170703	Cd40|AI326936|Bp50|GP39|HIGM1|IGM|IMD3|T-BAM|TRAP|Tnfrsf5|p50|-|2 H3|2 85.38 cM|protein-coding	20.28	19.503	0.077	0.156	4.322	3.349	0.576	0.774	1.248	1.363
NM_053141	Pcdhb16|Pcdhb8|PcdhbP|-|18|18 B3|protein-coding	0.408	0.256	1.138	0.87	0.374	0.266	0.562	0.49	1.209	1.289
NM_145392	Bag2|2610042A13Rik|BC016230|-|1|1 B|protein-coding	11.998	11.83	11.556	12.493	13.255	19.523	15.963	16.859	3.94	4.804
NM_010505	Ifna5|Ifa5|-|4 C4|4 42.03 cM|protein-coding	0	0	0	0	0	0.38	0	0	0.033	0.118
NM_027671	Sntg1|4933426D16Rik|G1SYN|SYN4|-|1|1 A1-A2|protein-coding	0.027	0.038	0.013	0.077	0.005	0	0.098	0.048	0	0.025
NM_028479	Mrgbp|1600027N09Rik|AW060503|C80444|-|2|2 H4|protein-coding	14.184	15.15	13.569	13.365	25.962	28.574	11.171	13.766	9.513	8.409
NM_026005	2610301B20Rik|AI428449|-|4|4 A1|protein-coding	3.934	4.341	5.476	5.855	3.784	4.551	3.559	3.631	4.633	5.268
NM_009328	Tcf15|Meso1|bHLH-EC2|-|2 G3|2 74.83 cM|protein-coding	0.104	0.162	0.267	0.211	30.167	33.348	1.025	0.59	0.241	0.145
NR_155498	Cdiptos|D830044I16Rik|-|7|7 F3|protein-coding	0.503	0.471	0.245	0.555	6.952	6.429	0.965	0.913	0.499	0.69
NR_105027	1700124L16Rik|-|-|6|6 C3|ncRNA	0.912	0.508	0.269	0.244	0.44	0.314	0.449	0	0.108	0.13
NM_001035246	Trpm3|6330504P12Rik|9330180E14|AU018608|B930001P07Rik|LTRPC3|MLSN2|-|19|19 B|protein-coding	0.013	0.026	0	0.015	0	0.084	0.069	0.04	0.068	0.029
NM_001359460	Tmprss5|spinesin|-|9|9 A5.3|protein-coding	0.035	0.086	0	0.014	0.408	0.687	0.022	0.011	0.164	0.055
NM_001001792	Zfp239|Mok-2|Mok2|Znf239|-|6 F1|6 55.62 cM|protein-coding	1.358	1.429	6.06	6.124	4.234	7.258	3.435	2.923	0.57	0.41
NM_001359914	Lin54|AI461788|-|5|5 E4|protein-coding	2.966	3.009	3.073	4.775	1.531	2.071	1.799	1.703	2.106	2.668
NM_013545	Ptpn6|70Z-SHP|Hcph|PTPTY-42|Ptp1C|SH-PTP1|SHP-1|hcp|me|-|6 F2|6 59.17 cM|protein-coding	6.468	7.302	2.709	2.692	1.719	2.623	5.209	6.713	0.838	0.815
NM_174997	Fam168b|Mani|mKIAA4042|-|1|1 B|protein-coding	24.644	25.548	37.914	42.78	22.241	20.842	37.517	43.09	27.641	26.066
NM_001247984	Lcp1|AW536232|D14Ertd310e|LCP-1|Pls2|pp65|-|14 D3|14 39.63 cM|protein-coding	6.326	6.837	0.652	0.512	0.342	0.163	0.71	0.819	0.084	0.051
NM_001331171	Rnf181|1700047F16Rik|2500002L14Rik|6230415N01Rik|C77350|-|6|6 C1|protein-coding	93.014	95.913	51.762	45.383	62.56	65.263	39.398	45.368	31.91	30.286
NM_001253702	St7l|St7r|-|3|3 F2.2|protein-coding	2.726	2.552	4.019	3.79	2.481	2.336	3.255	3.464	3.636	3.294
NM_001290804	Cd37|Tspan26|-|7 B3|7 29.2 cM|protein-coding	7.186	8.646	0.596	0.375	2.635	3.349	0.5	0.165	0.266	0.301
NM_021521	Med12|230kDa|Mopa|OPA-1|Tnrc11|Trap230|-|X|X D|protein-coding	9.841	8.235	10.56	10.811	12.321	19.467	11.168	11.906	9.937	8.809
NM_001166532	Sfmbt1|4930442N21Rik|9330180L21Rik|AA536974|Sfmbt|Smr|-|14 B|14 18.99 cM|protein-coding	2.097	1.833	3.748	2.711	0.823	0.856	1.524	1.527	1.244	1.21
NM_001285936	Zdbf2|4930431J08Rik|9330107J05Rik|-|1|1 C2|protein-coding	0.004	0.006	0.012	0.011	0	0	0.037	0.007	0.003	0.004
NM_026442	Cmc1|2010110K16Rik|2010312P05Rik|AI596001|-|9|9 F3|protein-coding	13.018	13.103	6.904	7.053	12.153	11.23	7.019	9.206	5.933	5.712
NM_001163725	Dyx1c1|1700010I24Rik|Dnaaf4|EKN1|b2b811.1Clo|b2b811Clo|-|9|9 D|protein-coding	0.165	0.357	0.134	0.139	0.376	0.536	0.206	0.122	0.197	0.418
NM_001099323	Zkscan16|XM_143800|Zfp483|-|4|4 B3|protein-coding	0.007	0	0.018	0.008	0	0.031	0.031	0.04	0.011	0.022
NM_175103	Bola2|1110025L05Rik|BolA-2|-|7|7 F3|protein-coding	128.423	140.486	38.805	50.346	212.457	131.626	66.667	78.46	68.2	72.696
NM_001104645	Vmn2r55|-|-|7|7 A1|protein-coding	0	0	0	0	0	0	0	0	0.008	0
NR_045522	March2|9530046H09Rik|MARCH-II|-|17|17 B1|protein-coding	7.194	7.851	8.858	9.146	5.193	4.022	5.742	7.464	5.993	5.945
NM_001359645	Rab3ip|B230311A06|Gtpat12|Rabin3|-|10 D2|10 64.96 cM|protein-coding	7.992	7.364	10.32	11.573	3.744	3.559	6.27	5.807	3.763	3.593
NM_001301353	Apod|-|-|16 B2|16 21.41 cM|protein-coding	35.503	42.298	14.324	5.3	125.268	35.269	15.737	14.586	93.038	82.465
NM_001033145	1190002N15Rik|GoPro49|HASF|-|9|9 E3.3|protein-coding	2.367	2.404	6.539	5.576	2.456	3.159	2.279	2.17	6.844	6.953
NM_134050	Rab15|2310012G06Rik|AI840042|-|12|12 C3|protein-coding	8.298	6.879	1.149	0.34	1.079	0.035	1.267	1.172	6.338	4.597
NM_175493	Gpr68|BB131428|Ogr1|-|12|12 E|protein-coding	0.075	0.155	0.029	0.139	0.212	0.134	0.213	0.245	1.62	1.191
NM_001356459	Limd2|0610025L06Rik|AI413966|-|11|11 E1|protein-coding	10.073	10.998	19.757	17.488	40.429	26.557	26.458	30.615	12.252	13.432
NM_001277080	Gas7|AW124766|B230343A10Rik|Gas7-cb|-|11|11 B3|protein-coding	12.946	15.587	18.199	21.116	3.766	3.024	7.953	9.649	21.999	17.011
NM_010188	Fcgr3|CD16|-|1 H3|1 78.8 cM|protein-coding	6.615	7.972	0.643	0.706	0.478	1.202	0.377	0.358	0.567	0.583
NM_001083906	Nr3c2|MR|Mlr|-|8 C1|8 36.34 cM|protein-coding	0.071	0.086	2.047	1.371	0.455	0.821	0.276	0.134	0.187	0.137
NM_029373	Ssmem1|1700016K02Rik|1700025E21Rik|-|6|6 A3.3|protein-coding	0.189	0.195	0.054	0.049	0.033	0	0.077	0.038	0	0.039
NR_125870	Xiap|1110015C02Rik|Aipa|Api3|Birc4|IAP3|ILP-1|MIHA|-|X|X A4|protein-coding	3.352	3.705	8.67	9.109	2.481	4.023	5.643	6.644	6.055	6.354
NM_001310516	Mapre3|AI790651|EB2|EB3|EBF3|RP3|-|5|5 B1|protein-coding	12.714	12.74	17.869	13.305	10.047	8.96	8.422	10.663	11.303	10.025
NM_133888	Smpdl3b|1110054A24Rik|AU045240|Asml3b|-|4|4 D2.3|protein-coding	8.984	9.643	2.646	4.218	7.311	5.944	8.317	8.436	1.604	1.556
NM_029457	Senp2|2310007L05Rik|4930538C18Rik|AI646780|AW554757|Smt3ip2|SuPr-1|mKIAA1331|-|16|16 B1|protein-coding	11.537	11.024	7.689	8.136	7.002	8.502	13.091	14.771	7.294	7.293
NM_001313889	Il7|A630026I06Rik|Il-7|hlb368|-|3 A1|3 2.02 cM|protein-coding	0.284	0.293	4.469	4.92	0.958	0.537	0.093	0.106	0.567	0.459
NM_001025587	Nr2c2ap|2310073E15Rik|-|8|8 B3.3|protein-coding	41.268	43.882	18.161	18.768	43.146	30.256	24.757	26.345	13.729	13.59
NM_172827	Lnpep|2010309L07Rik|4732490P18Rik|CAP|IRAP|PLAP|gp160|vp165|-|17|17 A3.2|protein-coding	4.615	3.394	4.825	4.928	1.606	2.289	5.778	5.62	3.727	2.861
NR_040730	4930428G15Rik|-|-|9|9 F3|ncRNA	0	0.031	0	0	0	0	0	0	0	0
NM_001359162	Fbxo48|A630050E13Rik|-|11|11 A2|protein-coding	0.579	0.493	0.589	0.888	0.481	1.295	0.499	0.711	0.762	0.601
NM_001356489	Zbtb37|D430004I08Rik|-|1|1 H2.1|protein-coding	0.535	0.277	0.879	0.62	0.419	0.612	1.052	0.866	1.182	0.999
NM_001308643	Aqp4|WCH4|-|18 A1|18 8.74 cM|protein-coding	0.019	0.019	1.637	1.749	0	0.021	0.008	0	0	0.009
NM_170590	Cpne1|1810028N16Rik|mKIAA4108|-|2|2 H1|protein-coding	36.941	37.368	30.359	29.918	31.793	40.97	42.484	46.112	23.612	22.766
NM_001316724	Nudt14|1110030M18Rik|UGPPase|-|12|12 F1|protein-coding	2.758	2.319	12.983	12.849	15.373	8.918	2.362	2.934	3.124	2.617
NR_106040	Mir7072|Gm27665|mmu-mir-7072|-|8|8 C5|ncRNA	0	0	0	1.895	0	0	0	0	0	1.139
NM_001001492	Lca5l|4921526F01Rik|Lcca5l|-|16|16 C4|protein-coding	0.803	0.617	0.656	0.266	1.187	0.325	0.399	0.465	1.764	2.002
NM_009795	Capns1|Capa-4|Capa4|Capn4|Cdps|Css1|D7Ertd146e|-|7 B1|7 17.31 cM|protein-coding	197.497	214.24	192.802	227.792	187.597	124.897	164.081	173.602	139.445	134.033
NM_007726	Cnr1|CB-R|CB1|CB1R|-|4 A5|4 16.28 cM|protein-coding	0	0.034	0.042	0.01	0.065	0	0.019	0.007	0.006	0.023
NM_133660	Ces1e|Eg|Es-22|Es22|egasyn|-|8 C5|8 45.11 cM|protein-coding	0.023	0	0.03	0.027	0.018	0.236	0.054	0	0.045	0
NM_001081216	Phip|2810004D21Rik|4632404O06Rik|Ndrp|Wdr11|-|9|9 E2|protein-coding	3.204	2.875	5.186	6.693	3.874	4.235	5.771	5.412	2.878	2.835
NM_001163769	U2af1|2010107D16Rik|-|17|17 B1|protein-coding	62.731	64.377	33.823	43.189	88.422	63.092	60.678	78.506	30.1	29.929
NM_001038592	Glrx2|1700010P22Rik|AI645710|Grx2|-|1 F|1 62.53 cM|protein-coding	5.434	5.828	4.2	3.846	5.439	4.875	4.612	5.909	3.8	3.962
NM_001293666	Camk2d|2810011D23Rik|8030469K03Rik|CaMK II|[d]-CaMKII|-|3|3 G1|protein-coding	5.891	4.68	8.935	7.365	3.267	5.714	8.697	7.72	6.347	5.139
NM_001359740	Dnajc13|D030002L11Rik|Gm1124|RME-8|Rme8|mKIAA0678|-|9|9 F1|protein-coding	7.693	6.629	7.041	8.262	5.973	6.197	10.737	11.215	8.504	7.362
NM_023741	Prl8a8|1600032B14Rik|Ghd14|PLP-C3|PLP-Cgamma|Prlpc3|-|13|13 A3.1|protein-coding	0	0	0	0.028	0	0	0	0	0	0
NM_026836	Taf11|1110038O14Rik|AI115401|AL024207|AW552398|PRO214|TAF2I|TAFII28|-|17|17 A3.3|protein-coding	12.07	13.051	11.38	11.465	10.205	8.243	10.728	11.358	6.258	5.982
NM_173413	Rab8b|5930437D16|D330025I23Rik|-|9|9 C|protein-coding	9.11	8.943	6.699	7.01	4.079	3.744	9.495	10.661	9.823	9.841
NM_001276455	Slc19a2|AV276020|AW322295|DDA1|THTR1|TRMA|ThTr-1|-|1 H2.2|1 71.56 cM|protein-coding	11.816	9.138	3.368	4.328	4.992	4.521	14.212	12.928	5.604	4.535
NM_001104569	Vmn2r107|V2r6|Vmn107|-|17|17 A3.2|protein-coding	0	0.01	0.012	0	0	0.042	0.009	0	0.014	0.026
NM_008289	Hsd11b2|11HSD2|-|8 D3|8 53.04 cM|protein-coding	0.288	0.163	0.302	0.258	0.945	0.351	0.36	0.499	0.273	0.499
NM_001277756	Cav2|AI447843|-|6|6 A2|protein-coding	13.301	12.433	8.641	7.968	3.743	4.464	14.024	13.012	4.186	3.184
NM_020483	Sap30bp|2700016D05Rik|Hcngp|-|11|11 E2|protein-coding	18.95	20.116	16.603	18.351	13.946	10.228	18.296	21.034	9.135	9.567
NM_178662	Atcay|3322401A10Rik|BB077577|BNIP-H|CLAC|hes|ji|-|10 C1|10 39.72 cM|protein-coding	0.086	0.068	0.067	0.076	0.052	0.192	0.199	0.024	0.02	0.012
NM_172415	Arhgef10l|2810441C07Rik|-|4|4 D3|protein-coding	17.44	16.238	11.517	8.275	5.14	3.223	3.702	3.693	11.087	10.636
NM_001160145	Tmem9|1500015G18Rik|AW545782|-|1|1 E4|protein-coding	43.211	48.92	31.752	31.72	73.083	45.214	11.567	12.883	21.718	24.514
NM_001145832	Kifc3|AI325457|BB123200|-|8 C5|8 47.12 cM|protein-coding	30.421	30.57	14.613	14.105	9.268	5.363	8.913	9.593	7.129	8.557
NM_001081159	S100z|Gm625|-|13|13 D1|protein-coding	0.406	0.252	0	0	0	0	0.297	0.074	0	0.075
NM_001272097	Fabp5|E-FABP|Fabpe|Klbp|PA-FABP|mal1|-|3|3 A1|protein-coding	15.618	18.32	3.469	1.244	38.963	8.287	14.929	18.458	7.259	5.579
NM_011614	Tnfsf12|Apo3l|Dr3l|Dr3lg|Tweak|-|11|11 B3|protein-coding	15.194	16.973	4.987	5.474	30.116	20.812	24.37	24.657	31.008	33.249
NM_001277296	Adck1|2610005A10Rik|-|12|12 D2-D3|protein-coding	1.105	1.573	9.736	10.899	10.923	8.773	2.051	2.272	4.506	4.482
NM_001277330	Pex5|AW212715|ESTM1|PTS1-BP|PTS1R|PXR1P|Pxr1|X83306|-|6 F2|6 59.15 cM|protein-coding	43.597	43.139	19.472	19.938	37.655	35.467	25.498	28.48	22.236	21.054
NM_177762	Aak1|5530400K14Rik|9630042K20|AU067724|AU067726|BC028270|C79663|D6Ertd245e|R75501|mKIAA1048|-|6 D1|6 37.75 cM|protein-coding	4.973	4.26	3.124	3.342	2.445	3.54	3.011	2.836	3.488	3.289
NM_026103	Vsig1|1700062D20Rik|4930405J24Rik|-|X|X F1|protein-coding	0	0	0	0.011	0.031	0.305	0	0	0	0
NR_028056	Rit1|RIBB|ROC1|Rit|-|3|3 F1|protein-coding	11.102	10.595	12.165	11.569	13.152	8.459	9.117	9.977	9.906	10.196
NM_146871	Olfr898|MOR170-3|-|9|9 A5.1|protein-coding	0.051	0	0	0	0	0.284	0.023	0.046	0.177	0.047
NM_001359698	Ppfia2|5330438O12|B230207K17Rik|E130120L08Rik|mKIAA4112|-|10|10 D1|protein-coding	0.016	0.016	0.031	0	0.137	0.125	0.022	0.051	0.046	0.081
NM_133915	Pxn|AW108311|AW123232|Pax|-|5 F|5 56.1 cM|protein-coding	44.792	44.306	46.815	52.13	23.259	24.288	48.592	50.559	49.378	43.614
NR_027388	1700096K18Rik|-|-|5|5 B1|ncRNA	0.75	0.776	1.408	1.564	1.908	2.459	0.854	0.514	0.476	0.665
NM_019923	Itpr2|AI649341|InsP3R-2|InsP3R-5|Ip3r2|Itpr5|insP3R2|-|6 G3|6 77.7 cM|protein-coding	1.163	1.012	6.461	6.772	3.191	3.096	0.99	0.886	3.071	2.941
NM_001357000	Dnajc4|Hspf2|Mcg18|-|19|19 A|protein-coding	11.529	11.95	19.073	21.51	29.241	21.386	13.38	13.444	14.093	14.19
NM_001146348	Eng|AI528660|AI662476|CD105|Endo|S-endoglin|-|2 B|2 22.09 cM|protein-coding	31.072	32.179	7.224	4.07	30.246	15.823	39.202	41.766	28.926	32.002
NM_001080813	Rab11fip1|2010200K21Rik|4833414G05Rik|Rcp|-|8|8 A2|protein-coding	0.337	0.307	0.625	1.17	3.182	3.533	0.591	0.396	0.19	0.132
NM_080440	Slc8a3|AW742262|Ncx3|-|12 D1|12 37.44 cM|protein-coding	0.044	0.086	0.044	0.051	0.015	0.044	0.116	0.031	0.015	0.009
NM_001038607	Kcnh1|EAG1|Kv10.1|M-eag|-|1|1 H6|protein-coding	0.007	0.049	0.035	0.008	0.011	0.076	1.07	0.983	0.305	0.251
NM_001316729	Qpct|5730422A13Rik|-|17|17 E3|protein-coding	3.662	3.971	0.763	0.47	1.709	0.453	2.819	3.162	3.99	3.425
NM_011405	Slc7a7|AI790233|my+lat1|-|14|14 C2|protein-coding	6.838	7.039	6.903	7.884	4.369	2.925	3.32	2.807	3.808	5.442
NM_001163351	Ntng1|A930010C08Rik|AI853992|Lmnt1|-|3|3 F3|protein-coding	0	0	0	0	0.035	0	0.04	0.01	0.017	0.041
NM_146664	Olfr734|MOR242-1|-|14|14 C1|protein-coding	0	0	0	0	0	0.115	0.141	0.047	0.04	0
NM_001244952	Col25a1|2700062B08Rik|CLAC-P|-|3|3 G3|protein-coding	0.208	0.119	0	0.034	0	0.044	0.033	0	0.015	0.006
NM_026873	Ptcd2|1190005P08Rik|-|13|13 D1|protein-coding	10.534	13.295	8.657	10.992	15.177	13.982	10.626	12.636	6.125	7.209
NM_029010	Glb1l|4833408P15Rik|-|1|1 C4|protein-coding	5.196	5.294	5.842	6.165	21.721	19.147	8.187	8.834	9.109	10.715
NM_021356	Gab1|AA408973|AW107238|-|8|8 C2|protein-coding	21.391	20.929	8.057	9.036	5.793	5.365	12.277	13.128	3.853	3.597
NM_001112714	Ralgapa1|2310003F20Rik|4930400K19Rik|AI563624|GRIPE|Garnl1|Tulip1|mKIAA0884|-|12|12 C1|protein-coding	6.79	6.634	6.682	7.284	2.975	4.557	5.42	5.891	3.39	3.303
NM_013737	Pla2g7|PAF-AH|R75400|-|17|17 B3|protein-coding	24.497	22.12	40.484	32.112	12.282	22.222	101.999	117.843	7.532	6.719
NM_001277238	Hoxa9|D6a9|Hox-1.7|-|6 B3|6 25.4 cM|protein-coding	1.218	1.382	0.78	0.66	9.972	17.064	1.274	1.105	6.011	5.391
NM_016663	Syt3|AI385753|sytIII|-|7 B3|7 28.83 cM|protein-coding	0.078	0.07	0.025	0.045	0.168	0.043	0.222	0.123	0.232	0.379
NR_111890	Dynlrb1|2010012N15Rik|2010320M17Rik|9430076K19Rik|AV124457|DNLC2A|Dncl2a|km23-1|-|2|2 H1|protein-coding	92.833	99.606	70.993	73.785	137.163	95.776	74.011	78.285	56.982	51.277
NR_046061	Gm10782|-|-|13 B1|13|ncRNA	0.098	0.017	0.042	0	0	0	0	0	0.05	0.061
NM_080560	Ube2n|1500026J17Rik|AL022654|BB101821|UBC13|-|10|10 C2|protein-coding	11.779	12.552	12.374	13.921	7.608	6.889	8.554	9.382	7.143	6.877
NM_010178	Srsf10|FUSIP2|Fusip1|NSSR1|NSSR2|Nssr|SRrp40|Sfrs13a|Srsf13a|TASR|TASR1|TASR2|-|4|4 D3|protein-coding	8.045	9.184	10.899	12.743	10.178	16.629	9.786	13.661	10.982	10.762
NM_001313716	Hnrnph2|DXHXS1271E|Ftp-3|Ftp3|H'|HNRNP|Hnrph2|-|X E3|X 56.2 cM|protein-coding	39.668	38.771	19.284	19.937	13.925	14.356	19.492	22.847	17.783	18.36
NM_001025600	Cadm1|2900073G06Rik|3100001I08Rik|AI987920|Bl2|Igsf4|Igsf4a|Necl2|RA175|RA175A|RA175B|RA175C|RA175N|ST17|SgIGSF|SynCam|Tslc1|-|9|9 A5.3|protein-coding	0.317	0.281	13.623	11.977	0.089	0.304	2.23	2.071	2.068	2.02
NM_011339	Cxcl15|Il8|Scyb15|lungkine|weche|-|5 E1|5 44.78 cM|protein-coding	0.023	0	4.472	1.687	0	0	0.323	0.279	0.044	0
NR_045569	Smpx|1010001C09Rik|Csl|-|X|X F4|protein-coding	0	0	0	0	0	0	0	0	0	0
NM_010458	Hoxb3|Hox-2.7|-|11 D|11 59.84 cM|protein-coding	2.209	1.802	2.446	2.07	2.825	4.223	4.619	4.393	4.479	4.388
NR_105778	Mir6360|Gm27296|mmu-mir-6360|-|18|18 A2|ncRNA	0	0	0	0	0	0	0	0	0	0.179
NR_045847	D930028M14Rik|EG434147|-|7|7 A3|ncRNA	0.096	0.149	0	0	0.075	0	0	0	0.111	0
NM_001040682	Clmn|9330188N17Rik|AI428889|AI788815|mKIAA1188|-|12|12 E|protein-coding	0.244	0.225	1.066	0.776	0.124	0.132	0.166	0.09	0.253	0.253
NM_010160	Celf2|B230218O03|B230345P09Rik|C88023|CELF-2|CUG-BP2|Cugbp2|D230046B21Rik|Etr-3|Napor|Napor-2|mETR-3|-|2|2 A1|protein-coding	1.797	2.344	1.013	0.597	0.877	0.409	1.698	1.781	5.958	5.488
NM_001277985	Snap91|91kDa|AP180|F1-20|mKIAA0656|-|9|9 E3.1|protein-coding	0.065	0.045	0.055	0.033	0.045	0.129	0.04	0.079	0.022	0.04
NM_001357282	Dlg1|B130052P05Rik|Dlgh1|E-dlg/SAP97|SAP-97|SAP97|mKIAA4187|-|16 B2|16 22.4 cM|protein-coding	15.662	14.691	21.65	20.504	9.968	12.782	14.808	16.247	12.086	11.027
NM_001101464	Foxi3|-|-|6|6 C1|protein-coding	0	0.042	0	0	0	0	0.147	0	0.031	0
NM_198297	Trat1|C030046M14Rik|Tcrim|Trim|-|16|16 B5|protein-coding	0	0	0	0	0	0	0.261	0	0	0
NM_176954	Celf5|4930565A21Rik|Brunol5|-|10|10 C1|protein-coding	0.331	0.314	0.572	0.588	0.943	1.923	0.984	1.396	0.136	0.087
NM_001285814	Tmem53|1110038M16Rik|1500001P22Rik|1700012A05Rik|-|4|4 D1|protein-coding	3.153	3.377	9.793	8.808	5.155	2.7	2.416	3.429	5.16	4.465
NM_022305	B4galt1|B-1,4-GalT|B-1,4-GalT1|GalT|Ggtb|Ggtb2|b4Gal-T1|beta-1,4-GalT|beta-1,4-GalT1|beta4Gal-T1|-|4 A5|4 20.46 cM|protein-coding	46.974	46.592	40.716	43.337	24.04	13.455	44.305	46.458	62.639	58.744
NM_001164786	Adamts20|Adamst20|bt|-|15 E3|15 48.2 cM|protein-coding	0.025	0.115	0.063	0.014	0.136	0.055	0.147	0	0.21	0.264
NM_177683	Vgll4|BC048841|VGL-4|-|6|6 E3|protein-coding	9.979	8.726	22.834	21.154	10.921	14.594	11.66	12.107	10.391	10.302
NM_001359809	Raet1e|-|-|10|10 A3|protein-coding	9.172	10.285	15.742	16.851	4.021	4.337	5.206	7.187	1.205	1.893
NM_001290492	Rhbdd3|Ptag|-|11|11 A1|protein-coding	7.761	8.777	8.745	11.441	44.837	33.868	8.057	10.715	7.071	6.995
NM_008877	Plg|AI649309|Pg|-|17 A1|17 8.5 cM|protein-coding	0.053	0.037	0.023	0.031	0	0.118	0	0.032	0.027	0.025
NM_177743	Fam198a|C730027P07Rik|-|9|9 F4|protein-coding	0.441	0.518	0.214	0.085	0.837	0.373	0.257	0.17	0.644	0.775
NR_152226	Gm15638|Gm41457|-|16 B5|16 30.45 cM|ncRNA	0.016	0	0.011	0.038	0	0	0	0	0	0
NM_177164	Vwc2l|A830006F12Rik|Brl|-|1|1 C3|protein-coding	0	0.016	0	0	0.016	0	0.019	0.019	0	0.029
NR_153349	Gm5079|C230040G06|-|10 B2|10|ncRNA	0	0	0	0	0.094	0	0	0	0	0
NM_001081259	Flvcr1|9630055N22Rik|FLVCR|Mfsd7b|-|1|1 H6|protein-coding	5.684	5.848	6.118	6.619	3.055	3.429	8.413	7.902	3.372	3.245
NR_105792	Mir6373|Gm27870|mmu-mir-6373|-|6|6 D3|ncRNA	0	0	0	0.277	0	0	0	0	0	0
NM_001359606	Slc16a5|A130015N09Rik|MCT 5|MCT 6|MCT5|-|11|11 E2|protein-coding	0.204	0.219	0.07	0.2	0.701	1.456	0.374	0.164	0.23	0.233
NM_001290982	Myo1b|AA406997|MIH-L|MMIa|-|1 C1.1|1 26.58 cM|protein-coding	5.823	5.595	2.632	2.139	11.7	14.311	14.471	16.63	12.536	13.29
NM_028439	3110009E18Rik|-|-|1|1 E2.3|protein-coding	1.335	2.506	2.216	1.776	3.102	3.096	3.938	5.472	2.06	2.204
NM_001271759	Adra1a|Adra1c|-|14|14 D1|protein-coding	0.012	0.012	0.015	0.014	0.018	0.066	0.118	0.032	0.009	0.044
NM_001361582	Snx10|2410004M09Rik|-|6|6 B3|protein-coding	5.362	6.118	11.175	10.294	5.601	9.495	4.299	4.669	6.713	6.608
NM_207635	Rps24|-|-|14|14 A3|protein-coding	157.205	169.63	62.47	71.729	153.815	129.474	147.117	158.457	132.942	127.427
NM_001357689	Armc1|2310016N05Rik|2900046P06Rik|3110009G21Rik|AA409258|AW048872|Arcp|C330014L16Rik|-|3|3 A2|protein-coding	10.345	10.59	9.413	8.121	4.643	6.032	7.229	8.378	7.092	8.084
NM_001347529	Grid2ip|-|-|5|5 G2|protein-coding	0.007	0.079	0.053	0.072	1.009	1.701	0.108	0.025	0.059	0.071
NM_001110515	Psmg4|PAC-4|mPAC4|-|13|13 A3.3|protein-coding	27.285	27.43	16.621	13.386	55.085	40.861	21.996	26.831	22.234	24.443
NR_155434	Mtmr14|1110061O04Rik|AW553738|C76151|-|6|6 E3|protein-coding	22.516	20.89	7.712	9.737	7.724	9.104	9.044	10.119	6.516	5.672
NM_001355442	Uqcc1|2310079L17Rik|2410003P15Rik|3110038N19Rik|Bfzb|Bfzp|Cbp3|Uqcc|-|2|2 H1|protein-coding	11.865	11.782	7.462	8.562	12.69	12.583	9.039	10.467	5.206	4.94
NM_178363	Ylpm1|A930013E17Rik|ZAP|Zap3|-|12|12 D1|protein-coding	5.218	5.245	9.564	9.838	3.328	4.246	4.917	5.297	4.428	4.178
NM_016859	Bysl|Bys|Enp1|-|17 C|17 23.63 cM|protein-coding	25.171	28.246	11.683	13.638	26.129	15.757	15.931	18.377	12.562	11.93
NM_172255	Wdr11|2900055P10Rik|AW489876|Brwd2|mKIAA1351|-|7|7 F3|protein-coding	5.275	5.462	9.633	11.14	7.67	7.868	8.026	9.242	6.712	7.364
NM_001025312	Dclre1b|AI452214|Apollo|SNMIB|mSNM1B|-|3|3 F2.2|protein-coding	2.286	2.522	2.274	2.716	1.995	2.333	1.781	2.334	1.958	1.693
NM_001286604	Fam118b|2310022O21Rik|2700018L24Rik|C030004A17Rik|Ppp4r1l|-|9|9 A4|protein-coding	4.795	4.186	7.234	9.033	4.821	4.511	5.291	5.771	4.671	4.244
NM_001161433	Eda2r|9430060M22Rik|TNFRSF27|Xedar|-|X|X C3|protein-coding	0.381	0.325	1.665	1.61	0.721	1.178	1.785	1.871	1.401	1.124
NM_024169	Fkbp11|1110002O23Rik|FKBP-11|-|15|15 F1|protein-coding	84.055	86.486	4.753	2.956	52.603	22.232	29.28	28.264	58.879	56.393
NR_038158	5730405O15Rik|-|-|X|X A1.1|ncRNA	0.164	0.056	0.175	0.126	0.171	0.427	0.35	0.074	0.147	0.101
NM_009822	Runx1t1|Cbfa2t1h|ETO|MTG8|-|4 A1|4 5.88 cM|protein-coding	0.446	0.427	0.213	0.039	1.061	2.16	1.171	1.197	1.319	1.327
NM_180600	Ube2q2|3010021M21Rik|-|9|9 B|protein-coding	5.096	5.006	5.765	6.524	2.483	2.987	5.005	5.573	6.154	6.318
NM_001276423	Cass4|F730031O20Rik|-|2|2 H3|protein-coding	0.44	0.455	0.026	0.023	0.178	0.209	0.073	0.048	0.072	0.043
NR_045347	2610016A17Rik|2610317C19Rik|-|19|19 C1|ncRNA	0.153	0.106	0.065	0	0.321	0	0.328	0.093	0.394	0.095
NM_001161665	Kif26b|4832420M10|BC056349|D230039L06Rik|-|1 H4|1 83.16 cM|protein-coding	7.69	5.019	11.59	8.916	8.722	7.907	2.185	1.378	7.038	7.973
NM_001293672	Ctbs|2210401K11Rik|CTB|-|3|3 H2|protein-coding	4.491	4.974	3.245	2.684	5.378	6.152	4.441	5.091	2.588	2.618
NM_001289895	Tns1|1110018I21Rik|1200014E20Rik|AI648117|E030018G17Rik|E030037J05Rik|Tns|-|1 C3|1 38.17 cM|protein-coding	19.355	17.226	6.351	7.842	16.413	8.779	5.584	5.012	14.176	14.206
NR_126454	4930563H07Rik|-|-|6|6 B2.3|ncRNA	0	0	0	0	0	0	0	0	0	0
NR_003568	Gpr137b-ps|2310041G17Rik|-|13|13 A1|pseudo	4.4	4.67	6.413	8.383	5.688	6.05	3.847	4.066	2.494	2.2
NM_153547	Gnl3|Ns|-|14 B|14 19.09 cM|protein-coding	43.519	49.008	22.56	24.276	32.211	32.811	35.026	43.699	31.798	26.636
NM_177624	Sntn|A430083B19Rik|-|14|14 A1|protein-coding	0	0	0	0.023	0.061	0	0	0	0	0
NM_001355443	Uqcc1|2310079L17Rik|2410003P15Rik|3110038N19Rik|Bfzb|Bfzp|Cbp3|Uqcc|-|2|2 H1|protein-coding	11.689	11.618	7.335	8.447	12.516	12.389	8.926	10.329	5.124	4.855
NM_001008545	Tardbp|1190002A23Rik|C85084|TDP-43|Tdp43|-|4|4 E2|protein-coding	16.372	17.769	16.222	21.161	33.873	40.015	19.994	28.796	19.891	20.666
NM_001025364	Rtn2|MMS10-P|Ms10p|NSPLI|Nspl1|-|7 A3|7 9.54 cM|protein-coding	11.13	11.627	5.798	2.297	8.303	4.03	5.466	6.356	3.495	2.929
NM_133735	Ptcd1|1110069M14Rik|-|5|5 G2|protein-coding	10.508	10.276	10.844	12.494	18.519	17.457	10.377	10.426	8.631	8.061
NM_027970	Thegl|1700023E05Rik|-|5|5 C3.3|protein-coding	0	0.058	0.018	0	0	0	0.22	0	0	0.013
NR_073205	4932415M13Rik|-|-|17|17 C|ncRNA	0	0	0.02	0	0	0	0.022	0	0.012	0
NM_001356308	Zfp46|AI426962|Mlz-4|Zfp-46|Znf436|-|4 D3|4 68.34 cM|protein-coding	3.342	3.515	5.016	5.283	6.483	6.403	4.745	4.436	6.709	6.68
NM_020005	Kat2b|A930006P13Rik|AI461839|AW536563|Pcaf|p/CAF|-|17 C|17 27.86 cM|protein-coding	4.124	4.621	13.748	13.143	3.593	5.076	6.273	6.301	6.011	6.809
NM_008880	Plscr2|-|-|9|9 E3.3|protein-coding	1.6	2.026	14.604	15.822	4.597	2.748	1.125	0.813	4.356	5.302
NM_027394	Ube2cbp|2610018I03Rik|Ube3d|-|9|9 E3.1|protein-coding	1.608	2.157	1.004	1	0.938	0.921	1.095	0.976	1.189	0.901
NM_031873	Tas1r2|Gpr71|T1r2|TR2|-|4 D3|4 70.82 cM|protein-coding	0.032	0.016	0	0.018	0	0	0.007	0	0.159	0.184
NM_023764	Tollip|4930403G24Rik|4931428G15Rik|-|7|7 F5|protein-coding	28.773	27.645	21.627	22.081	7.141	4.064	15.251	13.931	16.365	14.292
NM_145123	Crtac1|2810454P21Rik|AW047536|Crtac1B|Lotus|-|19|19 C3|protein-coding	0.056	0.153	0.059	0.064	0.102	0.083	0.136	0.017	0.014	0.009
NM_001290351	Zfp37|Tzn|Zfp-37|-|4 B3|4 33.04 cM|protein-coding	0.438	0.355	0.173	0.156	0.475	0.663	0.358	0.477	0.691	0.901
NM_001359962	Cyb5r4|2810034J18Rik|B5+B5R|C79736|Cb5cb5r|Ncb5or|b5/b5r|b5b5r|-|9|9 E3.1|protein-coding	13.1	15.081	5.88	6.4	5.925	4.607	9.944	12.543	5.187	5.295
NR_073523	Slfn10-ps|Slfn10|mFLJ00257|-|11|11 C|protein-coding	0.827	1.013	0.444	0.34	0.909	0.686	1.489	1.433	2.196	2.575
NM_146127	Fam110a|1700008J10Rik|5430432M24Rik|AI747080|-|2|2 G3|protein-coding	9.682	11.124	13.243	16.64	8.553	6.713	10.818	10.408	5.952	6.83
NM_001142691	Dmrtc1c1|4933424F23Rik|Dmrt8.3|Dmrtc1c|-|X|X D|protein-coding	0	0	0	0	0	0	0	0	0	0
NM_133853	Magi3|4732496O19Rik|6530407C02Rik|AA407180|AI120132|mKIAA1634|-|3 F2.2|3 45.52 cM|protein-coding	2.815	2.57	12.796	12.549	1.322	1.917	2.514	2.482	1.839	1.974
NR_073550	Sema6c|Semay|mKIAA1869|-|3|3 F2.1|protein-coding	2.534	2.856	3.72	2.72	11.969	10.461	3.554	3.087	7.517	7.177
NM_001080390	Mark2|EMK-1|Emk|Par-1|Par-1b|-|19 A|19 5.32 cM|protein-coding	18.403	17.07	29.585	25.035	19.688	19.843	18.154	19.29	13.087	11.978
NM_001291237	Tlcd1|-|-|11|11 B5|protein-coding	2.35	2.182	7.984	8.895	19.385	21.183	4.082	5.405	2.742	2.818
NM_146126	Sord|Sdh-1|Sdh1|Sodh-1|-|2 E5|2 60.59 cM|protein-coding	3.123	2.675	2.474	1.753	2.474	2.544	1.199	1.178	1.806	2.462
NM_207254	Olfr1286|GA_x5J8B7TU5VU-1563-1372|GA_x6K02T2Q125-72472405-72471488|MOR248-21|-|2|2 E3|protein-coding	0	0	0	0	0	0	0	0	0	0
NR_040425	Rbakdn|Gm3925|-|5 G2|5|ncRNA	0	0	0.059	0.053	0.072	0	0.168	0	0.035	0
NM_001310757	Spdye4a|4930445A17Rik|4930451F05Rik|RINGO E4A|Spdy2|Spdyb|Spdye4|Spy/Ringo B|-|5|5 G2|protein-coding	0.03	0.015	0.038	0.035	0	0.2	0	0	0	0.028
NM_001168622	Znrf1|B830022L21Rik|Rnf42|Zrfp1|nin283|-|8|8 E1|protein-coding	17.272	18.626	18.121	15.048	26.733	28.264	21.212	22.527	21.764	21.925
NM_019994	Ralgapa1|2310003F20Rik|4930400K19Rik|AI563624|GRIPE|Garnl1|Tulip1|mKIAA0884|-|12|12 C1|protein-coding	6.82	6.643	6.706	7.301	2.993	4.569	5.437	5.897	3.398	3.313
NM_028734	Steap2|4921538B17Rik|AI930049|AW045895|IPCA-1|IPCA1|PCANAP1|STAMP1|STMP|-|5|5 A1|protein-coding	5.478	6.473	9.432	12.079	3.642	5.011	9.208	9.569	12.459	11.604
NM_009434	Phlda2|Ipl|Tssc3|-|7 F5|7 88.23 cM|protein-coding	39.436	43.987	6.407	3.699	0.619	0.81	0.512	0.388	0	0.122
NM_001008233	Plekhn1|BC025458|-|4|4 E2|protein-coding	7.728	8.231	10.035	8.339	39.032	56.535	10.783	13.232	7.144	8.291
NM_001039198	Zfhx2|ZFH-5|-|14|14 C3|protein-coding	0.186	0.203	0.947	1.29	1.203	2.093	0.56	0.593	0.321	0.37
NM_001362068	Ptcd3|2610034F17Rik|2810422B04Rik|AA589622|AU045708|MRP-S39|-|6|6 C1|protein-coding	36.036	35.199	10.143	11.717	10.786	16.02	17.845	20.751	7.865	7.9
NM_001166539	Hmga1|AL023995|Hmga1a|Hmga1b|Hmgi|Hmgiy|Hmgy|-|17 A3.3|17 14.5 cM|protein-coding	163.688	172.651	26.19	35.7	48.785	59.736	113.786	118.04	23.761	22.333
NM_001359751	Stac3|9830125E18|-|10|10 D3|protein-coding	2.672	2.94	1.207	0.591	1.454	0.967	0.82	1.107	1.025	0.732
NM_031402	Crispld1|Cocoacrisp|Lcrisp1|-|1|1 A3|protein-coding	0.327	0.138	0.829	0.505	0.199	0.041	0.255	0.263	0.448	0.404
NM_001160097	Cldn10|6720456I16Rik|Cldn10a|Cldn10b|D14Ertd728e|-|14 E4|14 62.55 cM|protein-coding	1.621	1.257	0.692	0.391	0.988	0.151	0.824	0.347	0.486	0.564
NM_001177901	Zfp513|AW990386|D430028M17Rik|Znf513|-|5|5 B1|protein-coding	11.464	10.727	18.817	17.529	20.958	19.31	11.964	13.56	12.453	11.641
NM_020576	Psors1c2|AI448740|Pcg|SPR1|-|17|17 B1|protein-coding	0.46	0.624	0.956	1.032	0.811	2.184	1.893	0.573	0.266	0.187
NM_001362210	Kbtbd2|BC022962|Bklhd1|mKIAA1489|-|6|6 B3|protein-coding	12.921	12.645	10.161	9.948	5.151	7.372	12.949	14.77	9.583	9.094
NM_001311067	Crem|ICER|ICERI|-|18|18 A1|protein-coding	1.012	1.388	2.649	2.281	2.019	1.599	2.226	2.645	2.25	2.953
NR_149309	Asb18|Asb-18|-|1|1 D|protein-coding	0	0.053	0	0	0	0	0.14	0	0	0
NM_001357216	Cfap97|1110068E21Rik|4933411K20Rik|AW049273|Kiaa1430|-|8 B1.1|8 26.16 cM|protein-coding	2.489	2.6	3.374	4.058	3.188	4.096	2.904	3.697	2.494	2.097
NM_008392	Acod1|AI323667|CAD|Irg1|-|14 E2.3|14 51.67 cM|protein-coding	0.262	0.367	0.024	0	0.029	0.167	0.068	0.068	0.245	0.122
NM_181859	Oxct2b|Scot-t2|-|4|4 D2.2|protein-coding	0	0.029	0.018	0	0	0	0.025	0	0	0
NR_027832	1700020I14Rik|1190006L01Rik|4933437I03Rik|AI451541|AI585852|AW538376|AW558897|Cyrano|-|2|2 E5|ncRNA	12.511	12.215	5.811	7.653	7.035	6.7	8.197	8.266	7.816	9.797
NM_146991	Olfr206|MOR182-4|-|16|16 C1.3|protein-coding	0	0	0	0	0	0	0.048	0	0	0
NM_001360616	Acer3|1110057L18Rik|5430429L08Rik|AV015045|Phca|aPHC|-|7|7 E1|protein-coding	3.965	4.075	8.473	6.463	2.001	1.79	1.237	1.441	2.452	2.236
NR_038042	1700028I16Rik|-|-|10|10 C1|ncRNA	0.092	0.024	0	0.159	0.144	0.102	0.189	0.062	0.053	0.043
NM_001356383	Dennd2c|A930010I20Rik|-|3|3 F2.2|protein-coding	2.322	1.859	0.395	0.448	1.245	1.54	1.063	0.952	1.104	0.944
NM_001310677	Bmp3|9530029I04Rik|-|5 E3|5 48.24 cM|protein-coding	0.422	0.273	0.069	0.031	0.204	0.188	0.203	0.083	1.274	1.153
NM_001359657	Arhgap9|AU043488|-|10|10 D3|protein-coding	20.39	22.022	0.831	1.978	34.212	30.288	7.751	10.471	3.539	3.25
NM_001360661	Gm3417|-|-|17|17 A2|protein-coding	0	0	0	0.044	0	0	0.035	0	0	0.071
NM_001291173	Nfatc2|AI607462|NF-ATc2|NF-ATp|NFAT1|NFAT1-D|Nfatp|-|2 H3|2 88.91 cM|protein-coding	0.99	1.449	1.777	2.61	0.305	0.203	0.202	0.161	0.227	0.249
NM_001357894	Fam234a|Itfg3|-|17|17 A3.3|protein-coding	21.705	22.291	29.954	25.936	24.927	16.108	29.241	29.414	20.054	21.123
NM_030245	Tada1|2900026B15Rik|D1Ertd251e|Staf42|Tada1l|-|1 H2.3|1 73.74 cM|protein-coding	12.653	12.15	13.044	15.141	17.537	18.91	21.727	26.916	9.624	10.155
NM_001355769	Tcaf1|2810407D09Rik|3321401G04Rik|A230020K05Rik|AI848529|Fam115a|-|6 B2.1|6|protein-coding	4.544	4.879	1.687	1.081	8.009	6.927	5.576	6.007	10.357	10.157
NM_001359159	Entpd4b|Gm21685|-|14 D2|14|protein-coding	0.176	0.215	0.133	0.093	0.251	0.25	0.117	0.123	0.111	0.134
NM_001356424	Usp1|-|-|4|4 C6|protein-coding	15.54	15.923	11.967	16.081	7.362	11.803	8.833	9.479	8.687	8.017
NM_030121	Asb8|4930539L19Rik|AI788835|C430011H06Rik|-|15|15 F1|protein-coding	12.31	13.344	12.029	16.214	7.06	6.094	8.457	10.844	7.146	8.217
NM_010387	H2-DMb1|AI385589|H-2Mb1|H2-Mb1|-|17 B1|17 17.98 cM|protein-coding	9.833	12.028	34.503	15.027	12.396	10.063	1.558	1.475	1.211	1.229
NM_134245	Vmn1r216|V1ri10|-|13|13 A3.1|protein-coding	0	0	0	0	0	0	0	0	0	0
NM_153513	BC028528|L259|-|3|3 F2.1|protein-coding	5.477	5.067	0.506	0.352	15.222	12.722	5.237	5.245	10.425	10.456
NM_172698	Efcab14|4732418C07Rik|-|4|4 D1|protein-coding	4.994	5.316	6.134	6.808	5.121	4.808	6.484	7.288	6.725	6.525
NM_173007	Tspan12|9030619E17|AI426782|AI663988|AW111457|Tm4sf12|-|6|6 A3.1|protein-coding	1.051	1.077	0.424	0.192	2.244	1.175	1.506	1.466	3.29	2.504
NM_001177324	Sept6|2810035H17Rik|C920001C06Rik|Sep6|mKIAA0128|-|X|X A3.3|protein-coding	2.525	2.2	4.939	4.824	2.516	3.93	4.349	4.949	1.733	1.846
NM_153556	Pms1|-|-|1|1 C1.1|protein-coding	1.964	2.22	1.044	1.275	1.428	2.196	1.45	1.616	0.953	0.868
NM_001286083	Hpca|-|-|4|4 D2.2|protein-coding	0.098	0.287	0.711	1.418	0.896	1.314	0.389	0.385	1.537	1.547
NM_010911	Nfs1|AA987187|m-Nfs1|m-Nfsl|-|2|2 H1|protein-coding	22.779	22.347	14.963	18.131	26.292	23.666	18.567	22.932	14.034	12.326
NM_001101606	Gm8817|EG667794|-|X|X F5|protein-coding	0	0.133	0	0	0	0	0.039	0.039	0.033	0
NM_028150	Supt7l|2610524B01Rik|6030455L14Rik|-|5|5 B1|protein-coding	4.799	4.542	5.867	6.124	3.983	3.597	5.634	5.559	3.975	4.247
NM_001205043	Jarid2|Jmj|jumonji|-|13 A5|13 21.66 cM|protein-coding	10.928	8.893	2.192	2.104	1.659	2.636	3.389	3.856	4.583	4.12
NM_001355271	Tfpi|A630013F22Rik|AW552122|EPI|LACI|-|2|2 D|protein-coding	22.325	26.666	4.885	7.75	27.556	32.984	26.115	26.731	30.642	26.197
NM_001285866	C77080|mKIAA1522|-|4|4 D2.2|protein-coding	25.877	24.579	30.472	26.925	8.777	9.184	17.11	17.664	4.526	5.469
NM_001170868	Ncald|AI848120|D030020D09Rik|D15Ertd412e|-|15 B3.1|15 14.94 cM|protein-coding	0.325	0.446	7.493	6.181	0.798	0.032	0.479	0.269	0.84	0.814
NM_001177403	Cebpzos|1110001A16Rik|-|17|17 E3|protein-coding	13.186	15.477	7.529	9.781	11.609	16.479	10.473	11.047	6.516	5.848
NM_001001932	Eea1|A430109M19Rik|B230358H09Rik|ZFYVE2|-|10|10 C2|protein-coding	5.466	4.681	10.074	10.808	3.389	4.424	6.521	7.606	6.697	6.081
NM_001160251	Zfp281|Znf281|-|1|1 E4|protein-coding	6.734	6.42	8.399	8.262	6.468	10.184	9.312	9.46	10.382	10.106
NM_001271468	Gabpb1|BABPB2|E4TF1|E4TF1-47|E4TF1-53|E4Tf1B|GABPB|GABPB-1|GABPB-2|GABPB1-1|GABPB1-2|NRF2B1|NRF2B2|-|2 F1|2 61.76 cM|protein-coding	8.716	9.079	9.468	9.331	4.033	6.409	5.886	6.076	5.92	6.046
NM_178736	Elmod2|9830169G11Rik|-|8|8 C2|protein-coding	2.64	2.613	2.986	3.219	2.932	4.685	2.219	2.525	4.189	4.021
NM_030703	Cpn1|0610011F20Rik|CPN|-|19 C3|19 36.68 cM|protein-coding	0.366	0.35	0.868	0.895	0.404	0.697	0.137	0.049	0	0.113
NM_008137	Gna14|AU023208|-|19 A|19 11.29 cM|protein-coding	1.073	0.88	0.595	0.92	0.325	0.304	0.55	0.337	0.502	0.671
NM_001360602	Ipo5|1110011C18Rik|5730478E03Rik|AA409333|C76941|IMB3|Kpnb3|Ranbp5|imp5|-|14|14 E4-E5|protein-coding	61.774	61.851	34.253	43.714	26.18	25.859	50.342	52.193	29.145	27.206
NM_001252466	Ranbp3|2610024N24Rik|AA408221|-|17|17 D|protein-coding	42.587	43.748	34.291	40.51	58.061	44.635	41.939	47.494	25.051	24.964
NM_001163794	Pdik1l|BC027088|stk35l2|-|4|4 D3|protein-coding	1.152	1.236	1.819	2.781	0.832	2.684	1.57	1.906	1.907	1.603
NR_046066	Gm2109|-|-|9 E2|9|ncRNA	0.034	0	0	0	0	0	0	0	0	0
NM_021504	Ngly1|1110002C09Rik|PNGase|Png1|-|14 A2|14 7.08 cM|protein-coding	5.633	5.549	8.08	7.29	4.548	3.345	5.578	5.588	6.076	6.536
NR_151774	Cryz|Sez9|-|3|3 H4|protein-coding	12.743	13.041	8.758	8.793	12.178	15.247	9.161	10.301	7.596	7.136
NM_001033345	Catip|Gm216|-|1|1 C3|protein-coding	0.901	1.111	1.02	0.95	3.406	5.372	1.491	1.236	0.624	0.526
NM_001256520	Zfp672|4930488P06Rik|4930511N19Rik|Znf672|-|11|11 B1.3|protein-coding	2.712	2.823	4.297	4.544	6.381	8.637	3.654	4.61	3.65	3.858
NM_001271550	Aire|-|-|10 C1|10 39.72 cM|protein-coding	0.858	0.566	0.127	0.317	15.78	15.323	0.433	0.305	0.173	0.069
NM_001359857	Pbrm1|2610016F04Rik|AI507524|BAF180|Pb1|-|14|14 B|protein-coding	7.453	7.178	10.114	11.499	4.794	5.488	7.636	8.069	6.75	6.186
NR_073563	Numb|Nb|-|12|12 D1|protein-coding	5.899	6.108	11.169	10.918	7.594	9.119	6.268	6.509	6.521	6.784
NM_146716	Olfr432|MOR123-2|-|1|1 H3|protein-coding	0.103	0	0.066	0	0.081	0.23	0.071	0.187	0.079	0.072
NM_001168693	Endou|Pp11r|Tcl-30|-|15 F1|15 53.7 cM|protein-coding	1.432	1.575	1.407	0.806	0.443	0.631	0.018	0.073	0.233	0.197
NM_198724	Egfl7|VE-statin|Zneu1|-|2|2 A3|protein-coding	29.741	30.305	3.795	1.402	19.471	13.762	13.404	17.881	0.961	1.677
NM_001135115	Gm12250|Irgb10|-|11|11 B1.3|protein-coding	1.243	0.795	8.348	3.429	9.131	9.158	0.491	0.6	11.318	13.123
NM_177284	Nrxn1|1700062G21Rik|9330127H16Rik|A230068P09Rik|mKIAA0578|-|17|17 E5|protein-coding	0.005	0.006	0.007	0.003	0.013	0.018	0.034	0.08	0.062	0.032
NM_001313975	Prkar1a|1300018C22Rik|RIalpha|Tse-1|Tse1|-|11 E1|11 72.33 cM|protein-coding	96.052	98.298	141.381	139.755	64.843	52.272	119.116	126.242	91.789	91.563
NM_025590	Acot11|1110020M10Rik|2010309H15Rik|AW060409|BFIT|BFIT1|Thea|Them1|mKIAA0707|-|4|4 C7|protein-coding	1.986	1.7	2.094	2.894	2.056	1.413	0.602	0.604	1.628	1.943
NM_133362	Erdr1|edr|-|X F5 and Y E|Y|protein-coding	29.856	33.177	8.295	11.347	150.922	97.544	17.419	23.991	21.373	16.626
NM_001358797	Ndufb2|1810011O01Rik|8kDa|AGGG|AI325567|CI-AGGG|-|6|6 B1|protein-coding	40.427	46.025	17.316	17.139	54.79	43.871	22.38	27.212	19.981	21.819
NM_029844	Mrap|1110025G12Rik|C21ORF61|Falp|ORF61|-|16|16 C3.3|protein-coding	5.965	6.675	0.219	0.142	2.032	1.093	0.336	0.044	0.453	0.045
NM_011856	Tenm2|Odz2|Odz3|Ten-2|Ten-m2|-|11 A4-A5|11 21.96 cM|protein-coding	0.02	0.021	0.022	0.058	0.016	0.056	0.073	0.014	0.013	0.014
NM_026558	Fam92a|6720467C03Rik|Fam92a1|-|4|4 A1|protein-coding	11.963	12.965	10.527	10.835	9.76	10.386	9.449	12.065	9.457	9.337
NM_008936	Prop1|Prop-1|df|-|11 B1.3|11 30.95 cM|protein-coding	0	0.089	0	0	0	0	0.059	0	0	0
NR_027803	D6Ertd474e|1700001I24Rik|AU023129|-|6 G3|6 75.5 cM|ncRNA	0	0.054	0	0.02	0	0.02	0	0.032	0.027	0
NM_001134226	Ssxb2|-|-|X A1.1|X|protein-coding	0	0	0	0	0	0	0	0	0	0
NM_001285518	Nr1h2|AI194859|LXR|LXRB|LXRBSV|LXRbeta|NER1|OR-1|RIP15|UR|Unr|Unr2|-|7|7 B3|protein-coding	39.269	43.612	65.271	69.227	62.967	52.41	52.917	61.822	42.061	41.397
NR_040451	4930523O13Rik|4921524H24Rik|-|15|15 B3.3|ncRNA	0	0	0	0	0	0	0.017	0	0	0
NM_033608	Igsf9|644ETD8|Dasm1|Kiaa1355-hp|NRT1|Ncaml|mKIAA1355|-|1 H3|1 79.86 cM|protein-coding	0.243	0.305	3.875	4.87	0.054	0.155	0.391	0.267	0.103	0.038
NM_001290465	Adamts13|ADAM-TS13|ADAMTS-13|Gm710|vWF-CP|-|2|2 A3|protein-coding	0.007	0.007	0.027	0.057	0.022	0.063	0.084	0.032	0	0.013
NM_016679	Keap1|INRF2|mKIAA0132|-|9|9 A3|protein-coding	14.133	15.097	21.245	22.108	19.4	16.078	19.446	20.924	19.217	17.901
NM_148951	Gipc3|Ahl5|Rgs19ip3|-|10|10 C1|protein-coding	3.919	2.505	5.717	3.494	2.235	4.248	5.022	2.779	0.055	0.132
NM_001360385	Extl3|2900009G18Rik|AU040105|Ext1l|mKIAA0519|-|14|14 D1|protein-coding	15.725	14.636	18.903	19.438	9.128	4.859	20.581	20.295	17.961	17.152
NR_033510	Hectd2os|1500017E21Rik|-|19 C2|19|ncRNA	0.754	1.014	6.233	5.365	0.584	0.975	0.308	0.255	1.983	2.277
NM_001356575	Amhr2|Misiir|Misrii|Mrii|-|15 F3|15 57.58 cM|protein-coding	1.602	1.78	0.517	0.935	1.47	1.619	1.717	0.958	0.266	0.187
NM_001172686	Olfr376|MOR135-12|-|11|11 B4|protein-coding	0	0	0.051	0	0	0	0.018	0	0	0
NM_146891	Olfr1225|MOR233-11|-|2|2 E1|protein-coding	0	0	0	0	0	0.105	0	0	0.073	0.044
NM_172282	Tmco3|B230339H12Rik|C87304|-|8|8 A1.1|protein-coding	5.293	5.181	8.37	7.64	5.595	5.756	7.735	8.207	8.861	8.268
NR_038039	1700023F02Rik|AV205046|-|10|10 B5.1|ncRNA	0	0	0	0	0	0	0.065	0	0	0
NM_001082553	Rab27b|2310021G14Rik|B130064M09Rik|-|18 E2|18 43.89 cM|protein-coding	0.379	0.435	3.416	3.647	0.154	0.243	0.305	0.321	0.084	0.147
NM_133779	Pigt|2510012P17Rik|4930534E15Rik|CGI-06|NDAP|Ndap7|-|2|2 H3|protein-coding	33.751	38.684	47.26	55.704	58.197	40.967	44.934	45.406	55.722	51.552
NM_001271546	Slc4a9|AE4|D630003B07|D630024F24Rik|-|18|18 B2|protein-coding	0.111	0.09	0.061	0.046	0.062	0.142	0.015	0.007	0	0.007
NM_029002	Nkx6-3|9130417I07Rik|Nkx6.3|-|8|8 A2|protein-coding	0.032	0.089	0.235	0.288	0.237	0.387	0.079	0.039	0.017	0.02
NM_001345959	Glrb|AI853901|Glyrb|spa|spastic|-|3 E3|3 35.71 cM|protein-coding	0.061	0.032	0.098	0.035	0.119	0.017	0.181	0.276	0.029	0.113
NM_001045533	March4|BC056494|mKIAA1399|-|1|1 C3|protein-coding	0.162	0.292	0.303	0.267	0.154	0.284	0.143	0.026	0.062	0.011
NM_001348256	Prpf40b|2610317D23Rik|Hypc|-|15|15 F1|protein-coding	5.937	5.219	20.306	17.545	30.304	31.888	16.909	21.109	10.109	9.992
NM_001362110	Fam234b|8430419L09Rik|mKIAA1467|-|6|6 G1|protein-coding	6.493	5.887	2.84	3.524	6.063	6.274	5.248	5.781	3.383	3.355
NM_009216	Sstr1|SRIF-2|SS-1-R|SS1-R|SS1R|Smstr-1|Smstr1|sst1|-|12 C1|12 25.61 cM|protein-coding	0	0	0.016	0.029	0.039	0	0.029	0	0.039	0.023
NM_009138	Ccl25|A130072A22Rik|AI852536|CKb15|Scya25|TECK|-|8 A1.1|8 2.01 cM|protein-coding	3.585	3.018	1.501	0.825	4.289	3.956	2.356	3.148	1.17	1.024
NR_073166	Prl8a6|Ghd13|PLP-C1|PLP-Ca|PLP-calpha|Prlpc|Prlpc1|-|13 A3.1|13 12.45 cM|protein-coding	0	0	0	0	0	0	0	0	0.036	0.022
NM_029595	Pbp2|1700023A18Rik|AI326308|Pebp-2|Pebp2|-|6|6 G1|protein-coding	0.982	1.095	1.479	2.655	0.604	0.172	0.635	1.136	0.921	1.109
NM_001346515	Plekha1|AA960558|C920009D07Rik|TAPP1|-|7|7 F3|protein-coding	13.091	11.984	17.672	24.079	8.509	13.875	8.707	9.109	12.412	11.185
NM_027557	Pwwp2a|4631424J17Rik|AI891583|AU024105|D930040F23Rik|-|11|11 B1.1|protein-coding	2.483	2.766	4.028	4.745	4.402	11.284	3.838	3.402	2.917	2.456
NM_001128132	Cd200r3|4733401I18Rik|4833409J19Rik|AI505817|BB106877|mCD200RLb|-|16|16 B5|protein-coding	0	0	0	0	0.047	0	0	0	0.023	0.028
NM_009701	Aqp5|-|-|15 F1|15 56.13 cM|protein-coding	2.936	4.393	100.085	101.257	2.817	0.629	2.045	1.516	0.747	1.407
NM_172413	Rap2c|2010200P20Rik|AI194294|AL022976|-|X|X A5|protein-coding	7.168	7.505	9.676	9.804	3.145	4.803	10.433	11.526	11.326	10.381
NR_103465	Hspa14|70kDa|HSP70L1|Hsp70-4|NST-1|hsr.1|-|2|2 A1|protein-coding	3.71	3.3	3.327	3.644	1.821	2.003	2.789	2.814	1.775	1.756
NM_009635	Avil|Advil|DOC6|-|10|10 D3|protein-coding	1.483	1.467	1.159	0.743	5.819	5.25	1.13	0.756	3.482	2.627
NM_001243119	2010315B03Rik|BC029716|-|9|9 F4|protein-coding	0.591	0.429	1.5	1.892	1.1	1.795	1.157	1.373	2.008	2.048
NM_001357930	Slc22a22|oat-pg|-|15|15 D1|protein-coding	0.036	0	0.015	0.028	0.019	0	0	0	0	0.045
NM_001302682	Lair1|5133400O11Rik|BB115266|D7Bwg0421e|Lair-1|-|7 A1|7 2.31 cM|protein-coding	0.223	0.587	0.121	0.102	0	0.196	0.049	0.012	0.042	0.038
NM_001291033	Mapk7|BMK-1|BMK1|ERK-5|ERK5|Erk5-T|PRKM7|b2b2346Clo|-|11|11 B2|protein-coding	12.009	13.12	17.467	18.219	38.316	41.878	27.01	31.859	18.989	18.956
NM_001355021	Cnr1|CB-R|CB1|CB1R|-|4 A5|4 16.28 cM|protein-coding	0	0.032	0.04	0.009	0.061	0	0.018	0.007	0.006	0.022
NM_001011742	Olfr479|MOR267-15|-|7|7 E3|protein-coding	0	0	0	0	0	0	0	0	0	0
NM_001163388	Apopt1|1700081D05Rik|2810002N01Rik|Apop-1|Apop1|-|12|12 F1|protein-coding	24.558	21.707	19.561	17.738	15.842	15.004	14.116	16.45	13.58	11.835
NR_106131	Mir7671|Gm27802|mmu-mir-7671|-|11|11 B1.3|ncRNA	0.847	0	0	0.49	0	0	1.163	0	0	0
NM_175333	Slc25a41|4933406J04Rik|AI507137|-|17|17 D|protein-coding	0.099	0.082	0.051	0.023	0.124	0.133	0.054	0	0	0.018
NM_001290736	Unkl|1300004G08Rik|-|17|17 A3.3|protein-coding	2.236	2.726	4.158	4.073	2.896	3.269	5.27	5.14	1.964	2.152
NM_145361	Btbd2|2610037C03Rik|4930512K17Rik|-|10|10 C1|protein-coding	10.612	13.243	36.869	38.538	19.981	16.445	43.915	46.887	14.371	14.791
NM_001294277	Cmc4|Mtcp1nb|p8MTCP1|-|X A7.3|X|protein-coding	1.807	1.649	2.541	2.504	7.835	11.883	2.79	3.664	2.652	3.817
NM_153506	Clec2e|Clra|clr-a|-|6|6 F3|protein-coding	0.117	0.11	0.027	0.012	0.067	0	0.02	0.097	0.033	0.01
NR_125903	Sumo3|2810014B19Rik|D10Ertd345e|SMT3A|SUMO-3|Smt3h1|-|10 C1|10 39.72 cM|protein-coding	41.335	41.543	46.658	48.475	48.779	30.685	33.781	38.883	34.261	33.053
NM_025524	Krtap3-3|2310020D06Rik|KAP3.3|KRTAP3.3|-|11|11 D|protein-coding	0	0	0	0.077	0	0	0	0	0	0
NM_182650	Hnrnpa2b1|9130414A06Rik|Hnrpa2|Hnrpa2b1|hnrnp-A|-|6|6 B3|protein-coding	319.18	328.55	198.732	265.561	154.825	226.708	230.601	287.206	129.975	129.191
NM_001163476	Gins1|2810418N01Rik|Gins4|PSF1|mKIAA0186|-|2|2 G3|protein-coding	12.462	13.79	5.966	9.478	9.683	13.382	10.091	11.718	4.882	3.799
NM_001163996	Zfp605|A830023I12Rik|-|5|5 F|protein-coding	0.459	0.483	1.608	1.907	0.312	0.685	1.066	0.931	0.839	1.245
NM_001357375	Lpcat2|1-AGPAT 11|A330042H22|Aytl1|Aytl1a|lpafat1|lysoPAFAT|lysoPAFAT/LPCAT2|-|8|8 C5|protein-coding	0.845	1.056	0.147	0.235	1.353	1.575	0.29	0.192	2.092	1.284
NM_007909	Efna2|CEK7L|Elf1|Epl6|Eplg6|Lerk6|-|10 C1|10 39.72 cM|protein-coding	8.936	9.277	6.31	5.011	4.772	7.972	4.709	5.367	3.268	4.419
NM_145382	Fam193b|IRIZIO|Kiaa1931|-|13|13 B1|protein-coding	13.536	12.91	27.733	28.571	54.751	66.964	23.324	28.94	20.664	21.638
NM_177647	Cdnf|9330140G23|Armetl1|-|2|2 A1|protein-coding	0.112	0.216	0.144	0.363	0.176	0.144	0.36	0.349	0.483	0.35
NM_172628	Sh3tc2|D430044G18Rik|-|18|18 E1|protein-coding	2.364	2.28	6.28	7.382	2.235	2.828	1.505	1.675	0.016	0
NM_001285871	Trim3|BERP1|HAC1|Rnf22|-|7|7 E3|protein-coding	16.406	15.845	35.368	35.301	26.374	23.557	22.111	26.029	19.983	20.408
NM_031173	Cacnb1|CAB1|Cchb1|Cchlb1|-|11 D|11 61.5 cM|protein-coding	3.662	3.559	1.297	0.873	15.458	20.965	5.766	5.985	4.921	5.391
NR_040423	2610037D02Rik|AU024679|-|15|15 F1|ncRNA	0.02	0.021	0.017	0.062	0.261	0.268	0.018	0.03	0.082	0.148
NR_040713	1110036E04Rik|-|-|9|9 C|ncRNA	0.094	0.097	0	0	0	0	0.029	0.028	0	0
NM_023249	Ypel1|0610009L05Rik|1700016N17Rik|1700019O22Rik|4921520K19Rik|4930511F14Rik|AV118478|DGL-1|Dgl1|Ppil2|mdgl-1|-|16|16 A3|protein-coding	0.412	0.295	1.323	1.518	1.001	0.902	0.846	0.663	0.415	0.648
NM_172763	Zfp809|BB114266|C330026E23|-|9|9 A3|protein-coding	3.558	3.042	4.848	6.569	4.332	5.304	4.061	4.407	9.279	7.877
NM_010025	Dcx|Dbct|-|X|X F2|protein-coding	0	0.02	0.003	0.006	0.017	0	0.02	0	0	0
NM_001360288	Fkbp2|mFKBP13|mFKBP2|-|19|19 A|protein-coding	44.837	51.587	55.611	66.749	139.334	107.337	53.443	69.1	52.998	46.893
NR_029763	Mir330|Mirn330|mir-330|mmu-mir-330|-|7 A3|7|ncRNA	0.249	0	0.319	0.288	0	0	0.228	0.226	0	0.693
NM_001166389	Ptp4a3|AV088979|Prl-3|pPtp4a3|-|15|15 D3|protein-coding	18.143	20.489	15.802	16.283	22.88	7.594	15.84	17.91	10.832	10.123
NM_030880	Pacsin3|4921507A02Rik|6330413E15Rik|AW413130|-|2|2 E1|protein-coding	22.731	21.091	27.918	23.926	27.372	28.567	10.19	12.112	9.567	9.985
NM_001199217	Slc38a3|0610012J02Rik|D9Ucla2|Nat1|Slc38-3|Sn1|Snat3|mNAT|-|9 F1|9 58.69 cM|protein-coding	2.429	2.008	1.784	5.466	3.793	3.539	0.538	0.045	0	0.018
NM_175250	Sult2a8|2810007J24Rik|mL-STL|-|7|7 A1|protein-coding	0	0	0	0.013	0	0	0.01	0	0.017	0.01
NM_023719	Txnip|1200008J08Rik|AA682105|Hyplip1|THIF|Tbp-2|VDUP1|-|3 F2.1|3 41.93 cM|protein-coding	46.372	42.982	62.755	72.585	44.722	34.445	89.942	81.255	87.271	89.413
NR_026944	Gm10941|-|-|10 C1|10|ncRNA	0.204	0.774	1.002	0.946	4.59	3.729	1.09	1.451	1.602	0.822
NM_001359179	Stx1a|HPC-1|-|5|5 G2|protein-coding	9.24	9.725	8.394	6.84	31.571	30.925	11.374	13.697	12.315	11.572
NM_001146311	Cln3|AI323623|-|7 F3|7 69.16 cM|protein-coding	6.724	6.884	12.638	15.42	1.379	1.831	15.379	16.773	3.516	4.034
NM_016665	Cenpx|Stra13|-|11|11 E2|protein-coding	65.521	77.326	17.437	24.885	50.715	33.88	31.36	37.028	25.547	25.794
NM_175133	Gucd1|1110038D17Rik|-|10|10 C1|protein-coding	5.435	5.36	7.523	7.929	10.454	9.019	9.706	10.475	7.898	8.022
NR_136905	Gm20619|-|-|6 A1|6 2.45 cM|ncRNA	0	0	0.079	0.036	0	0	0.085	0	0	0
NM_001145824	Hipk3|DYRK6|FIST3|PKY|mir-1902|-|2|2 E2|protein-coding	9.707	9.405	12.92	11.865	3.923	4.46	10.399	9.271	11.541	11.317
NM_001359308	Nupr1l|1810010E01Rik|4930579G22Rik|Nupr2|-|5 G1.3|5|protein-coding	0.088	0.121	0.15	0	1.881	2.093	0.348	0.133	1.016	1.168
NM_001355694	Phf24|GINIP|N28178|-|4|4 A5|protein-coding	0.366	0.31	0.1	0.034	0.255	0.132	0.43	0.494	0.688	0.557
NM_025985	Ube2g1|2700059C12Rik|AI256795|AU014992|AW552068|D130023C12Rik|-|11|11 B4|protein-coding	11.929	13.087	14.677	13.673	6.483	6.791	12.288	13.063	9.24	8.633
NM_001081219	Myo1a|BBM-I|Myhl|-|10 D3|10 74.62 cM|protein-coding	0.189	0.218	0.325	0.412	0.694	0.747	0.485	0.54	0.274	0.344
NR_015542	E430016F16Rik|-|-|7|7 D2|ncRNA	0.008	0	0	0.018	0	0	0.014	0	0	0
NR_030433	Mir764|Mirn764|mir-764|mmu-mir-764|-|X F2|X|ncRNA	0	0	0	0	0	0	0	0	0	0
NM_001113210	Nfib|6720429L07Rik|CTF|E030026I10Rik|NF-I/B|NF1-B|NFI-B|-|4 C3|4 38.4 cM|protein-coding	2.998	3.556	29.676	28.252	8.23	10.034	2.66	2.513	7.997	8.935
NM_001357964	Lysmd4|4930506D23Rik|-|7|7 C|protein-coding	1.312	1.041	1.934	2.464	2.057	1.966	1.876	2.02	1.893	2.16
NM_001164275	Prrg1|2010007L08Rik|-|X|X B|protein-coding	0.985	1.206	0.279	0.087	0.42	0.836	0.491	0.221	1.501	1.939
NM_001011793	Olfr598|MOR23-4P|MOR23-5|-|7|7 E3|protein-coding	0.076	0	0	0	0	0	0	0	0	0
NM_201531	Kcnf1|Gm1182|Kv5.1|-|12|12 A1.1|protein-coding	0.101	0.042	0	0	0	0	0.092	0.174	0.016	0
NM_023792	Pank1|Pank|Pank1b|-|19 C1|19|protein-coding	0.137	0.112	1.529	1.671	0.575	1.254	0.247	0.31	0.289	0.271
NR_015495	A230056P14Rik|-|-|7|7 B5|ncRNA	1.88	1.891	2.142	2.757	1.488	1.273	2.621	2.66	3.287	2.867
NR_028121	Mgarp|4930583H14Rik|AI195347|CESP-1|HUMMR|Osap|Qsap|-|3|3 C|protein-coding	5.876	7.198	2.146	1.648	11.711	15.03	4.821	5.592	6.69	6.589
NM_011212	Ptpre|PTPe|PTPepsilon|RPTPepsilon|-|7 F3|7 81.27 cM|protein-coding	1.245	1.125	6.101	5.001	1.763	1.872	1.57	1.759	1.185	1.293
NM_001355741	Tex10|2610206N19Rik|2810462N03Rik|BC006867|-|4|4 B1|protein-coding	12.203	12.668	7.358	7.81	7.912	9.301	11.028	12.618	7.282	6.485
NM_008914	Ppp3cb|1110063J16Rik|Calnb|CnAbeta|Cnab|-|14|14 A3|protein-coding	13.459	13.894	15.241	15.642	6.666	8.216	13.242	14.304	13.603	12.711
NM_026683	Acbd6|0610010G04Rik|2610100E10Rik|-|1|1 G3|protein-coding	50.73	50.037	34.624	36.115	43.828	37.918	28.429	31.636	31.179	22.978
NM_001001179	A2ml1|Ovos|Ovos2|-|6|6 F3|protein-coding	0.026	0.005	0.02	0.006	0	0.058	0.019	0.005	0	0.01
NM_001360665	Dlgap1|4933422O14Rik|9630002F18|AI845682|AI848168|BB075781|D17Bwg0511e|GKAP/SAPAP|GKPA/SAPAP|Gkap|Sapap1|mKIAA4162|-|17 E1.3|17 40.85 cM|protein-coding	0.199	0.295	0.162	0.189	0.146	0.156	0.298	0.154	0.459	0.404
NM_001146048	Lrrc1|A430093J20Rik|AU016091|D030059I21|mKIAA4018|-|9|9 D|protein-coding	2.572	2.643	3.723	4.346	3.199	3.513	1.939	2.546	1.737	2.004
NM_028060	Slc35f2|1500009K05Rik|AU019213|-|9|9 A5.3|protein-coding	0.038	0.039	1.135	1.038	0.178	0.042	0.069	0.086	0.073	0.114
NM_030563	N4bp1|AI481586|C81621|-|8|8 C3|protein-coding	6.23	6.316	8.312	10.319	8.008	10.448	8.672	9.82	6.673	6.338
NM_001111119	Ccnb1ip1|Gm288|Hei10|mei4|-|14|14 C1|protein-coding	0.032	0.017	0.082	0.037	0	0.072	0.029	0	0.731	0.91
NM_001356386	Ppil2|0610009L05Rik|1700016N17Rik|4921520K19Rik|4930511F14Rik|AA589416|C130078A06Rik|CYC4|-|16|16 A3|protein-coding	18.084	19.688	24.552	24.53	28.209	23.757	25.351	31.442	16.341	17.242
NM_001013012	Zfp787|2210018M03Rik|Znf787|-|7|7 A1|protein-coding	10.001	11.424	13.588	14.846	15.324	11.308	11.908	12.158	10.706	9.702
NM_001356515	Sult4a1|2400007A17Rik|AI853543|BR-STL|BR-STL-1|NST|ST4A1|Sultx3|mBR-STL|-|15|15 E2|protein-coding	0.145	0.13	0	0	0	0.043	0.071	0	0.015	0.054
NM_177375	Rab26|A830020M03Rik|-|17|17 A3.3|protein-coding	0.17	0.21	0.022	0	0.479	0.19	0.792	0.138	0.105	0.063
NR_045970	Gm16938|-|-|7|7 E1|ncRNA	0.084	0.071	0.029	0.142	0.048	0	0.084	0.069	0.065	0.114
NM_010320	Gng8|G(y)8|-|7 A2|7 9.15 cM|protein-coding	1.901	1.747	0.777	0.489	6.541	5.844	2.755	3.736	5.562	6.228
NM_001004174	AA467197|Nmes1|mir-147|-|2|2 E5|protein-coding	21.842	24.285	9.029	12.364	7.831	7.415	7.119	9.302	9.207	6.372
NM_053183	Ddx50|4933429B04Rik|8430408E17Rik|GU2|RH-II|-|10|10 B4|protein-coding	21.524	22.925	26.961	27.798	23.953	28.087	26.465	30.371	22.336	22.017
NM_001104543	Vmn2r94|EG665227|-|17|17 A3.2|protein-coding	0	0	0	0	0	0.043	0	0	0	0
NM_001033394	Tmem88b|A230069A22Rik|-|4|4 E2|protein-coding	0.362	0.511	0.169	0.226	0.262	0.28	0.465	0.208	0.322	0.31
NM_008986	Cavin1|2310075E07Rik|AW546441|Cav-p60|Cavin|Ptrf|-|11 D|11 63.95 cM|protein-coding	142.748	151.145	300.647	310.932	75.576	64.609	177.278	201.803	160.248	134.973
NM_001100444	Gm5934|EG546272|-|X|X A2|protein-coding	0	0	0	0	0	0	0	0	0	0
NM_001355648	Gpcpd1|2310004G06Rik|2310032D16Rik|AU015213|Gde5|Prei4|mKIAA1434|-|2 F2|2|protein-coding	4.796	5.237	4.214	3.386	3.976	5.639	3.601	3.659	3.681	3.318
NM_183178	Fsd1|-|-|17|17 D|protein-coding	0.125	0.101	0.071	0.097	0.306	0.093	0.548	0.341	0.634	1.022
NM_001271566	Cdc7|AI597260|Cdc7l1|muCdc7|-|5|5 E5|protein-coding	2.619	2.749	4.353	5.683	15.994	24.721	6.691	8.313	5.974	6.451
NM_031393	Sytl1|9030417L18|PSGL-1|Slp1|-|4|4 D2.3|protein-coding	0.076	0.275	1.085	0.498	0.595	0.424	0.405	0.333	0.224	0.188
NM_001195023	Nploc4|AK129375|Npl4|mKIAA1499|-|11|11 E2|protein-coding	28.235	25.388	19.944	21.913	16.106	18.072	20.2	20.037	14.215	13.164
NM_175179	Amer1|2810002O09Rik|AW492303|Fam123b|Wtx|-|X|X C3|protein-coding	0.77	0.861	1.175	1.711	3.326	4.487	1.501	1.927	1.36	1.652
NM_198415	Ckmt2|2300008A19Rik|ScCKmit|-|13|13 C3|protein-coding	0	0	0.021	0.038	0	0	0	0	0	0
NM_146834	Olfr101|MOR250-2|-|17|17 B1|protein-coding	0	0	0	0	0	0	0	0	0	0
NR_105888	Mir6923|Gm27312|mmu-mir-6923|-|11|11 B3|ncRNA	0	0	0.435	0	0	0	0	0	0	0
NM_001360063	Tm9sf1|1200014D02Rik|AI893436|MP70|-|14|14 C3|protein-coding	34.346	38.226	40.197	43.91	43.076	35.011	36.963	41.819	41.849	42.642
NM_008906	Ctsa|AU019505|PPCA|Ppgb|-|2 H3|2 85.27 cM|protein-coding	41.653	42.957	52.486	56.277	118.005	101.855	49.607	54.831	48.586	49.439
NM_001004147	Fbll1|AI595406|-|11|11 A4|protein-coding	0.016	0.017	0.041	0	0.151	0	0.118	0	0.037	0.03
NM_001348254	Twnk|D19Ertd626e|PEO|Peo1|Twinl|-|19 C3|19 38.19 cM|protein-coding	16.868	19.155	18.594	19.285	25.953	23.305	21.444	24.998	11.444	11.624
NM_001361268	Rnf14|2310075C09Rik|2610005D23Rik|AA986456|AU041447|D18Ertd188e|D7Bwg0165e|Triad2|-|18 B3|18 20.2 cM|protein-coding	12.563	13.08	13.167	14.157	12.421	9.415	16.186	17.608	13.461	13.811
NM_026446	Rgs19|2610042F04Rik|AI324841|AW547781|GAIP|-|2 H4|2 103.72 cM|protein-coding	23.52	25.27	14.094	14.514	36.936	44.314	26.196	32.864	18.905	18.615
NM_001253711	Mbnl1|Mbnl|mKIAA0428|-|3|3 D|protein-coding	12.494	14.982	38.087	31.811	7.838	7.82	12.817	14.348	14.644	15.189
NM_029901	Akr1c21|9430025F20Rik|AI315367|-|13|13 A1|protein-coding	0.04	0	0.052	0.023	0	0	0.055	0.037	0.016	0.019
NM_145447	Flvcr2|CCT|Mfsd7c|-|12|12 D2|protein-coding	0.24	0.241	2.329	4.728	0.111	0.41	0.258	0.23	0.223	0.386
NM_172644	Dars2|5830468K18Rik|aspRS|-|1|1 H2.1|protein-coding	4.14	4.981	2.693	4.361	3.771	5.048	3.416	3.92	2.104	2.513
NM_198942	Dhx57|AW494914|-|17|17 E3|protein-coding	5.148	5.437	10.684	12.339	9.76	12.239	9.507	10.934	5.373	6.041
NM_013556	Hprt|C81579|HPGRT|Hprt1|-|X A5|X 29.31 cM|protein-coding	42.379	49.258	30.041	36.182	19.288	20.645	22.865	26.749	20.708	20.986
NM_001286376	Stox2|4933409N07Rik|AI449080|AI835114|mKIAA1392|-|8|8 B1.1|protein-coding	1.007	0.71	0.303	0.173	0.594	0.051	0.948	0.899	1.548	1.824
NM_001164212	Rerg|-|-|6|6 G1|protein-coding	1.085	1.033	0.88	0.423	2.206	0.552	0.914	0.935	1.566	1.496
NM_001198566	Sulf1|AI467640|AW121680|mKIAA1077|-|1|1 A3|protein-coding	36.657	31.179	8.336	4.087	18.908	4.465	24.677	20.277	97.997	89.723
NM_001361688	Dgkb|6430574F24|90kda|C630029D13Rik|DAGK2|DGK|DGK-beta|mKIAA0718|-|12|12 A3|protein-coding	0.011	0	0.01	0.048	0.113	0.051	0.049	0.014	0.021	0.011
NM_025928	Pmf1|2600009M07Rik|AL033286|AW060657|-|3|3 F1|protein-coding	34.268	41.499	18.289	27.69	40.35	33.196	26.586	28.41	13.857	10.232
NM_001039678	Urad|EG231903|Prhoxnb|-|5|5 G3|protein-coding	0	0.033	0	0.073	0	0	0	0	0	0
NM_134227	Vmn1r87|V1rk1|-|7|7 A1|protein-coding	0	0	0	0	0	0	0.05	0	0	0.051
NM_001005916	Zbtb9|3930402F13Rik|-|17|17 A3.3|protein-coding	2.465	2.756	2.967	4.354	3.389	3.745	3.901	5.465	3.054	3.805
NM_020274	Htr3b|5-HT3B|-|9|9 A5.3|protein-coding	0	0	0.026	0.023	0	0.135	0.028	0	0	0
NM_001081260	Tnks1bp1|Tab182|mKIAA1741|-|2|2 D|protein-coding	25.661	25.025	39.119	40.505	48.547	43.345	35.475	36.972	44.172	43.541
NM_001190444	Aamp|AU040907|Aamp-rs|-|1 C3|1 38.53 cM|protein-coding	99.281	108.411	86.753	95.408	147.532	99.69	118.869	136.499	62.476	61.722
NM_026904	Anapc10|1500026N15Rik|A830003M23Rik|APC10|-|8 C1|8 37.79 cM|protein-coding	2.792	3.255	2.524	2.813	3.317	2.629	2.308	2.732	2.181	2.381
NM_016974	Dbp|-|-|7 B3|7 29.45 cM|protein-coding	16.235	18.507	24.336	15.38	21.161	8.841	8.072	5.263	31.706	35.893
NM_001358686	D330045A20Rik|AI132325|Radx|-|X|X F1|protein-coding	0.013	0.014	0.017	0.015	0	0.059	0.012	0	0.01	0.006
NM_001160165	Neu2|MBS|MSS|MTS|-|1|1 D|protein-coding	0.111	0.144	0	0.289	0.218	0.217	0.203	0.05	0.171	0.284
NM_001357573	Zranb3|4933425L19Rik|AH2|AI316834|C730006D09|-|1|1 E3|protein-coding	0.718	0.747	1.892	2.039	1.729	2.299	1.62	1.664	1.526	1.682
NM_001141925	Bean1|Bean|-|8 D3|8|protein-coding	0.335	0.417	0.234	0.15	0.048	0.136	0.209	0.352	0.411	0.29
NM_001359255	L3mbtl3|AI481284|MBT-1|-|10|10 A4|protein-coding	4.132	4.284	7.558	6.024	3.95	3.174	3.284	3.342	4.209	4.367
NM_001302683	Lair1|5133400O11Rik|BB115266|D7Bwg0421e|Lair-1|-|7 A1|7 2.31 cM|protein-coding	0.212	0.599	0.103	0.068	0	0.197	0.02	0.013	0.045	0.041
NM_008034	Folr1|FBP1|Folbp-1|Folbp1|-|7|7 E2|protein-coding	0.716	0.488	0.112	0.162	0.602	0.234	0.352	0	0.148	0.195
NM_001190984	Lancl1|AW124738|Gpr69|Gpr69a|p40|-|1|1 C3|protein-coding	8.035	8.541	5.747	6.937	9.981	6.72	8.353	8.919	4.841	4.438
NM_001286641	AI593442|E130102D23|-|9|9 A5.3|protein-coding	0	0.018	0	0.02	0.027	0	0.136	0.023	0.02	0
NR_104477	Rab43|1810048P08Rik|2500004H21Rik|AW490415|-|6|6 D1|protein-coding	8.872	8.439	14.633	13.527	12.566	8.825	11.094	11.045	13.92	13.408
NM_001081470	Gtf2ird1|1700012P16Rik|BEN|Cream1|ESTM9|GTF3|Gtf2il|MusTRD1|Tg(Alb1-Myc)166.8Sst|WBSCR11|X83320|-|5 G2|5 74.55 cM|protein-coding	8.154	7.021	16.803	13.716	8.946	10.21	12.506	11.857	8.119	7.672
NM_026341	Nudt13|4933433B15Rik|-|14|14 A3|protein-coding	2.658	2.282	4.57	4.923	11.736	14.222	5.191	6.737	3.517	3.226
NM_001360811	Sbk1|Sbk|-|7|7 F3|protein-coding	1.991	2.272	6.652	8.009	2.661	2.089	2.072	2.558	2.455	2.567
NM_144877	Mettl13|5630401D24Rik|-|1|1 H2.1|protein-coding	7.187	9.237	4.957	6.535	11.189	10.712	9.861	11.228	5.151	4.595
NM_001356578	Cwf19l1|-|-|19|19 C3|protein-coding	1.909	1.89	2.317	2.619	2.636	3.499	2.688	3.252	1.596	1.369
NM_026535	Serpina12|4632419J12Rik|-|12|12 E|protein-coding	0.131	0.014	0	0	0.082	0	0.024	0	0	0
NM_001163689	Pnpla2|0610039C21Rik|1110001C14Rik|Atgl|TTS-2.2|-|7|7 F5|protein-coding	17.49	19.04	41.68	38.433	12.056	10.198	16.104	15.199	4.811	4.945
NM_023290	Mkrn2|2610002L04Rik|C81377|-|6|6 E3|protein-coding	11.48	12.198	8.507	8.862	7.687	7.476	6.805	8.56	6.488	5.406
NM_001355702	Fbxo44|5730411K09|AV001623|FBG3|FBX30|Fbx6a|Fbxo6a|-|4|4 E2|protein-coding	0.521	0.377	5.405	4.387	3.569	3.573	0.254	0.016	1.689	0.968
NR_040509	1700028P15Rik|-|-|2|2 H3|ncRNA	0	0	0	0	0	0	0.026	0	0	0
NM_017404	Mrpl39|C21orf8|MRP-L5|ORF22|Rpml5|-|16|16 C3.3|protein-coding	13.837	14.596	9.245	10.615	10.068	9.774	13.1	15.471	9.108	7.462
NR_040531	1700029B22Rik|-|-|7|7 F3|ncRNA	0	0	0	0	0	0	0.032	0	0	0
NM_019424	Hps1|6030422N11Rik|BB405864|Gm21361|Hps|ep|-|19 C3|19 36.56 cM|protein-coding	17.753	17.405	28.64	28.247	22.801	25.203	22.17	23.552	7.706	8.105
NM_146159	Haus3|D4S43h|D5H4S43|D5H4S43E|-|5 B2|5 17.84 cM|protein-coding	7.254	9.105	6.017	8.216	7.759	13.696	4.393	5.726	6.363	5.954
NM_011889	Sept3|3110018K01Rik|AV154067|B530002E20Rik|Sep3|-|15|15 E1|protein-coding	0.06	0.082	0.064	0.104	0.062	0.167	0.291	0.023	0.084	0.12
NM_053095	Il24|FISP|Mda-7|Mda7|St16|-|1|1 E4|protein-coding	10.388	8.491	0	0.05	0	0	0	0.079	0	0
NM_013717	B9d1|AW045994|B9|Eppb9|-|11|11 B2|protein-coding	6.241	7.32	11.318	14.875	33.392	26.708	14.79	17.42	8.619	9.263
NR_028030	Gm9767|-|-|10|10 A4|ncRNA	0.243	0.167	0.492	0.305	0.254	0.091	0.482	0.349	0.5	0.771
NM_001253890	Prkar1b|AI385716|RIbeta|-|5 G2|5 77.74 cM|protein-coding	9.967	10.871	0.425	0.342	3.138	1.031	5.107	4.851	6.062	6.2
NM_028126	Strada|2610019A05Rik|6030402H20Rik|AI480680|E130112C09Rik|-|11|11 E1|protein-coding	7.88	8.501	10.422	10.422	14.22	15.344	11.122	12.452	7.151	6.179
NM_029906	9530003J23Rik|Lyzf1|-|10|10 D2|protein-coding	0	0	0.178	0.092	0	0.044	0.073	0	0.107	0.037
NM_146635	Olfr1489|MOR202-19|-|19|19 A|protein-coding	0	0.053	0	0	0	0	0	0	0	0
NM_001252541	Ndor1|4930447P04Rik|NR1|Ndor|Tg(UBC-cre/ERT2)1Ejb|Ubc-cre|-|2|2 A3|protein-coding	10.551	10.082	9.346	11.385	13.397	12.852	11.312	14.805	7.715	7.351
NM_001166753	Vmn1r155|EG667530|Gm8687|-|7|7 A3|protein-coding	0	0	0	0	0	0	0	0	0	0
NM_028234	Rbm33|3200001K10Rik|6430512A10Rik|AA386890|Prr8|-|5|5 B1|protein-coding	7.44	7.218	8.552	7.669	4.367	4.997	8.225	8.694	5.747	6.146
NM_001282943	Ccne2|-|-|4|4 A1|protein-coding	4.334	5.236	2.205	2.793	2.312	4.675	2.383	2.318	2.967	2.314
NM_001286784	Magi1|AIP3|BAP1|Baiap1|Gukmi1|MAGI1c|Magi-1|TNRC19|WWP3|mKIAA4129|-|6|6 D1|protein-coding	7.061	6.208	7.416	5.38	1.046	0.888	6.796	6.887	1.681	1.55
NR_104357	Chchd7|1810049H20Rik|-|4|4 A1|protein-coding	22.716	22.084	4.654	6.491	37.445	28.217	11.322	13.509	15.855	12.096
NM_029788	Rnft1|0610013E23Rik|AV007605|-|11|11 C|protein-coding	5.243	5.298	6.887	7.463	4.688	5.965	6.133	6.978	8.432	7.519
NM_029655	Snx7|2510028H01Rik|-|3|3 G1|protein-coding	17.46	18.601	10.642	9.511	10.546	9.167	7.015	6.952	12.448	12.751
NM_013751	Hrasls|2810012B06Rik|A-C1|HRSL1|Hrasrs|-|16|16 B2|protein-coding	0	0	0.138	0.048	0.156	0	0.015	0.03	0.032	0.008
NM_001163567	Fam102b|1600010D10Rik|B430201A12Rik|-|3|3 F3|protein-coding	16.482	15.397	13.642	14.661	4.157	4.979	23.906	26.126	14.159	11.723
NM_177324	Sbf2|4833411B01Rik|AA414977|AI317167|B430219L04Rik|Mtmr13|mMTMH1|-|7|7 E3|protein-coding	6.368	6.007	6.075	7.18	5.304	5.554	8.342	8.049	7.649	6.361
NM_001347203	S100pbp|4930429A08Rik|AI851343|S100pbpr|-|4|4 D2.2|protein-coding	4.404	4.708	7.125	7.392	6.638	8.987	6.015	7.878	6.665	6.609
NR_015582	C330024D21Rik|-|-|5|5 C3.1|ncRNA	0.849	0.697	0	0	0	0	0.04	0	0.02	0.016
NR_153821	Gm13029|Gm33676|-|4 71.35 cM|4 D3|ncRNA	0.077	0	0	0.059	0	0	0	0	0	0
NM_001013366	Wdr91|9530020G05Rik|AI987683|AU018665|-|6|6 B1|protein-coding	8.077	8.001	7.653	7.639	14.848	15.794	11.66	12.633	6.347	5.705
NM_144520	Sec14l2|1300013M05Rik|Spf|TAP|-|11|11 A1|protein-coding	7.256	5.777	2.052	2.257	11.244	14.4	0.36	0.47	0.237	0.312
NM_001166207	Dpy19l2|4932443J21Rik|Gm18376|-|9|9 A4|protein-coding	0	0.007	0	0.016	0.011	0	0.032	0	0	0
NM_001252413	Rpain|2400006N03Rik|Rip|-|11|11 B4|protein-coding	8.754	10.179	9.001	8.301	18.423	17.544	11.128	14.71	8.015	7.709
NM_206536	AB124611|Gm1706|-|9|9 A3|protein-coding	1.018	1.053	2.913	2.682	0.751	1.294	0.475	0.217	0.2	0.222
NM_020278	Lgi1|BB130740|-|19|19 C3|protein-coding	0.148	0.176	0.015	0.013	0.196	0.013	0.083	0.031	0.114	0.127
NM_028749	Npl|0610033B02Rik|-|1|1 G3|protein-coding	1.442	2.354	0.489	0.06	0.463	0.194	0.461	0.284	1.099	0.726
NM_001024919	Bod1|2310022M17Rik|BOD2.1|Fam44b|-|11 A4|11 18.55 cM|protein-coding	32.149	36.021	37.712	41.686	40.47	31.497	24.257	24.822	19.341	20.194
NM_001357272	Sdr42e1|4632417N05Rik|AI117603|-|8|8 E1|protein-coding	2.064	2.008	0.18	0.305	0.468	0.471	0.201	0.287	0.793	0.498
NM_001252646	4833439L19Rik|4930558H15Rik|C81457|Kiaa1191|P33monox|-|13|13 B1|protein-coding	28.955	28.178	28.606	29.218	23.072	23.655	24.119	26.684	20.332	20.169
NM_001356604	Batf2|B-ATF-2|-|19|19 A|protein-coding	1.379	1.788	13.145	6.614	11.938	7.964	1.135	1.267	12.584	13.961
NM_001357465	P4htm|4933406E20Rik|AI853847|BB128974|HIF-PH4|HPH-4|P4H-TM|Ph-4|-|9|9 F2|protein-coding	1.159	0.922	1.332	1.377	1.864	0	2.176	1.024	1.835	1.794
NM_001281816	Sec23b|-|-|2|2 G1|protein-coding	24.25	24.353	24.233	34.258	26.451	27.2	23.046	24.104	16.062	17.39
NM_001033367	Nlrc4|9530011P19Rik|CLAN|CLAN1|CLANA|CLANB|CLANC|CLAND|Card12|IPAF|-|17|17 E2|protein-coding	0.164	0.143	0.04	0.051	0.059	0.099	0.087	0	0.019	0.012
NM_027031	Efcab9|1700007I06Rik|4930403C08Rik|-|11|11 A4|protein-coding	0.095	0.033	0.162	0.037	0.05	0.567	0.087	0.058	0	0.147
NM_001033263	Agap2|AGAP-2|Centg1|PIKE|cnt-g1|mKIAA0167|-|10|10 D3|protein-coding	1.152	0.96	4.783	2.724	5.811	5.488	0.803	0.281	0.697	0.771
NM_001286222	Mier1|4933425I22Rik|5830411K19Rik|er1|-|4|4 C6|protein-coding	5.709	5.407	8.977	8.998	6.535	8.622	6.483	7.497	7.057	6.968
NM_001294278	Isx|9130012O13Rik|Pix-1|-|8|8 C1|protein-coding	0	0.043	0.035	0.032	0	0.186	0.114	0	0	0.026
NM_053257	Rpl31|Dts|-|1|1 B|protein-coding	94.319	85.264	36.344	41.9	85.179	54.891	99.851	129.366	58.82	46.621
NR_149755	Disp3|G630052C06Rik|Ptchd2|RNDEu-2|-|4|4 E2|protein-coding	0.031	0.044	0	0	0.004	0.006	0.021	0.015	0.009	0.01
NR_102389	C130046K22Rik|-|-|11 E1|11|ncRNA	0.217	0.246	1.082	0.575	0.34	0.5	1.087	1.141	0.792	0.519
NR_106168	Mir8093|Gm27548|mmu-mir-8093|-|2|2 B|ncRNA	12.952	15.964	3.862	4.521	6.121	11.901	8.933	9.335	4.381	5.438
NR_149735	Cttnbp2|3010022N24Rik|4732477G22Rik|6430526E05|9130022E09Rik|AU040881|Cortbp2|ORF4|mKIAA1758|-|6|6 A2|protein-coding	0.654	0.444	0.032	0.087	0.052	0.121	0.107	0.072	1.009	1.234
NM_001039586	Glyctk|6230410P16Rik|C430006L12|-|9|9 F1|protein-coding	0.213	0.361	0.295	0.315	0.816	0.978	0.784	0.515	0.369	0.439
NM_001359189	Zkscan5|AI132486|AI326970|Zfp95|hKraba1|-|5|5 G2|protein-coding	2.352	2.235	3.91	4.549	3.669	4.732	3.186	2.18	2.332	2.09
NM_172015	Iars|2510016L12Rik|AI327140|AU044614|E430001P04Rik|ILRS|-|13|13 A5|protein-coding	24.002	24.789	18.041	25.335	20.778	19.848	20.929	23.677	21.909	20.21
NM_022882	Lpin2|2610511G02Rik|AI481352|AW742896|-|17|17 E1.3|protein-coding	8.472	7.865	8.511	7.71	4.903	5.569	8.008	8.652	3.761	4.259
NM_001164602	Amigo2|AI415330|AMIGO-2|AW208913|Ali1|-|15|15 F1|protein-coding	1.779	1.761	0.305	0.237	0.32	0.076	2.392	2.641	17.149	15.627
NM_145636	Il27|IL-27|IL-27p28|Il30|p28|-|7|7 F3|protein-coding	0.311	0.393	0.177	0.24	0.217	0.926	0.316	0.031	0	0.16
NM_009186	Tra2b|5730405G21Rik|D16Ertd266e|SIG-41|Sfrs10|Silg41|TRA2beta|-|16 B1|16 13.18 cM|protein-coding	22.748	23.659	26.045	22.829	14.895	15.044	21.529	22.652	15.89	12.941
NM_026348	Itgb3bp|4930471O16Rik|AU022583|-|4|4 C6|protein-coding	1.363	1.675	0.646	0.728	1.443	1.959	1.175	1.501	0.471	0.649
NR_033492	4931406H21Rik|-|-|14|14 A3|ncRNA	0.056	0.026	0.032	0	0.02	0.056	0.092	0.045	0.029	0.041
NR_103491	Gm38426|-|-|8 C3|8|ncRNA	0.474	0.852	2.216	2.339	1.228	1.705	1.509	2.019	0.398	0.268
NR_033813	Dlk1|AW742678|DLK-1|DlkI|FA1|Ly107|Peg9|SCP1|ZOG|pG2|pref-1|-|12 F1|12 60.17 cM|protein-coding	0.542	0.913	0.165	0.197	5.328	0.785	1.475	1.363	1.359	2.537
NR_033619	Gm6623|EG625785|-|17|17 B1|pseudo	0	0.019	0.036	0.043	0.029	0.042	0.034	0.008	0.014	0
NM_026450	Zfp169|1700025J14Rik|4930429A13Rik|BE688704|-|13|13 A5|protein-coding	0.156	0.096	0.717	0.93	0.643	1.665	0.83	1.341	1.158	1.19
NM_001357134	Angel2|2610307I21Rik|5730410O10Rik|AI845692|D1Ertd396e|D1Ertd654e|-|1 H6|1 96.28 cM|protein-coding	9.471	10.303	10.749	10.77	8.055	9.401	11.309	12.655	9.528	9.058
NM_018779	Pde3a|A930022O17Rik|C87899|-|6|6 G2|protein-coding	1.032	0.811	0.295	0.107	1.229	0.335	0.807	0.852	1.886	1.531
NM_010281	Ggh|gamma-GH|-|4|4 A3|protein-coding	5.633	7.192	1.621	1.233	11.079	11.611	3.729	3.412	12.503	11.639
NR_033624	5031434O11Rik|AI481280|Gm2370|-|3 C|3|ncRNA	0.169	0.21	0.563	0.157	1.274	0.832	0.372	0.368	0.287	0.44
NM_025874	Plin5|2310076L09Rik|AI415325|AW109675|Lsdp5|MLDP|PAT-1|-|17|17 D|protein-coding	0.025	0.065	0	0.058	0	0.168	0.229	0	0	0.023
NM_027965	Gpr160|1700025D19Rik|GPCR150|-|3|3 A3|protein-coding	0.12	0.173	0.307	0.264	0.432	0.268	0.208	0.196	0.176	0.089
NM_016723	Uchl3|-|-|14 E2.3|14 50.9 cM|protein-coding	46.158	42.66	8.674	13.291	18.776	17.318	19.109	20.532	9.3	8.754
NM_001004194	Nlrp4e|4930406H16Rik|Nalp-epsilon|Nalp4e|Nlrp4|-|7|7 A3|protein-coding	0.014	0	0	0.025	0.067	0.304	0.007	0	0.006	0
NR_035406	Mir467a-1|Mir467a|Mirn467|Mirn467a|Mirn467a-1|mir-467a-1|mmu-mir-467|mmu-mir-467a|mmu-mir-467a-1|-|2 A1|2|ncRNA	0	0	0	0	0	0	0	0	0	0
NM_001167673	Gm17727|Pate-e|Pate7|-|9 A4|9 20.44 cM|protein-coding	0	0	0	0	0	0	0	0	0	0
NM_010100	Edar|ED1R|ED3|ED5|EDA-A1R|EDA3|dl|-|10 B4|10 29.37 cM|protein-coding	0.013	0.014	0.034	0	0	0.059	0.024	0	0.005	0.018
NM_023162	Znrd1|1110014N07Rik|Rpa12|-|17|17 B1|protein-coding	22	26.13	20.036	22.402	51.141	37.051	16.307	19.282	17.279	18.257
NM_001362405	B3galnt2|A930105D20Rik|C80633|D230016N13Rik|-|13|13 A1|protein-coding	7.825	7.323	7.341	9.1	10.411	9.715	19.465	24.034	12.24	11.835
NM_001111268	Grik2|AW124492|C130030K03Rik|GluK2|Glur-6|Glur6|Glurbeta2|-|10 B3|10 24.87 cM|protein-coding	0.08	0.073	0.02	0.005	0.029	0.087	0.031	0.017	0.645	0.429
NM_008374	Il9r|-|-|11|11 A4|protein-coding	0.016	0.041	0	0.055	0.099	0.088	0	0	0	0
NM_001173550	C5ar1|C5aR|C5r1|Cd88|D7Msu1|-|7 A2|7 8.77 cM|protein-coding	1.551	2.027	0.231	0.496	0.134	0.808	0.122	0.121	0.015	0.062
NM_001356420	4933430I17Rik|bN189G18.7|-|4|4 B3|protein-coding	0.139	0.129	0.089	0.113	0.959	1.305	0.216	0.34	0.182	0.232
NM_001355589	Top1mt|2900052H09Rik|-|15|15 D3|protein-coding	8.994	10.427	4.636	5.261	18.68	14.36	6.559	7.324	4.63	4.788
NM_183035	Defb34|BD-34|-|8|8 A1.3|protein-coding	0	0	0	0	0	0	0	0	0	0.092
NM_001142969	A630073D07Rik|Gm1688|-|6|6 G1|protein-coding	0	0	0	0	0	0	0	0	0	0.047
NM_028389	Tmem219|1110032O16Rik|2900045G02Rik|IGFBP-3R|-|7|7 F3|protein-coding	15.595	16.664	18.511	15.848	20.117	14.341	9.825	10.745	18.281	18.495
NM_025387	Tmem14c|1110021D01Rik|AU020193|HSPC194|-|13|13 A3.3|protein-coding	62.649	67.781	41.27	48.381	71.313	50.293	44.272	52.684	52.231	51.941
NM_172867	Zfp462|6030417H05|9430078C22Rik|Gt4-2|Zfpip|-|4|4 B2|protein-coding	1.911	1.667	2.998	3.315	1.386	2.234	3.587	3.983	1.483	1.629
NM_133222	Adgrl4|1110033N21Rik|ETL1|Eltd1|Etl|-|3|3 H3|protein-coding	0.602	0.891	0.333	0.123	0.315	0.066	0.935	0.83	0.023	0.027
NM_009252	Serpina3n|Spi2-2|Spi2.2|Spi2/eb.4|-|12|12 E|protein-coding	146.157	161.933	44.856	21.508	123.193	36.789	96.021	95.239	252.297	179.136
NM_177869	Fam185a|4631428I10|AI847670|-|5|5 A3|protein-coding	5.365	5.459	4.063	4.422	3.104	2.459	4.753	5.145	2.237	2.881
NM_001177902	Zfp518b|6820424L24Rik|AA410078|AI661722|Znf518b|-|5|5 B3|protein-coding	0.992	0.784	0.313	0.115	0.5	0.143	1.414	1.697	2.381	2.385
NM_001018019	Grxcr1|Tg(Eno2-Gabrb3)0370Brll|pi|tde|-|5 C3.1|5 36.59 cM|protein-coding	0	0	0	0.026	0	0	0	0	0	0
NM_146928	Olfr808|MOR112-2|-|10|10 D3|protein-coding	0	0	0	0	0	0	0	0	0	0
NM_175552	Wdr3|AW546279|D030020G18Rik|-|3|3 F2.2|protein-coding	20.875	20.313	10.368	12.14	7.439	10.749	13.352	15.882	8.684	9.338
NM_153511	Il1f9|Il36g|-|2 A3|2 16.24 cM|protein-coding	0	0	0	0.034	0	0	0	0	0	0
NM_001358033	Irgc1|F630044M05Rik|Gm1102|Gm474|Ifgge|Iigp5|Irgc|-|7|7 A3|protein-coding	0.139	0.115	0	0	0	0	0.051	0.025	0	0
NM_013689	Tec|-|-|5 C3.2|5 38.44 cM|protein-coding	5.904	5.416	5.804	5.383	0.612	0.277	0.401	0.337	0.397	0.274
NM_001161832	T2|brachyury2|-|17 A1|17 4.92 cM|protein-coding	0.042	0.043	0.16	0.064	0.109	0.31	0.178	0.151	0.064	0.026
NM_001301211	Ap1g1|AA409002|AU041323|AW551707|Adtg|D8Ertd374e|-|8 D3|8 57.26 cM|protein-coding	12.931	12.757	10.279	11.383	7.191	9.535	10.394	10.723	7.504	7.118
NM_007623	Cbx2|M33|MOD2|pc|-|11 E2|11 83.33 cM|protein-coding	0.367	0.426	9.303	9.663	5.657	8.065	4.788	5.347	2.465	2.429
NR_037978	E030025P04Rik|Gm664|-|11|11 E1|ncRNA	0	0	0	0	0	0	0	0.02	0	0
NM_028025	Mageb16|2410003J06Rik|-|X B|X|protein-coding	0	0	0	0	0.082	0	0	0	0	0
NM_001177616	Arpp21|0710001E13Rik|AI853636|ARPP-21|D9Bwg1012e|R3hdm3|Tarpp|-|9 F3|9 62.46 cM|protein-coding	0	0.029	0	0.016	0	0	0	0	0	0
NM_172480	Mtrr|4732420G08|MSR|-|13 B3|13 35.54 cM|protein-coding	6.779	6.488	3.004	4.054	7.399	8.593	4.948	5.733	5.021	4.623
NM_001357764	Smarca4|BAF190A|Brg1|HP1-BP72|SNF2beta|SW1/SNF|b2b508.1Clo|b2b692Clo|-|9 A3|9 7.84 cM|protein-coding	28.982	27.463	36.657	42.337	32.232	24.638	29.133	29.932	18.991	20.221
NM_011261	Reln|reeler|rl|-|5 A3|5 9.98 cM|protein-coding	0.012	0.009	0.029	0.017	0.036	0.019	0.028	0.053	0.101	0.087
NM_153198	Hbp1|1700058O05Rik|BE629963|C330012F01Rik|C86454|-|12|12 A3|protein-coding	24.55	23.631	32.547	37.084	17.629	14.275	33.687	36.029	19.764	21.161
NM_001167537	Vmn1r88|-|-|7 A1|7|protein-coding	0	0	0	0.059	0	0	0.047	0	0	0
NM_001163574	Tjp1|ZO1|-|7 C|7 35.02 cM|protein-coding	11.791	10.788	54.853	67.348	3.234	4.524	15.435	15.206	5.927	6.574
NM_001270429	Gm10681|-|-|3 F2.2|3|protein-coding	0	0	0	0	0	0	0	0	0	0
NM_013472	Anxa6|AW107198|Anx6|AnxVI|Cabm|Camb|-|11 B1.3|11 32.13 cM|protein-coding	44.487	54.624	27.212	25.137	45.446	8.291	38.535	39.612	84.39	90.817
NM_001271584	Dnajc5|2610314I24Rik|AU018536|Csp|-|2 H4|2 103.63 cM|protein-coding	29.496	28.462	32.048	31.571	32.299	35.58	29.08	33.566	25.6	24.353
NM_001167163	Gm4141|Vmn1r106|-|7 A3|7|protein-coding	0	0	0	0	0	0	0	0	0	0
NR_153392	Timm10b|Fxc1|Tim10b|Tim9b|-|7|7 E3|protein-coding	25.347	21.973	13.417	14.811	40.052	22.067	19.185	20.785	28.808	23.66
NM_008935	Prom1|4932416E19Rik|AC133|CD133|Prom|Prom-1|Proml1|-|5|5 B3|protein-coding	0.007	0.007	0.385	0.189	0.051	0.102	0.299	0.172	0.02	0.018
NM_001291748	Xlr|-|-|X|X A5|protein-coding	4.369	4.91	1.653	3.127	2.761	5.599	0.466	0.225	0.775	0.775
NM_201243	Pcdha8|-|-|18|18 B2-B3|protein-coding	0.138	0.181	0.271	0.08	0.224	0.175	0.19	0.205	0.583	0.574
NM_008381	Inhbb|-|-|1 E2.3|1 52.29 cM|protein-coding	18.093	14.681	12.022	17.988	2.616	0.812	19.882	17.288	32.749	24.222
NR_132134	Cox16|1810020G14Rik|1810055I05Rik|BB388670|-|12|12 D1|protein-coding	4.013	4.569	4.065	4.006	2.86	2.356	2.436	2.169	3.43	3.174
NM_001011792	Olfr207|MOR182-9|-|16|16 C1.3|protein-coding	0	0	0	0	0	0	0	0	0	0.024
NM_030701	Hcar2|Gpr109a|Gpr109b|HM74|Niacr1|PUMA-G|Pumag|mHM74b|-|5|5 F|protein-coding	1.043	1.207	0.826	0.345	0.311	0.194	0.33	0.068	0.9	0.277
NM_001205321	Scn10a|Nav1.8|PN3|SNS|-|9 F3|9 71.33 cM|protein-coding	0	0	0.155	0.123	0	0.042	0.024	0.01	0.012	0.004
NM_009680	Ap3b1|AP-3|AU015684|C78395|Hps2|beta3A|pe|pearl|rim2|-|13 C3|13 49.22 cM|protein-coding	19.486	17.94	22.829	27.692	15.351	16.181	19.499	20.804	11.935	11.348
NM_001360860	Mpp7|1110068J02Rik|2810038M04Rik|5430426E14Rik|AI415104|Gm955|-|18|18 A1|protein-coding	1.444	1.668	1.638	1.709	0.473	0.776	1.179	1.488	0.06	0.081
NM_001358649	Pcmt1|C79501|PIMT|-|10 A1|10 2.26 cM|protein-coding	9.615	10.925	12.585	10.963	10.56	9.222	10.867	12.716	8.469	8.252
NM_001167981	Galnt7|AI225872|-|8|8 B2|protein-coding	7.53	7.067	3.671	4.749	2.467	4.502	12.045	13.389	3.766	3.6
NM_144938	C1s1|AA959438|AI255193|AI327365|C1s|C1sa|-|6|6 F2|protein-coding	76.624	82.549	53.753	28.094	88.313	36.255	72.602	73.76	224.954	209.564
NM_001013379	Zfp930|-|-|8|8 B3.3|protein-coding	2.631	2.345	1.488	1.655	3.037	3.988	1.285	2.138	1.943	2.458
NM_001110500	Canx|1110069N15Rik|AI988026|Cnx|D11Ertd153e|-|11 B1.3|11 30.46 cM|protein-coding	95.993	96.987	96.208	120.27	71.278	86.937	105.425	118.074	70.617	71.942
NM_001362345	Slc24a4|A930002M03Rik|AW492432|NCKX4|-|12|12 E|protein-coding	0.047	0	0.01	0	0.024	0	0.136	0	0.006	0
NM_026509	Cavin4|2310039E09Rik|Murc|-|4|4 B1|protein-coding	0.485	0.147	1.363	1.439	0.39	0.661	0.087	0.29	0.73	0.417
NM_182716	Nfasc|AA387016|D430023G06Rik|NF|mKIAA0756|-|1 E4|1 57.42 cM|protein-coding	1.349	1.152	0.59	0.192	1.301	0.304	1.018	0.665	2.516	2.189
NM_001317350	Bub3|AU019800|AU021329|AU043350|AW146323|C78067|-|7 F3|7 74.36 cM|protein-coding	24.751	27.294	40.606	54.447	36.209	29.69	31.88	39.493	20.282	20.054
NM_144879	Vash2|B130052G07Rik|-|1|1 H6|protein-coding	4.7	3.675	5.526	5.382	2.777	2.832	6.61	6.567	3.316	2.748
NM_001079847	Adgrg2|AW212196|B830041D06Rik|Gpr64|Me6|-|X|X F4|protein-coding	0.759	0.763	0.253	0.102	0.293	0.128	0.395	0.363	1.199	1.139
NM_133762	Ncapg2|5830426I05Rik|Luzp5|Mtb|mCAP-G2|-|12|12 F2|protein-coding	3.972	4.043	7.22	11.817	2.021	3.464	3.713	3.663	2.527	2.369
NM_001077638	Prmt2|AI504737|Hrmt1l1|-|10 C1|10 38.74 cM|protein-coding	16.659	19.461	27.054	26.275	27.874	21.527	30.871	34.475	15.537	15.802
NM_011307	Uimc1|9430016E08Rik|D330018D10Rik|D630032M02Rik|RIP110|Rxrip110|-|13|13 B1|protein-coding	9.465	9.404	12.246	13.549	19.484	19.906	10.375	12.441	9.301	9.681
NM_001308489	Vegfd|AI325264|Figf|VEGF-D|-|X F5|X 76.35 cM|protein-coding	11.429	17.794	12.123	6.752	11.746	5.687	34.67	35.254	41.494	39.734
NM_001312867	Eif4h|AU018978|D5Ertd355e|E430026L18Rik|Ef4h|Wbscr1|Wscr1|eIF-4H|-|5 G2|5 74.71 cM|protein-coding	151.131	166.879	132.445	152.118	158.602	115.195	127.828	141.273	100.784	101.97
NM_021475	Adamdec1|2210414L24Rik|AI574231|Dcsn|-|14|14 D1|protein-coding	0	0.021	0	0	0.032	0	0.009	0	0.023	0.019
NM_029145	Rnase10|4930474F22Rik|Rah1|-|14|14 C1|protein-coding	0.267	0.737	0.456	0.395	0.047	0.066	0.326	0.417	0.321	0.441
NM_030101	Pgpep1l|C330024D12Rik|-|7|7 C|protein-coding	0.203	0.105	0.13	0.177	0.319	0	0.07	0.092	0	0.047
NM_026223	Glipr1l2|4921508O11Rik|-|10|10 D2|protein-coding	0	0	0.017	0.015	0	0.058	0	0	0	0.012
NR_106147	Mir3620|Gm27984|mmu-mir-3620|-|X|X F3|ncRNA	0	0	0	0	0	0	0	0	0	0
NR_028424	Gm2176|A430076E10Rik|-|18|18 E3|pseudo	0	0	0.071	0	0	0	0	0.025	0	0.013
NM_001271501	Il15ra|AA690181|IL-15RA|-|2 A1|2 8.97 cM|protein-coding	21.833	25.01	7.464	5.156	18.45	13.31	14.893	14.07	49.481	50.774
NM_053270	Rims1|C030033M19Rik|RIM1|RIM1a|RIM1alpha|Rab3ip1|Rim|Serg1|-|1|1 A5|protein-coding	0	0	0	0.008	0	0.008	0.007	0.01	0.044	0.017
NM_023526	Nkiras1|2400004O09Rik|KBRAS1|kappaB-Ras1|-|14|14 A2|protein-coding	4.511	5.106	4.127	4.44	4.972	5.455	3.307	3.773	3.834	3.697
NM_001348229	Uba52|Cep52|D8Ertd21e|Gm1863|Rps27a|Ubb|Ubc|-|8 B3.3|8 34.15 cM|protein-coding	255.495	271.893	107.874	120.591	382.179	343.523	240.982	270.522	118.201	106.54
NM_001310697	Mff|5230400G24Rik|AI314724|-|1|1 C5|protein-coding	32.457	36.608	26.845	27.432	31.585	27.445	31.981	34.663	23.913	23.553
NM_001308537	Mrgpra6|MrgA6|-|7|7 B3|protein-coding	0.119	0.049	0	0.166	0.15	0.213	0.065	0	0.184	0.044
NM_001347464	Fam45a|1810055E12Rik|-|19|19 D3|protein-coding	7.754	7.418	10.362	10.318	3.417	2.815	7.34	7.879	8.988	8.164
NM_023190	Acin1|2610036I19Rik|2610510L13Rik|Acinus|Acn|C79325|acinusL|acinusS|mKIAA0670|-|14|14 C2|protein-coding	37.212	38.179	49.338	52.807	54.104	53.882	46.573	55.426	33.614	32.664
NM_178384	Zfp74|2810054M15Rik|KRAB8|Zfp66|Znf569|mszf21|mszf77|zfp-74|-|7 B1|7 17.26 cM|protein-coding	1.623	1.799	2.891	3.195	1.345	1.807	1.785	1.836	2.438	1.954
NM_001083118	Terf2|TRF2|-|8 D3|8 53.59 cM|protein-coding	7.425	6.888	7.95	9.101	6.676	9.299	7.157	8.391	4.504	4.619
NM_028913	Zfp819|4930427I11Rik|4933405K07Rik|-|7|7 B3|protein-coding	0.08	0.031	0.064	0.023	0	0.067	0.119	0.036	0.031	0.037
NM_001099637	Cep170|4933426L22Rik|A330004A13Rik|AI195353|-|1|1 H4|protein-coding	7.154	6.651	10.828	10.888	8.069	16.986	18.332	19.428	11.634	10.708
NM_001302548	Zfp131|2610109I01Rik|AW558871|Znf131|-|13|13 D2.3|protein-coding	13.062	12.244	12.83	14.679	9.194	18.986	9.733	11.08	11.955	10.193
NR_002321	Tug1|AI316828|-|11|11 A1|ncRNA	9.857	9.645	13.098	15.616	9.15	16.446	10.631	11.628	9.265	9.026
NM_010205	Fgf8|Aigf|Fgf-8|-|19 C3|19 38.75 cM|protein-coding	0.04	0.021	0	0	0.127	0.362	0.185	0	0	0
NM_001347503	Ccser2|1700012P13Rik|2900054P12Rik|AI035535|AW108503|Fam190b|Gcap14|-|14|14 B|protein-coding	5.514	5.575	9.015	9.881	3.536	3.598	5.359	5.58	6.1	5.989
NM_001271757	Wnt5b|AW545702|Wnt-5b|-|6 F1|6 56.86 cM|protein-coding	4.532	4.319	0.342	0.271	0.838	0.373	1.182	1.222	1.083	1.127
NM_001356576	Mcm7|AI747533|Mcmd7|mCDC47|-|5|5 G2|protein-coding	40.202	44.216	32.475	56.058	42.004	39.97	47.197	52.998	17.932	17.729
NM_001163268	Lpar5|GPR93|Gm1072|Gpr92|LPA5|-|6|6 F2|protein-coding	1.459	1.149	0.021	0.077	0.078	0.593	0.182	0.256	0	0.154
NM_029648	Fam204a|2310065H12Rik|2610015K05Rik|D19Ertd737e|-|19 D3|19 56.52 cM|protein-coding	10.846	9.163	14.374	14.933	3.413	4.042	7.316	8.091	8.113	6.748
NM_028274	Exosc6|2610510N21Rik|C76919|Mtr3|-|8|8 E1|protein-coding	45.048	53.796	22.138	28.775	60.179	59.129	29.603	32.926	26.206	23.917
NM_008388	Eif3e|48kDa|Eif3s6|Int6|eIF3-p46|eIF3-p48|-|15 B3.2|15 16.73 cM|protein-coding	113.025	120.688	100.906	112.482	43.693	50.415	110.287	112.763	56.471	56.068
NM_019423	Elovl2|AI317360|Ssc2|-|13|13 A3.3|protein-coding	0.025	0.013	0.024	0	0	0	0.006	0	0.019	0
NM_198035	Zbtb39|7030401O21Rik|mKIAA0352|-|10|10 D3|protein-coding	1.879	1.612	2.65	3.079	1.941	2.922	1.921	2.117	2.659	2.378
NM_175030	Tctex1d4|4833401D15Rik|-|4|4 D1|protein-coding	0.89	0.818	1.488	0.802	1.861	2.211	0.588	0.583	0.324	0.574
NM_001355160	Sirpa|AI835480|Bit|CD172a|P84|Ptpns1|SHP-1|SHPS-1|SIRP|-|2 F1|2 63.19 cM|protein-coding	12.999	14.235	4.066	1.984	8.866	1.771	9.656	8.457	42.105	36.884
NM_139001	Cspg4|4732461B14Rik|AN2|NG2|-|9|9 B|protein-coding	5.319	5.424	0.711	0.386	10.348	2.383	2.685	2.448	5.905	7.792
NM_207523	Rpl23a|BC029892|MDA20|-|11|11 B5|protein-coding	425.452	464.294	278.225	330.349	561.857	486.433	632.225	757.657	283.251	269.361
NM_146674	Olfr824|MOR210-3|-|10|10 D3|protein-coding	0	0	0	0.03	0	0	0	0	0	0
NM_001308091	Smim4|2010107H07Rik|Gm41122|-|14|14 B|protein-coding	6.652	9.382	4.568	3.433	29.685	17.578	7.031	6.09	9.66	8.312
NM_029825	Scfd1|3110021P21Rik|RA410|STXBP1L2|-|12|12 B3|protein-coding	21.735	22.304	20.674	22.327	12.147	11.563	17.355	19.698	15.222	13.444
NM_001195205	Trmt2a|Htf9c|-|16 A3|16 11.31 cM|protein-coding	10.52	11.108	14.615	16.219	20.825	18.66	14.178	18.307	13.39	14.09
NR_136890	Gm32755|-|-|12 D2|12|ncRNA	0.286	0.148	0	0	0.112	0.32	0.131	0	0	0.066
NR_153371	9330182L06Rik|Eig121l|-|5|5 A1|protein-coding	0.073	0.087	0.129	0.344	0.435	0.569	0.074	0.01	0.011	0.036
NR_153506	Usp29|Ocat|-|7 A1|7 4.04 cM|protein-coding	0	0.01	0.012	0.011	0	0.085	0.105	0.043	0	0
NM_007486	Arhgdib|D4|Gdid4|Ly-GDI|-|6|6 G1|protein-coding	132.864	156.356	22.615	16.571	45.737	16.107	37.115	39.732	24.622	20.566
NM_181274	Zfp869|1200003I07Rik|-|8|8 B3.3|protein-coding	5.775	5.502	6.482	6.193	6.976	6.803	5.74	6.017	3.932	3.905
NR_030439	Mir760|Mirn760|mir-760|mmu-mir-760|-|3 G1|3|ncRNA	0.204	0	0	1.421	0.962	0	0	0	0	0.19
NM_024445	Tsnaxip1|1700016K08Rik|TXI1|-|8|8 D3|protein-coding	0.099	0.273	0.042	0.153	0.673	0.984	0.292	0.11	0.051	0.133
NM_013854	Abcf1|AU041969|Abc50|D17Wsu166e|GCN20|-|17 B1|17 18.8 cM|protein-coding	71.948	72.574	47.564	56.886	58.172	53.881	53.389	60.325	29.5	31.259
NM_001161737	Siva1|CD27bp|Siva|-|12|12 F1|protein-coding	30.431	34.003	43.052	40.102	58.322	36.245	30.325	31.782	23.387	24.258
NM_001306217	Trappc6b|5830498C14Rik|C79212|-|12|12 C1|protein-coding	39.849	39.05	35.297	41.555	24.946	22.228	33.864	43.16	30.544	27.334
NM_180678	Gars|GENA202|Gena201|Nmf249|Sgrp23|-|6 B3|6 27.29 cM|protein-coding	134.232	133.386	52.343	63.683	76.432	57.91	66.119	72.197	68.018	61.926
NM_027495	Tmem144|1110057I03Rik|5730537D05Rik|-|3|3 E3|protein-coding	1.568	2.092	0	0.209	0.166	0.237	1.047	0.932	0.213	0.148
NM_001204276	Hdac7|5830434K02Rik|HD7|HD7a|Hdac7a|mFLJ00062|-|15|15 F1|protein-coding	27.589	27.194	43.32	37.768	29.446	26.833	31.292	34.64	34.289	34.625
NM_001308072	Gpr108|1810015L19Rik|AA589464|C79132|Lustr2|-|17|17 D|protein-coding	29.467	32.375	34.643	36.554	36.761	29.901	33.271	35.126	22.447	22.41
NM_175476	Arhgap25|A130039I20Rik|-|6|6 D1|protein-coding	0.482	0.447	0.111	0	0.53	0.933	0.178	0.3	0.017	0.027
NM_001001806	Zfp36l2|Brf2|ERF2|Tis11d|-|17|17 E4|protein-coding	197.902	191.078	182.649	116.137	60.295	96.894	71.288	77.089	61.786	53.906
NM_001104525	Cyp2c69|AI098658|-|19|19 C3|protein-coding	0	0.014	0.035	0.048	0	0	0.025	0.05	0.011	0
NM_018741	Igfbpl1|2810011G06Rik|2810453O06Rik|IGFBPL|-|4|4 B1|protein-coding	0.062	0.018	0.068	0.041	0.042	0.159	0.089	0	0.007	0
NM_001025430	Spag9|3110018C07Rik|4733401I23Rik|4831406C20Rik|AW552012|JLP|JSAP2|JSAP2a|Jip4|Mapk8ip4|syd1|-|11|11 D|protein-coding	11.692	11.054	21.265	20.67	9.185	13.739	22.88	24.237	13.776	14.264
NM_001289848	Cox6b2|1700067P11Rik|BC048670|COXVIB2|-|7|7 A1|protein-coding	1.127	0.993	0.428	0.193	2.422	1.213	0.497	0.833	1.224	1.939
NR_130337	Mir466b-5|mmu-mir-466b-5|-|2 A1|2 8.22 cM|ncRNA	0	0	0	0	0	0	0	0	0	0
NM_001301341	Hnrnpk|Hnrpk|KBBP|NOVA|-|13|13 B1|protein-coding	149.259	153.036	125.658	137.867	69.878	84.443	109.655	123.278	82.999	76.397
NR_030644	Mir582|Mirn582|mir-582|mmu-mir-582|-|13 D2.1|13|ncRNA	0	0	0	0	0	0	0	0	0	0
NM_027963	Cfap52|1700019F09Rik|4933417B11Rik|WDRPUH|Wdr16|-|11|11 B3|protein-coding	0.144	0.034	0.057	0.102	0.035	0.123	0.283	0.07	0.043	0
NM_025292	Synj2bp|AA409442|ARIP2|ActRIP4|D12Wsu118e|OMP25|-|12 D1|12 37.73 cM|protein-coding	2.386	2.669	4.615	4.501	2.118	1.868	2.416	2.809	2.735	2.58
NM_001160378	Fam46a|BAP014|D930050G01Rik|-|9|9 E3.1|protein-coding	5.752	5.813	1.93	0.899	10.936	8.299	3.652	3.479	22.141	21.075
NM_023343	Ilkap|0710007A14Rik|1600009O09Rik|PP2C-DELTA|-|1|1 D|protein-coding	27.944	28.454	30.807	36.868	61.769	51.249	35.235	42.057	24.84	24.926
NR_052011	Best2|Vmd2l1|-|8|8 C3|protein-coding	0.022	0.215	0.182	0.063	0.086	0.098	0.502	0.02	0.017	0.051
NM_001358478	Zcchc12|2810028A01Rik|AV136720|Sizn1|-|X|X A3.3|protein-coding	0.113	0.117	0.029	0.026	0.284	0.025	0.083	0.082	0.55	0.294
NM_011793	Banf1|Baf|Bcrp1|L2bp1/Baf|-|19|19 A|protein-coding	144.377	167.63	74.353	108.401	244.424	164.189	102.582	114.125	60.3	65.818
NM_019539	Cts7|CTS1|Epcs24|Epcs71|-|13|13 B2|protein-coding	0	0	0	0	0.025	0.036	0	0	0	0
NM_198662	9430007A20Rik|Aadacl4|Gm1034|-|4|4 E1|protein-coding	0	0	0.022	0	0	0.154	0.032	0.016	0	0
NM_001177755	Pfkfb3|E330010H22Rik|iPFK-2|uPFK-2|-|2|2 A1|protein-coding	10.511	9.262	4.446	2.582	3.771	3.829	5.363	4.733	5.794	5.485
NM_024432	Ubxn6|1200008L11Rik|2210415J11Rik|AU040909|Ubxd1|Ubxdc2|-|17|17 D|protein-coding	22.608	21.734	25.808	23.54	30.036	24.801	34.451	37.753	17.71	17.778
NM_001357907	U2af1|2010107D16Rik|-|17|17 B1|protein-coding	69.479	71.362	36.42	45.832	99.89	69.671	66.794	84.254	32.653	32.59
NM_013547	Hgd|Hgo|aku|-|16 B3|16 26.4 cM|protein-coding	0.057	0.074	0.018	0.099	0.089	0.128	0.091	0.052	0.11	0.04
NM_001282961	Ntrk2|GP145-TrkB/GP95-TrkB|Tkrb|trk-B|trkB|-|13 B1|13 31.2 cM|protein-coding	0.888	1.051	0.395	0.215	1.154	0.217	1.644	1.194	1.866	1.521
NR_144374	Ntan1|PNAA|PNAD|-|16 A1|16 9.64 cM|protein-coding	19.624	22.244	20.564	20.079	18.881	21.455	26.05	26.693	26.673	21.369
NR_144624	Polk|DINP|Dinb1|-|13|13 D1|protein-coding	2.488	2.414	3.962	5.122	2.353	4.071	4.469	5.657	2.331	2.75
NM_008707	Nmt1|AW536594|-|11|11 E1|protein-coding	37.549	38.695	25.941	27.253	29.582	23.968	29.963	32.528	19.911	20.316
NR_045711	4921515E04Rik|-|-|15|15 A2|ncRNA	0.011	0	0	0.024	0	0	0	0	0	0.02
NM_001362370	Kat5|AI839539|CPLA2|Htatip|Htatip1|PLIP|Tip55|Tip60|-|19|19 A|protein-coding	26.074	27.815	22.957	22.583	24.97	27.723	20.887	27.548	9.169	10.953
NM_011818	Gmcl1|2810049L19Rik|Btbd13|DIP|Gcl|Gcl-1|glc-1|mglc-1|-|6 D1|6 37.75 cM|protein-coding	7.549	8.6	9.275	11.98	6.436	6.338	8.019	9.719	7.409	7.347
NM_001358058	Slc38a4|1110012E16Rik|1700012A18Rik|Ata3|mATA3|mNAT3|-|15|15 F1|protein-coding	0.273	0.269	0.206	0.338	0.651	0.374	11.845	12.61	1.909	1.641
NM_178658	Ripor2|Fam65b|-|13|13 A3.1|protein-coding	0.015	0.064	0.01	0.045	0.06	0.138	0.099	0.063	0.137	0.129
NM_001199304	Atxn1|2900016G23Rik|Atx1|C85907|Gm10786|Sca1|-|13 A5|13 21.98 cM|protein-coding	2.741	2.338	2.815	2.199	1.369	1.554	2.199	2.434	2.432	2.629
NM_001077405	Nrp2|1110048P06Rik|Np-2|Np2|Npn-2|Npn2|-|1|1 C2|protein-coding	23.118	20.684	24.86	23.533	12.242	16.351	19.922	20.219	7.518	7.513
NM_001289641	Zfp180|2310040I01Rik|AI852378|D130011P11|HHZ168|-|7|7 A3|protein-coding	7.34	6.529	6.791	8.452	4.364	4.941	5.784	5.975	5.827	5.845
NR_111898	Nfatc2|AI607462|NF-ATc2|NF-ATp|NFAT1|NFAT1-D|Nfatp|-|2 H3|2 88.91 cM|protein-coding	0.237	0.288	0.528	0.752	0	0.046	0.075	0	0.048	0.038
NR_111924	Ccdc83|4930549K11Rik|4930554C01Rik|4932423M01Rik|-|7|7 E1|protein-coding	0	0.065	0.02	0	0.025	0.07	0.187	0	0	0
NM_133719	Metrn|1810034B16Rik|EyeLinc16|Hyrac|-|17|17 A3.3|protein-coding	33.944	36.357	15.254	26.489	60.93	38.922	21.08	22.793	14.325	15.903
NM_177766	Slc35e1|6030458H05|AA408278|-|8|8 B3.3|protein-coding	9.475	9.945	9.522	9.555	5.309	4.196	8.476	8.73	9.601	9.269
NM_146638	Olfr1151|MOR177-9|-|2|2 D|protein-coding	0	0	0	0	0	0	0.143	0	0	0.048
NR_130986	1810063I02Rik|-|-|11|11 B1.3|ncRNA	0	0	0	0	0	0	0	0	0	0
NM_001243073	Sema3a|Hsema-I|SEMA1|SemD|Semad|coll-1|-|5|5 A1|protein-coding	1.455	1.025	0.695	0.943	15.699	30.228	12.383	14.046	9.703	9
NM_019626	Cbln1|AI323299|-|8 C3|8 42.16 cM|protein-coding	0.021	0.054	0	0.036	0.032	0	0.114	0	0.112	0.038
NM_054077	Prelp|7330409J17Rik|SLRR2A|-|1 E4|1 58.02 cM|protein-coding	31.515	36.451	126.381	146.928	41.681	11.054	25.209	22.425	78.25	84.318
NM_175529	Leng9|9530024C23Rik|F630035L11Rik|-|7|7 A1|protein-coding	2.331	3.018	6.08	5.136	5.361	3.966	2.789	2.725	4.371	3.454
NM_001014974	Ttll4|4632407P03Rik|AI451681|mKIAA0173|-|1|1 C4|protein-coding	7.357	5.474	4.644	5.998	9.919	14.473	9.314	10.275	4.172	3.935
NM_001360120	Btrc|Beta-Trcp1|E3RS-IkappaB|E3RSIkappaB|FWD1|Fbw1a|HOS|SCF b-TRCP|Slimb|b-TrCP|beta-TrCP|-|19|19 C3|protein-coding	3.949	4.237	8.005	7.942	5.853	5.982	6.603	6.702	2.563	2.803
NM_001356449	Pcnp|1110018D06Rik|AI647035|-|16|16 C1.1|protein-coding	11.743	13.4	14.815	15.906	10.232	11.077	14.372	16.091	11.729	11.247
NR_155534	Gm16090|-|-|18 A2|18 11.44 cM|ncRNA	0	0.029	0	0.049	0	0	0.039	0	0	0
NM_001025311	St6galnac6|ST6GalNAcVI|Siat7f|-|2|2 B|protein-coding	16.846	16.855	19.637	17.216	21.387	18.904	16.253	16.796	17.586	18.018
NM_172727	Fam221a|D330028D13Rik|-|6|6 B2.3|protein-coding	0.162	0.191	0.741	0.469	1.143	1.474	0.36	0.199	0.312	0.526
NM_001039512	Ivns1abp|1190004M08Rik|1700126I16Rik|AA960440|HSPC068|ND1|NS-1|NS1-BP|Nd1-L|Nd1-S|mKIAA0850|-|1|1 G1|protein-coding	33.986	35.801	36.339	49.841	32.172	42.171	32.528	39.89	25.978	25.341
NM_001358904	Rbm10|E430039K10Rik|-|X|X A1.3|protein-coding	14.016	15.491	16.489	19.603	15.061	14.658	15.784	19.054	11.449	10.942
NM_022319	Clstn2|2900042C18Rik|AI448973|CSTN2|Cs2|Cst-2|mKIAA4134|-|9|9 E3.3|protein-coding	1.777	1.072	0.114	0.026	0.376	0.1	0.194	0.121	0.241	0.145
NM_001359946	Oasl1|7530414C13Rik|oasl9|-|5|5 F|protein-coding	6.438	7.968	6.453	7.305	49.096	45.514	1.848	1.699	4.938	6.273
NM_001361589	Urgcp|2010005J08Rik|9130001I21Rik|AW060359|Urg4|mKIAA1507|-|11|11 A1|protein-coding	7.744	7.235	8.771	11.113	7.3	5.263	7.45	7.776	7.055	6.423
NM_028933	Retreg3|1300010M03Rik|4933404C01Rik|AI551748|Fam134c|-|11|11 D|protein-coding	14.133	13.939	17.735	16.46	15.306	14.514	17.207	18.738	12.658	13.826
NM_133917	Mlxip|AW228700|Mir|bHLHe36|-|5|5 F|protein-coding	7.101	5.799	5.844	5.145	6.555	7.998	6.91	6.439	8.343	8.819
NM_010610	Kcnma1|5730414M22Rik|BKCa|MaxiK|Slo|Slo1|mSlo|mSlo1|-|14|14 A3|protein-coding	0.446	0.299	0.462	0.132	0.781	0.106	0.248	0.112	0.395	1.022
NM_027072	Plac8l1|1700009N18Rik|1700015M15Rik|-|18|18 B3|protein-coding	0	0.033	0	0	0	0.071	0.058	0	0	0
NM_173432	Pskh1|AW539964|E130013P03Rik|b2b1230Clo|-|8|8 D3|protein-coding	10.691	10.849	10.505	11.798	10.064	9.921	17.121	18.574	9.227	10.724
NM_053158	Mrpl1|2410002L03Rik|5830418D04Rik|AI462572|L1mt|-|5|5 E3|protein-coding	4.365	3.535	1.995	3.106	2.62	3.892	3.206	2.859	1.69	1.512
NM_028636	Man2c1|1110025H24Rik|-|9|9 B|protein-coding	14.147	13.263	26.628	25.553	26.653	23.385	15.649	18.414	19.104	19.364
NM_001302546	Cfap46|9330101J02Rik|E030019B06Rik|Gm170|Ttc40|-|7|7 F4|protein-coding	0	0.003	0.011	0.007	0.009	0.04	0.033	0.013	0.018	0.016
NM_023734	Pi16|1200009H11Rik|Cripi|PI-16|-|17|17 A3.3|protein-coding	263.479	256.729	56.554	82.691	181.911	37.953	131.894	144.085	501.598	424.469
NM_001359053	Cstf2|C630034J23Rik|Cstf64|mir-3112|-|X|X E3|protein-coding	16.09	15.343	6.926	9.704	5.622	7.591	7.987	8.384	4.626	4.294
NR_028592	Gm10069|-|-|6 F3|6|ncRNA	0.16	0.554	0.102	0.214	0.502	0.922	0.333	0.274	0.252	0.372
NM_008577	Slc3a2|4F2|4F2HC|AI314110|Cd98|Ly-10|Ly-m10|Ly10|Mdu1|Mgp-2hc|NACAE|-|19 A|19 5.44 cM|protein-coding	101.972	105.892	106.559	85.163	116.7	90.395	70.675	71.405	57.918	49.833
NR_027510	Lrrc57|2810002D13Rik|AA407405|-|2|2 E5|protein-coding	4.838	4.646	5.308	6.235	4.23	4.703	5.052	6.309	4.287	4.413
NM_021438	Fibp|2010004G08Rik|2010005N21Rik|3010027N18Rik|-|19|19 A|protein-coding	32.645	32.522	49.734	43.003	46.525	31.065	37.242	47.425	25.748	23.505
NM_146238	Gemin8|B130034M20Rik|B930082C09Rik|BC023488|gemin-8|-|X|X F5|protein-coding	3.926	4.356	4.411	5.437	1.692	1.773	5.07	6.121	2.057	1.884
NM_001359687	Ppfia2|5330438O12|B230207K17Rik|E130120L08Rik|mKIAA4112|-|10|10 D1|protein-coding	0.016	0.016	0.03	0	0.137	0.124	0.022	0.05	0.046	0.081
NR_029813	Mir124a-1|Mirn124a|Mirn124a-1|-|14|14 D1|ncRNA	0	0	0	0	0	0	0	0	0	0
NM_025863	Trim59|2310035M22Rik|2700022F13Rik|Mrf1|TSBF1|-|3|3 E1|protein-coding	5.298	6.172	14.743	20.376	0.922	0.907	5.32	5.662	5.008	6.242
NM_001360526	Fermt2|AA960555|Kindlin-2|Mig2|Plekhc1|-|14|14 C1|protein-coding	47.575	48.342	30.172	28.502	21.287	12.681	35.114	40.205	35.944	35.354
NM_001255994	Ubox5|1500010O06Rik|C330018L13Rik|Rnf37|UIP5|Ubce7ip5|Ube7ip5|-|2 F1|2|protein-coding	3.164	3.774	2.419	3.096	2.385	2.691	3.394	3.657	1.628	1.797
NM_001356573	Phf21b|A730032D07Rik|-|15|15 E2|protein-coding	2.703	2.655	2.274	2.873	3.101	4.533	2.929	3.405	0.827	0.968
NR_040658	Platr7|C330046G13Rik|-|10 C1|10|ncRNA	0.036	0.019	0	0.126	0.114	0.325	0.05	0	0	0
NM_171824	Pgbd5|2900019M05Rik|AI854313|-|8|8 E2|protein-coding	2.94	3.121	0.154	0.079	0.578	0.383	4.74	5.257	0	0.064
NM_024193	Nop56|2310044F10Rik|Nol5a|-|2|2 F1|protein-coding	98.659	91.755	46.318	54.208	69.144	86.648	91.234	112.975	48.12	42.377
NM_033605	Dach2|9430028N04Rik|-|X E1|X 49.13 cM|protein-coding	0	0.017	0.01	0	0.025	0	0.022	0.022	0.05	0.03
NM_207230	Olfr320|GA_x6K02T2NKPP-730312-729392|MOR285-4|MOR285-5|Olfr321-ps1|-|11|11 B1.3|protein-coding	0	0	0	0	0	0	0	0	0	0
NM_053146	Pcdhb21|Pcdhb18|PcdhbU|-|18|18 B3|protein-coding	0.196	0.147	0.65	0.65	0.391	0.319	0.913	0.792	0.502	0.529
NM_176922	Itga11|4732459H24Rik|-|9|9 B|protein-coding	6.149	4.92	4.913	2.074	8.594	1.793	4.107	3.521	11.153	13.478
NM_029546	Pwp2|6530411D08Rik|Pwp2h|wdp103|-|10 C1|10 39.72 cM|protein-coding	8.541	9.468	8.013	10.111	12.174	10.95	11.55	13.465	7.166	7.181
NM_001252439	D16Ertd472e|1700010I10Rik|2310009O17Rik|E330003K22Rik|Eurl|-|16 C3.1|16 45.36 cM|protein-coding	3.334	3.225	2.416	1.992	1.598	1.777	3.728	3.494	2.51	2.343
NM_001290669	Ttc21b|2410066K11Rik|Thm1|aln|mKIAA1992|-|2|2 C1.3|protein-coding	2.588	2.34	4.289	5.134	5.41	4.702	6.548	7.185	2.841	2.937
NM_001357018	Acox3|BI685180|EST-s59|PCOX|-|5|5 B3|protein-coding	3.288	3.66	8.57	7.025	4.655	4.75	4.278	4.409	4.967	4.497
NM_146507	Olfr944|MOR171-19|-|9|9 A5.1|protein-coding	0.052	0	0	0	0	0	0	0.094	0	0
NR_136934	Gm15511|-|-|9 C|9 38.58 cM|ncRNA	0.479	0.315	0.056	0.252	0.068	0.097	0.399	0.198	0.773	0.728
NM_001081400	1810013L24Rik|1110017P05Rik|3010002C02Rik|AA792997|AW124177|Gm19906|R74903|-|16|16 A1|protein-coding	15.724	14.379	18.379	13.22	8.018	10.331	12.674	11.494	10.152	10.378
NR_027618	Vps39|A230065P22Rik|AW743070|Vam6|Vam6P|mVam6|-|2|2 E5|protein-coding	8.924	9.082	9.815	9.79	8.04	6.905	10.599	12.109	6.759	6.405
NR_106056	Mir7088|Gm27577|mmu-mir-7088|-|9|9 F1|ncRNA	0	0	0	0	3.562	0	0	0	0	0
NM_173770	Fam69c|B230399E16Rik|-|18|18 E4|protein-coding	0.022	0.089	0.055	0.149	0.337	0.24	0.128	0.059	0.141	0.04
NR_040294	4930414N06Rik|-|-|19|19 C3|ncRNA	0.676	0.617	2.29	2.118	0.748	1.955	1.929	1.551	0.951	0.886
NM_011203	Ptpn12|P19-PTP|PTP-P19|PTP-PEST|PTPG1|-|5|5 A3|protein-coding	18.822	19.39	28.166	26.939	7.51	6.719	14.162	14.51	19.214	18.993
NR_003376	Gm7367|EG664849|-|7 B5|7|pseudo	28.616	28.575	24.316	20.122	13.373	6.869	15.408	18.073	15.79	15.078
NM_001093760	Trappc13|2410002O22Rik|2610524F24Rik|AI451892|AU017229|-|13|13 D1|protein-coding	8.212	9.905	11.007	13.081	7.844	8.698	8.316	9.143	7.952	8.041
NM_008116	Ggt1|CD224|GGT|GGT 1|GGT-1|Ggtp|dwg|-|10|10 C1|protein-coding	0.023	0.142	0.585	0.688	4.833	6.023	0.376	0.528	0.194	0.117
NM_010876	Ncf1|NCF-47K|NOXO2|Ncf-1|p47-phox|p47<phox>|p47phox|-|5 G2|5 74.47 cM|protein-coding	0.855	1.437	0.251	0.32	0.056	0.08	0.179	0.081	0.11	0.058
NM_001268286	Ptprc|B220|CD45R|Cd45|L-CA|Ly-5|Lyt-4|T200|loc|-|1 E4|1 60.73 cM|protein-coding	0.947	0.902	0.09	0.092	0.007	0.084	0.017	0.021	0.011	0.026
NM_001145100	Btbd18|Btbd18-ps|Gm13718|-|2 D|2|protein-coding	0.069	0.17	0.132	0.167	0.194	0.092	0.352	0.056	0.048	0.172
NM_001081051	D130043K22Rik|4930451E12Rik|Kiaa0319|-|13|13 A3.1|protein-coding	0.028	0.073	0.06	0.098	0.022	0.021	0.06	0	0.004	0.013
NM_001360768	Chst15|4631426J05Rik|BRAG|GalNAc4S-6ST|GalNAcS-6ST|MAd5|mKIAA0598|-|7|7 F3|protein-coding	3.093	2.616	0.578	0.377	1.636	0.283	4.746	4.634	7.684	7.533
NM_001033271	Tmem55b|BC039161|Pip4p1|-|14|14 C1|protein-coding	22.862	21.038	24.268	25.504	25.914	26.115	22.614	26.161	20.693	21.274
NM_028186	Nkd2|2210403L10Rik|AW212591|mNkd2|-|13|13 C1|protein-coding	5.671	4.868	3.65	1.759	3.034	0.579	2.565	1.968	1.976	2.306
NM_001012305	Slc39a12|AW046938|Gm731|-|2|2 A2|protein-coding	0	0.038	0.081	0.032	0	0	0	0.016	0.007	0.017
NM_152825	Usp45|3110003C05Rik|4930550B20Rik|AI843191|Gcap7|-|4|4 A3|protein-coding	3.522	3.697	3.545	3.838	1.789	3.884	2.863	3.682	2.892	3.241
NM_001033431	Nlrp12|Nalp12|PYPAF7|-|7|7 A1|protein-coding	0.061	0.058	0.143	0.233	0	0.137	0.118	0.01	0.043	0.031
NM_020604	Jph1|JP-1|Jp1|-|1|1 A3|protein-coding	0.312	0.198	0.245	0.332	1.269	3.147	0.391	0.155	0.19	0.201
NM_001360400	Ermard|2210404J11Rik|2410011O22Rik|AI448938|-|17|17 A2|protein-coding	1.289	1.222	2.463	2.522	3.461	3.734	1.868	2.684	2.012	1.841
NM_153559	Qsox2|BC030934|Qscn6l1|Soxn|-|2|2 A3|protein-coding	16.748	15.186	7.28	6.829	7.462	5.018	9.734	12.56	7.397	7.105
NM_001037916	Ccdc17|-|-|4|4 D1|protein-coding	0.158	0.326	0.591	0.914	0.324	0.244	0.411	0.705	0.702	0.665
NM_001163434	Hspa5|AL022860|AU019543|Bip|D2Wsu141e|D2Wsu17e|Grp78|Hsce70|SEZ-7|Sez7|baffled|mBiP|-|2 B|2 22.94 cM|protein-coding	495.993	460.915	511.357	445.024	289.409	287.885	529.722	410.649	474.843	413.507
NM_001359981	Spag1|tpis|-|15|15 B3.1|protein-coding	0.449	0.627	1.779	2.01	2.483	4.516	1.444	1.981	1.287	1.437
NM_001301854	Stk11|AA408040|Lkb1|Par-4|R75140|-|10|10 C1|protein-coding	38.142	42.612	70.461	72.819	69.349	68.202	46.877	54.317	38.382	39.354
NR_105029	LOC100862268|-|-|3 G2|ncRNA	0	0.027	0	0	0.289	0	0.048	0	0.01	0.024
NM_001361137	Gm18905|-|-|7|7 B3|protein-coding	0	0.018	0	0	0	0.078	0	0	0	0
NM_015829	Slc25a13|AI785475|Ctrn|-|6|6 A1|protein-coding	21.99	20.804	5.408	6.389	3.83	7.009	6.886	8.249	1.315	1.481
NR_130989	4930555B12Rik|-|-|X|X E1|ncRNA	0	0	0	0	0	0	0.079	0	0.067	0
NM_181470	Ltv1|2610020N02Rik|-|10|10 A2|protein-coding	28.391	29.562	14.154	15.942	13.476	19.336	16.941	21.403	12.498	11.952
NM_026598	Ebpl|5730442K12Rik|EBRP|-|14|14 D1|protein-coding	4.404	5.651	1.969	1.647	10.214	6.825	2.517	3.086	4.594	6.319
NR_028279	Pram1|AY665714|-|17|17 B1|protein-coding	0.149	0.099	0.682	0.963	0.685	0.786	0.663	0.541	0.461	0.525
NM_175937	Cpeb2|A630055H10Rik|Cpe-bp2|-|5|5 B3|protein-coding	2.888	2.217	3.353	3.021	0.5	0.895	0.873	0.63	1.96	1.741
NM_009758	Bmpr1a|1110037I22Rik|ALK-3|ALK3|AU045487|BMPR-1A|BMPR-IA|Bmpr|SKR5|-|14 B|14 20.81 cM|protein-coding	9.972	9.259	16.052	16.67	5.642	4.224	11.138	10.02	12.458	12.57
NM_001361926	Gpbp1|1700034P14Rik|AU019836|D230035M11Rik|Gpbp|mGPBP|-|13|13 D2.2|protein-coding	18.304	19.492	20.977	22.348	9.156	9.986	14.395	15.803	12.384	11.896
NR_029533	Mir30a|Mirn30a|mir-30a|mmu-mir-30a|-|1|1 A5|ncRNA	0	0	0	0.399	0	0	0	0	0	0
NM_008727	Npr1|AI893888|GC-A|NPR-A|NPRA|Pndr|-|3 F1|3 39.23 cM|protein-coding	5.01	5.552	3.899	3.5	13.606	14.713	5.931	6.495	9.253	8.102
NM_001359899	Rpl15|2510008H07Rik|-|14 A2|14|protein-coding	90.82	91.271	45.739	49.95	60.616	46.901	77.631	89.868	61.828	53.084
NM_001039648	Gm20767|-|-|13 D2.3|13|protein-coding	0	0	0	0.079	0	0	0	0	0	0
NR_132634	4930578C19Rik|-|-|X|X A1.3|protein-coding	0.014	0.036	0.053	0.016	0	0.185	0.107	0.069	0	0
NR_030566	Mir466f-1|Mirn466f-1|-|2 A1|2|ncRNA	0	0	0	0	0	0	0	0	0	0
NM_001161628	Efcab6|4931407K02Rik|4932408N08Rik|bM150J22.2|mKIAA1672|-|15|15 E1-E2|protein-coding	0.017	0.035	0.064	0.039	7.39	10.032	0.069	0	0	0.016
NR_151543	Gm7759|EG665725|-|1|1 A5|ncRNA	0.05	0	0.086	0	0	0.075	0	0.03	0.026	0.031
NM_008302	Hsp90ab1|90kDa|AL022974|C81438|Hsp84|Hsp84-1|Hsp90|Hspcb|-|17 B3|17 22.59 cM|protein-coding	1216.28	1186.3	1250.56	1391.88	913.78	962.198	1781.72	1772.89	497.262	510.094
NM_011207	Ptpn3|9530011I20Rik|PTP-H1|PTPCL|-|4 B3|4 31.66 cM|protein-coding	0.868	0.929	4.405	3.042	1.689	2.484	0.721	0.511	2.302	2.103
NR_105851	Mir30f|mmu-mir-30f|-|4|4 D2.2|ncRNA	0	0	0	0	0	0	0	0	0	0
NM_027800	Krtap2-4|5530401P19Rik|KAP2.4|KRTAP2.4|-|11|11 D|protein-coding	0	0	0	0	0	0	0	0	0	0
NM_001356494	Mrgbp|1600027N09Rik|AW060503|C80444|-|2|2 H4|protein-coding	13.438	14.593	13.061	12.677	25.733	27.633	10.198	12.801	8.845	8.16
NM_173418	Lrit2|A930010E21Rik|Lrrc22|-|14|14 B|protein-coding	0	0.018	0	0.06	0	0	0.063	0.016	0	0
NM_198621	Cct8l1|Gm443|-|5|5 B1|protein-coding	0	0	0.032	0.043	0	0	0	0	0.038	0.023
NR_106113	Mir7653|Gm27900|mmu-mir-7653|-|11|11 B5|ncRNA	6.434	7.071	15.448	13.51	22.705	19.782	9.204	13.864	7.758	5.602
NM_010144	Ephb4|AI042935|Htk|MDK2|Myk1|Tyro11|b2b2412Clo|-|5|5 G2|protein-coding	9.736	9.207	25.998	28.119	19.539	15.616	10.141	10.11	14.05	13.659
NM_001033439	Lrch1|4832412D13Rik|AI552548|AW215503|Chdc1|mKIAA1016|-|14|14 D3|protein-coding	1.509	1.593	10.802	11.98	2.795	2.856	1.848	1.691	3.66	3.262
NR_136889	Gm34637|-|-|12 A1.1|12|ncRNA	0	0	0	0	0	0	0.061	0	0	0
NM_001311099	Luc7l2|4930471C18Rik|AA522013|AU015269|CGI59|Cgi74|-|6|6 B1|protein-coding	41.171	39.779	37.31	31.666	33.098	43.658	41.577	50.322	26.597	25.62
NM_001286493	Spag11b|EG546038|Ep2c/h|Spag11c/h|-|8|8 A1.3|protein-coding	0	0	0	0	0	0	0.035	0	0	0
NM_001037848	Cnot2|2600016M12Rik|2810470K03Rik|AA537049|AA959607|AW557563|C79650|-|10|10 D2|protein-coding	6.308	4.697	5.991	8.927	1.259	1.282	6.467	7.595	4.177	3.621
NM_011399	Slc25a17|34kDa|47kDa|PMP34|Pmp47|-|15|15 E1|protein-coding	28.238	29.702	35.522	31.479	17.412	22.023	30.133	36.034	17.698	16.482
NM_001284198	Dnmt3l|D6Ertd14e|ecat7|-|10 C1|10 39.72 cM|protein-coding	1.014	1.599	0.319	0.193	3.077	2.491	1.538	1.388	3.375	3.49
NM_008360	Il18|Igif|Il-18|-|9 A5.3|9 27.75 cM|protein-coding	1.536	1.337	8.803	9.462	2.057	2.346	2.47	2.838	2.342	2.175
NR_130321	Mir466e|Mir466e-2|Mirn466e-2|mmu-mir-466e|-|2 A1|2|ncRNA	0	0	0	0	0	0	0	0	0	0
NM_146083	Srsf7|35kDa|9430065L19Rik|9G8|NX-96|Sfrs7|-|17|17 E3|protein-coding	51.351	56.779	51.686	60.307	69.021	74.649	58.743	76.624	33.317	32.759
NM_001360511	Slc4a7|E430014N10Rik|NBC3|NBCn1|NBCn1-G|Tg(Thy1-SNCA)12Mjff|-|14|14 A1|protein-coding	3.356	3.114	15.962	11.653	2.641	5.14	3.611	3.675	2.64	2.591
NM_001289692	Ntn5|Gm484|-|7|7 B3|protein-coding	2.547	3.079	0.536	0.166	3.132	3.155	0.263	0.076	0.554	0.666
NM_153169	Pnma3|-|-|X|X A7.3|protein-coding	0	0	0	0	0	0.032	0.078	0	0	0
NM_001272030	Arvcf|-|-|16 A3|16 11.37 cM|protein-coding	4.574	3.816	8.806	6.065	4.816	3.576	2.943	3.54	2.382	2.283
NM_001159374	Krt32|Ha3|Hka2|K32|Krt1-2|Krtha2|-|11 D|11 63.4 cM|protein-coding	0	0	0.019	0.05	0	0.065	0	0	0	0.067
NM_008272	Hoxc9|Hox-3.2|-|15 F3|15 58.04 cM|protein-coding	4.533	4.077	8.111	7.648	8.456	10.072	2.474	1.814	10.581	10.172
NM_001001490	Oxgr1|Cysltr3|Gm299|Gpr80|Gpr99|P2Y15|-|14|14 E4|protein-coding	0.019	0	0	0	0	0	0.006	0	0	0
NM_027096	Gpcpd1|2310004G06Rik|2310032D16Rik|AU015213|Gde5|Prei4|mKIAA1434|-|2 F2|2|protein-coding	4.831	5.319	4.207	3.413	4.055	5.796	3.592	3.716	3.728	3.348
NM_010016	Cd55|Daf|Daf-GPI|Daf1|GPI-DAF|-|1 E4|1 56.89 cM|protein-coding	11.127	13.596	1.727	0.986	3.076	1.005	6.122	8.437	22.578	19.54
NR_030499	Mir505|Mirn505|mir-505|mmu-mir-505|-|X A6|X|ncRNA	0	0	0	0	0	0	0	0	0	0
NM_001011835	Olfr1162|MOR174-14|-|2|2 D|protein-coding	0	0	0	0	0	0	0	0	0	0.095
NM_001253820	Tmem184b|2610507A11|4732495E13Rik|-|15|15 E1|protein-coding	66.011	68.253	63.307	65.167	34.824	24.533	67.183	71.485	40.774	44.554
NM_010302	Gna12|AI414047|AI504261|Galpha12|-|5 G2|5 79.3 cM|protein-coding	28.739	22.651	41.166	40.495	14.842	12.005	24.682	24.787	26.132	27.444
NM_001287261	Mst1r|CD136|CDw136|Fv-2|Fv2|PTK8|Ron|STK|-|9 59.07 cM|9 F1|protein-coding	10.125	10.541	1.333	0.705	5.554	1.753	3.044	3.274	12.873	11.387
NM_021532	Dact1|4921528D17Rik|AI115603|DAPPER|DAPPER1|FRODO|Frd1|Frodo1|MDpr1|MTNG3|THYEX3|-|12|12 C3|protein-coding	12.482	10.225	3.544	1.687	5.441	2.014	5.571	3.1	15.927	14.286
NM_001005230	Olfr1024|MOR197-1|-|2|2 D|protein-coding	0	0	0	0	0	0	0	0	0	0
NM_020255	Scand1|2310003H23Rik|Leap1|PGC-2|Ppargc2|-|2|2 H1|protein-coding	79.154	82.821	67.389	63.481	260.182	196.605	43.302	45.893	96.082	89.194
NM_007501	Neurod4|AI846749|ATH-3|Atoh3|MATH-3|Math3|bHLHa4|-|10 D3|10 77.81 cM|protein-coding	0	0	0	0	0	0	0	0	0	0
NM_030244	Ier5l|2610524G09Rik|-|2|2 B|protein-coding	35.744	38.026	172.227	121.181	108.027	83.769	52.881	58.27	70.233	63.11
NM_029981	Adamtsl2|A930008K15Rik|tcp-1|-|2|2 A3|protein-coding	0.39	0.449	1.822	1.545	3.806	0.988	0.199	0.116	0.364	0.724
NM_011145	Ppard|NUC-1|NUC1|Nr1c2|PPAR-beta|PPAR-delta|PPAR[b]|PPARdelta|Pparb|Pparb/d|-|17 A3.3|17 14.64 cM|protein-coding	55.93	53.761	17.306	18.977	19.947	19.458	36.336	38.833	17.454	16.933
NR_040404	Gm15417|-|-|3 F1|3|ncRNA	1.15	1.163	2.142	1.756	1.968	2.455	1.197	1.921	1.432	1.797
NM_009322	Tbr1|-|-|2 C1.3|2 35.56 cM|protein-coding	0.067	0.05	0.125	0.085	0.038	0	0.106	0.028	0.019	0.011
NM_001278219	Disp1|1190008H24Rik|DispA|-|1 H5|1|protein-coding	3.241	3.398	0.973	0.823	5.988	6.045	9.516	10.124	4.587	4.678
NM_199023	Lkaaear1|4930526D03Rik|Gm692|-|2|2 H4|protein-coding	0.102	0	0.044	0.433	0	0	0.653	0	0	0
NM_001146200	Pik3cg|5830428L06Rik|PI3Kgamma|p110gamma|-|12|12 A3|protein-coding	0.117	0.098	0.037	0.051	0.126	0.033	0.08	0.026	0.034	0.01
NM_010959	Oit3|EF-9|LZP|-|10|10 B4|protein-coding	0.348	0.406	0.537	0.672	0.028	0.04	0.22	0.21	0.172	0.05
NM_001256044	Hsf4|HSF 4|HSTF 4|HSTF4|ldis1|mHSF4|-|8|8 D3|protein-coding	6.316	5.745	0.554	0.363	1.382	0.401	4.948	6.746	3.906	3.384
NM_001142959	Bcl2l15|Bfk|Gm566|-|3|3 F2.2|protein-coding	0	0.034	0.042	0.076	0.155	0	0.211	0.478	0.153	0.184
NM_180588	Reep4|2700029E10Rik|-|14|14 D2|protein-coding	38.956	42.454	22.334	33.002	48.259	42.608	25.376	29.986	19.405	22.869
NM_001290372	Rgs20|2900073E09Rik|Rgsz1|-|1|1 A1|protein-coding	1.617	1.922	0.109	0.099	0.044	0.159	0.597	1.223	0.722	0.514
NM_001290548	Fubp3|A330051M14Rik|AV006371|FBP3|Marta2|-|2|2 B|protein-coding	22.323	22.411	24.71	24.293	10.5	16.615	20.389	23.791	15.053	13.5
NM_175663	Hist1h2ba|Th2b|-|13|13 A3.1|protein-coding	0.224	0.29	0	0	0	0	0.103	0	0	0.156
NR_029766	Mir148b|Mirn148b|mir-148b|-|15 F3|15|ncRNA	0	0	0	0	0	0	0.23	0	0	0
NR_153435	Rabggta|gm|-|14 C3|14 28.19 cM|protein-coding	14.835	15.253	10.425	11.301	26.126	23.186	7.849	9.146	11.181	10.737
NM_147053	Olfr582|MOR30-3|-|7|7 E3|protein-coding	0	0	0	0	0	0	0	0	0.019	0
NM_030051	Gsto2|1700020F09Rik|4930425C18Rik|GSTO 2-2|-|19|19 D1|protein-coding	0.6	0.4	0.966	0.829	1.639	2.12	2.267	2.458	1.284	1.114
NM_024444	Cyp4f18|1810054N16Rik|Cyp4f3|Cypf18|-|8|8 B3.3|protein-coding	0.558	0.414	0.147	0.083	1.503	1.567	0.131	0.065	0	0
NM_011015	Orc1|AA545195|MmORC1|Orc1l|-|4|4 C7|protein-coding	3.16	3.227	1.125	1.317	3.54	4.164	1.734	1.858	1.107	1.265
NM_011701	Vim|-|-|2 A1|2 10.04 cM|protein-coding	1697.91	1848.06	1446.81	1361.69	1362.13	990.787	2027.71	2094.28	1458.53	1414.58
NM_144923	Blvrb|-|-|7|7 A3|protein-coding	35.688	40.894	30.463	31.078	88.693	72.688	27.084	31.993	31.837	32.7
NM_001291249	Cpsf4|30kDa|C79664|-|5|5 G2|protein-coding	16.847	17.013	16.745	19.105	53.506	51.194	18.989	22.34	20.687	20.317
NM_001311159	Fbxw14|AU045528|E330009N23Rik|Fbx12|Fbxo12|-|9|9 F2|protein-coding	0	0.019	0.046	0	0	0	0.017	0.016	0.028	0.017
NM_001357223	Dusp26|2310043K02Rik|Skrp3|-|8|8 A3|protein-coding	0	0.033	0.142	0	0.15	0.569	0.073	0	0	0.015
NM_146102	Afap1l2|AU041783|C86904|mKIAA1914|-|19|19 D2|protein-coding	1.545	1.685	1.02	0.489	3.142	1.255	3.818	3.433	2.1	1.839
NM_025931	Ift27|2600013G09Rik|Rabl4|-|15|15 E1|protein-coding	12.005	12.962	13.588	12.209	24.06	14.924	16.616	19.145	10.135	11.082
NR_045059	4930431P03Rik|-|-|14|14 C1|ncRNA	0	0	0.014	0.025	0	0.119	0.039	0.029	0.139	0.03
NM_001081283	Tmem28|EG620592|Fam155b|Tnen28|-|X|X C3|protein-coding	0.017	0.265	0	0.04	0	0.038	0.282	0.124	0.158	0.143
NR_152786	Gm33619|-|-|10 A3|10|ncRNA	0	0	0.052	0	0	0	0	0	0	0
NM_001243150	Gm13286|-|-|4|4 C4|protein-coding	0	0	0	0	0	0	0.162	0	0	0
NM_001034894	Foxr2|EG436240|Foxn6|-|X|X F3|protein-coding	0	0.016	0	0.017	0.024	0.101	0	0.014	0	0
NM_001281829	Phyhd1|-|-|2|2 B|protein-coding	3.329	5.364	20.369	21.049	7.124	3.454	4.226	4.571	17.882	14.535
NM_178620	Mfsd11|2600014M03Rik|-|11|11 E2|protein-coding	6.489	7.306	11.482	11.757	17.147	14.335	9.455	9.137	8.623	9.144
NM_001290741	Cnot6|CCR4|-|11|11 B1.2|protein-coding	15.403	16.815	16.667	18.526	9.045	12.846	11.393	13.569	11.018	10.371
NM_134173	Vmn1r24|V1rc18|-|6|6 B3|protein-coding	0	0	0	0	0.085	0.121	0	0	0	0
NM_012028	St6galnac5|AI851940|Siat7e|-|3|3 H3|protein-coding	0.533	0.313	0.31	0.112	0.209	0.244	1.009	0.418	3.384	2.711
NR_040381	Rbm46os|4930444E23Rik|4930564K09Rik|Lratos|-|3|3 E3|ncRNA	0	0	0.019	0.034	0.023	0.033	0.068	0	0	0
NM_175293	D630023F18Rik|AI314969|-|1|1 C2|protein-coding	0.022	0	0.028	0.038	0.035	0.074	0.02	0.11	0	0.01
NM_172597	Txndc16|5730420B22Rik|C77647|-|14|14 C1|protein-coding	1.973	1.775	0.773	0.305	3.825	3.181	1.346	0.933	3.308	4.348
NM_001305798	Midn|3000003C15Rik|-|10|10 C1|protein-coding	41.75	38.411	118.979	76.283	20.161	23.672	41.695	43.059	37.106	34.13
NM_001168274	Gsdmc2|9130023H10|AI987692|-|15|15 D1|protein-coding	0	0	0	0.012	0	0.023	0.01	0	0	0
NR_131141	Gm6093|EG619715|-|13|13 A3.3|ncRNA	5.407	5.06	6.408	12.811	0.841	0.225	0.972	1.338	3.345	3.797
NM_001360384	Pak7|2900083L08Rik|PAK-5|PAK-7|Pak5|-|2|2 F3|protein-coding	0	0	0	0.012	0.031	0.168	0.037	0	0.008	0.019
NM_001357401	Suco|4732491B11|AI848100|AU016931|Opt|-|1|1 H2.1|protein-coding	5.96	5.395	5.37	5.249	2.481	3.143	4.719	4.298	4.484	4.005
NM_001164156	Mcrs1|C78274|ICP22BP|MSP58|P78|-|15|15 F1|protein-coding	36.777	37.952	30.999	31.578	35.141	25.278	27.363	27.916	16.695	15.082
NR_037689	Gm1968|-|-|16|16 B2|ncRNA	0.025	0.051	0.222	0.143	0	0.332	0.023	0	0.019	0.046
NR_130324	Mir669f|Mirn669f|mmu-mir-669f|-|2 A1|2 8.22 cM|ncRNA	0	0	0	0	0	0	0	0	0	0
NM_023160	Nat8f1|1110002I11Rik|AI266962|Cml1|-|6|6 C3|protein-coding	0.743	0.743	1.197	1.416	4.998	1.982	1.733	1.826	1.368	2.07
NM_009521	Wnt3|Int-4|Wnt-3|-|11 E1|11 67.5 cM|protein-coding	0.016	0.064	0.08	0.072	0	0.035	0.114	0.014	0.012	0
NM_146463	Olfr1204|MOR232-6|-|2|2 E1|protein-coding	0	0	0	0.06	0	0	0	0	0.02	0
NR_136908	Adam18|Adam27|Dtgn3|Tmdc3|tMDCIII|-|8|8 A2|protein-coding	0	0	0	0.012	0	0.258	0	0	0	0
NM_001358584	Sybu|Golsyn|-|15|15 B3.2|protein-coding	0.099	0.065	13.376	10.713	1.145	1.532	0.429	0.294	0.355	0.243
NM_134091	Sgsm3|1810012I01Rik|AI428557|BB175482|Cip85|R75178|RUSC3|Rutbc3|-|15|15 E1|protein-coding	12.621	12.138	17.292	14.403	13.683	12.775	10.29	11.943	5.424	5.276
NM_001361596	Hdac5|AI426555|Hdac4|mHDA1|mKIAA0600|-|11|11 D|protein-coding	28.364	26.705	31.771	29.169	21.271	19.105	33.715	33.512	29.644	25.702
NM_001311143	Xpo6|2610005L19Rik|AL022631|C230091E20Rik|R75304|Ranbp20|exp6|mKIAA0370|-|7|7 F3|protein-coding	23.974	24.442	20.749	21.585	14.51	14.878	21.869	21.774	14.083	14.882
NR_027372	Arhgap1|B230365D05Rik|C76222|Cdc42GAP|p50rhoGAP|-|2|2 E1|protein-coding	25.722	27.687	28.38	27.463	24.843	18.789	30.644	31.026	26.704	27.293
NM_023331	Mrpl46|3110052F15Rik|C15orf4|C80107|LIECG2|P2ECSL|-|7|7 D2|protein-coding	16.581	20.223	8.033	8.552	13.242	8.702	8.788	9.629	6.207	7.601
NM_008807	Tulp2|Pdet|-|7|7 B3|protein-coding	0.551	0.641	0.159	0.032	1.037	0.985	0.164	0.025	0.032	0.102
NM_001359737	Sept7|Cdc10|E430034N22|-|9|9 A4|protein-coding	52.906	55.465	40.793	46.285	25.872	24.378	42.362	50.371	49.385	45.458
NM_001360585	Rps24|-|-|14|14 A3|protein-coding	158.278	170.769	62.846	71.862	154.674	130.399	147.981	159.026	133.644	128.08
NM_028603	Zbtb8a|2410081M15Rik|AI480941|-|4|4 D2.2|protein-coding	1.205	1.426	5.214	4.503	3.542	4.249	1.501	1.172	4.852	3.51
NR_045187	4833417C18Rik|-|-|11|11 D|ncRNA	0.421	0.493	0.422	0.509	1.149	2.089	0.352	0.366	0.184	0.136
NM_138313	Bmf|AW260063|AW411872|-|2|2 E5|protein-coding	2.052	1.702	10.974	13.318	4.295	5.262	3.132	2.697	0.944	1.257
NM_001304965	Pou6f1|2310038G18Rik|C79593|Emb|cns-1|-|15 F1|15 56.35 cM|protein-coding	2.359	2.137	5.172	2.925	5.27	5.679	1.874	1.644	3.845	4.282
NM_001290536	Otud5|AA407879|AI553596|BB114028|DUBA|DXImx46e|Sfc7|-|X A1.1|X 3.54 cM|protein-coding	19.463	19.008	25.517	27.543	24.925	29.152	14.591	15.288	19.168	20.19
NM_011597	Tjp2|ZO-2|-|19|19 B|protein-coding	12.201	10.772	21.322	25.608	4.237	5.661	6.11	6.489	3.931	4.492
NM_001359120	Plp1|DM20|Plp|jimpy|jp|msd|rsh|-|X F1|X 59.1 cM|protein-coding	0.145	0.273	0.398	0.413	1.15	1.507	0.321	0.54	0.291	0.374
NR_110452	Crnde|4933436C20Rik|-|8|8 C5|ncRNA	2.071	2.802	0.495	0.554	11.067	12.317	3.501	4.357	2.284	1.987
NM_001356438	Dph6|5730421E18Rik|Atpbd4|-|2|2 E4|protein-coding	6.538	6.744	5.224	6.594	4.211	4.152	5.778	7.046	4.588	4.024
NM_175440	Prss27|CAPH2|Mpn|marapsin|-|17 A3.3|17 12.21 cM|protein-coding	0.338	0.372	0.217	0.245	0.099	0.142	0.426	0.096	0.065	0.196
NM_153806	Dnttip2|4930588M11Rik|AA408582|AU014960|HSU15552|-|3|3 G1|protein-coding	23.162	24.351	12.97	14.162	16.534	23.955	18.076	20.116	11.301	11.214
NM_198106	Slc9c1|Gm610|NHE-10|Slc9a10|sNHE|spermNHE|-|16|16 B5|protein-coding	0	0.006	0.016	0.007	0.01	0.084	0	0.04	0	0.006
NM_001290815	Ablim1|2210411C18Rik|2610209L21Rik|4833406P10Rik|9330196J19Rik|AV079770|AW060987|AW215784|Limab1|mKIAA0059|-|19 D2|19 52.09 cM|protein-coding	4.811	4.611	23.284	20.333	2.203	1.258	2.703	3.379	6.695	5.171
NM_001081163	Chsy1|mKIAA0990|-|7|7 C|protein-coding	27.311	26.26	24.044	20.814	7.63	5.989	16.862	17.55	17.741	17.048
NM_019773	Rab9|2410064E05Rik|AI195561|Rab9a|Sid6061p|-|X|X F5|protein-coding	21.303	22.966	10.149	9.666	8.995	7.889	13.226	13.137	13.072	12.75
NM_001163035	Enoph1|2310057D15Rik|BB183658|C81437|-|5|5 E4|protein-coding	19.949	20.121	12.75	14.242	11.151	9.679	9.658	12.169	10.275	10.272
NM_001159561	P2rx6|P2rxl1|P2x6|P2xm|-|16|16 A3|protein-coding	0.129	0.055	3.512	1.676	0.319	0.287	0.157	0.418	0.198	0.269
NM_001357299	Tgfbrap1|3110018K12Rik|AU024090|AU042859|AW742551|Trap1|-|1|1 B|protein-coding	6.482	6.055	7.688	8.606	5.888	7.147	6.033	7.131	5.397	6.099
NM_011258	Rfc1|140kDa|Alp145|RFC140|Recc1|-|5 C3.1|5 33.61 cM|protein-coding	15.553	13.315	12.653	15.051	9.482	11.496	10.967	12.631	7.773	7.368
NR_155419	Gm35496|-|-|15 A2|15|ncRNA	0	0	0	0	0	0	0.042	0	0	0
NM_001357891	Ctns|AI195360|AW049661|-|11|11 B4|protein-coding	4.701	4.77	7.125	7.168	8.755	10.113	4.353	4.128	3.765	3.796
NM_001305227	4930444P10Rik|-|-|1|1 A3|protein-coding	0.013	0.041	0.084	0.381	0.082	0	0.18	0.048	0.02	0.146
NM_001358939	Bclaf3|2310067E24Rik|A830080D01Rik|Gm1146|-|X|X F4|protein-coding	3.646	3.115	3.247	3.906	2.859	6.379	2.691	2.791	3.114	2.623
NM_011215	Ptprn2|4930425H11Rik|IA2beta|PTP-NP|Phol|mKIAA0387|phogrin|-|12 F2|12 62.65 cM|protein-coding	0	0	0.007	0.06	0.016	0	0.261	0.174	0.036	0.005
NM_053090	Fam126a|AB030242|Drctnnb1a|-|5|5 A3|protein-coding	7.721	8.149	18.375	18.725	5.085	5.604	6.222	6.678	5.288	5.494
NM_001085383	Anxa9|1110003P15Rik|2310069F17Rik|-|3|3 F2.1|protein-coding	2.375	3.262	2.127	1.91	4.071	5.746	2.21	2.237	1.673	1.832
NM_009785	Cacna2d3|Cacnad3|alapha2delta3|-|14|14 A3|protein-coding	0.139	0.143	0.051	0.031	0.104	0.074	0.024	0.006	0.015	0.055
NM_001309445	Zcchc4|4930449I23Rik|-|5|5 C1|protein-coding	4.69	4.493	5.017	6.691	6.463	8.579	6.273	7.643	3.212	3.234
NM_153576	Cxcl17|VCC-1|Vcc1|-|7|7 A3|protein-coding	0.096	0.066	0.082	0.222	0.1	0.286	0.293	0.319	0	0.03
NM_018737	Ctps2|A830031M15Rik|AI326475|Ctpsh|-|X|X F4|protein-coding	6.335	7.116	9.076	8.723	3.615	3.178	6.275	6.631	4.133	4.414
NM_080289	Grhpr|1110059D05Rik|6430629L09Rik|Glxr|-|4|4 B1|protein-coding	34.541	37.433	18.707	18.817	45.081	31.818	21.567	26.785	12.345	11.54
NR_110477	Gm12338|-|-|11|11 B5|pseudo	1.031	0.896	1.056	0.717	1.294	1.476	0.793	0.823	2.292	1.686
NM_027919	Tha1|1300017K07Rik|GLY1|-|11|11 E2|protein-coding	3.558	4.511	5.619	6.992	8.969	6.423	3.571	4.973	7.8	5.446
NM_001001185	BC048507|-|-|13|13 B3|protein-coding	0	0	0	0.094	0.064	0	0	0	0.063	0
NM_183140	Zfp691|6430544H17Rik|Znf691|-|4|4 D2.1|protein-coding	1.304	1.338	2.12	2.122	3.716	3.91	1.857	2.713	2.587	3.065
NR_045298	2900009J06Rik|-|-|1|1 E3|ncRNA	0	0.324	0.535	0.303	0.246	0	2.008	1.658	0.161	0.194
NM_027981	2310002L09Rik|2310003M01Rik|AV083437|-|4|4 C3|protein-coding	0	0	0	0.058	0.02	0	0.023	0	0	0.023
NM_011781	Adam25|-|-|8|8 A4|protein-coding	0	0	0.024	0.021	0	0.041	0	0	0	0.034
NM_176963	Galm|A530057M15Rik|AU015645|AU020959|-|17|17 E3|protein-coding	4.09	4.632	0.58	1.175	1.608	1.761	0.771	0.675	2.124	1.844
NM_001080550	Wfdc8|Gm706|-|2|2 H3|protein-coding	0.01	0.039	0	0.011	0	0	0	0	0.022	0.009
NR_126084	4930524B17Rik|-|-|6|6 A2|ncRNA	0	0.027	0	0	0	0	0	0	0.01	0
NM_001302448	Rnf10|AA675014|RIE2|mKIAA0262|-|5 F|5 56.01 cM|protein-coding	61.484	62.654	95.27	103.255	62.897	58.411	63.343	63.315	69.88	63.892
NM_001359918	Rpap2|AW060207|-|5|5 E5-F|protein-coding	3.981	3.505	5.92	5.368	5.138	6.618	5.392	5.769	2.284	2.398
NR_151523	Gm26641|-|-|1 H3|1|ncRNA	0.076	0.052	0	0.234	0	0.339	0.323	0.092	0.039	0
NM_024239	Stambp|5330424L14Rik|5730422L11Rik|AW107289|Amsh|mKIAA4198|-|6|6 C3|protein-coding	8.088	7.911	7.792	8.118	5.592	4.326	7.415	9.195	6.268	5.14
NM_027221	Krtcap3|2010001C09Rik|AW321088|Kcp3|-|5|5 B1|protein-coding	0.485	0.418	5.414	6.395	3.041	3.553	1.948	2.052	2.328	2.676
NM_198110	Gnl3l|BC020354|-|X|X F3|protein-coding	12.39	11.438	9.264	11.217	5.849	9.948	8.824	9.411	6.334	6.157
NM_145488	Pex6|AI132582|D130055I09Rik|mKIAA4177|-|17|17 C|protein-coding	9.74	9.987	28.739	32.696	46.62	42.655	30.749	33.678	20.833	21.078
NM_001357332	Adgrf5|8430401C09Rik|9330185D23|AI528491|Gpr116|mKIAA0758|-|17|17 B3|protein-coding	2.788	2.669	15.4	23.322	4.881	1.284	2.875	3.411	2.463	2.001
NM_001256073	Scgb1b3|Abpa21|Abpa3|EG384585|Gm5325|-|7|7 B1|protein-coding	0	0	0	0.068	0	0	0	0	0	0
NR_130315	Tmem238l|9130409J20Rik|-|11|11 B3|ncRNA	0	0	0.047	0	0.029	0.041	0	0	0	0
NR_034052	Snora2b|MBI-137|-|15 F1|15|snoRNA	0.217	0.899	2.227	0.755	1.023	0	0.597	1.183	2.181	1.009
NM_001349694	Snrpn|2410045I01Rik|HCERN3|Peg4|SMN|sm-D|snRNP-N|-|7 B5|7 34.04 cM|protein-coding	0.729	0.706	0.407	0.164	3.155	2.104	3.533	3.255	1.353	1.344
NM_001360266	Ndrg2|AI182517|AU040374|Ndr2|SYLD|-|14|14 C1|protein-coding	9.48	8.942	3.324	2.055	8.659	1.287	8.098	8.632	7.035	8.423
NM_001081033	Pde11a|6330414F14Rik|A630086N24Rik|Gm350|PDE11A1|-|2|2 C3|protein-coding	0.546	0.38	0.098	0.03	0.08	0.057	0.36	0.325	0.092	0.127
NM_001357562	Csrnp1|4931429D10Rik|Axud1|CSRNP-1|URAX1|taip-3|-|9|9 F4|protein-coding	67.365	64.543	97.828	26.009	8.515	5.266	50.501	15.798	12.785	10.196
NM_012055	Asns|-|-|6|6 A1|protein-coding	73.838	74.735	7.219	13.837	36.456	39.737	26.985	28.378	41.085	35.506
NR_030560	Mir465b-1|Mir465-1|Mirn465b-1|-|X A7.1|X|ncRNA	0	0	0	0	0	0	0	0	0	0
NM_001177416	Epp13|EG627821|Eddm13|Gm6792|-|7|7 A1|protein-coding	0	0.027	0.034	0.031	0.207	0	0.145	0	0	0
NM_001080932	Foxk2|1110054H05Rik|5730434B08Rik|6230415M23Rik|ILF|Ilf1|-|11|11 E2|protein-coding	21.332	20.77	21.77	22.713	7.891	7.865	24.755	25.343	13.28	12.475
NM_029884	Hgsnat|9430010M12Rik|AW208455|D8Ertd354e|Tmem76|-|8 A2|8 14.22 cM|protein-coding	22.187	23.669	17.22	16.283	16.893	16.577	13.051	12.357	15.133	12.22
NM_001285470	Steap2|4921538B17Rik|AI930049|AW045895|IPCA-1|IPCA1|PCANAP1|STAMP1|STMP|-|5|5 A1|protein-coding	5.508	6.566	9.531	12.223	3.681	5.105	9.288	9.581	12.656	11.751
NM_053186	Cnnm3|Acdp3|Clp3|mACDP3|-|1 B|1 15.3 cM|protein-coding	3.255	3.135	6.016	7.864	4.206	4.373	5.767	6.814	4.7	4.117
NM_001035245	Trpm3|6330504P12Rik|9330180E14|AU018608|B930001P07Rik|LTRPC3|MLSN2|-|19|19 B|protein-coding	0	0.031	0	0	0	0.067	0.055	0.014	0	0
NR_027710	Ppargc1a|A830037N07Rik|Gm11133|PGC-1|PPARGC-1-alpha|Pgc-1alpha|Pgc1|Pgco1|Ppargc1|-|5|5 C1|protein-coding	0.007	0.008	0.272	0.129	0.198	0.383	0.024	0.01	0.052	0.031
NM_001310666	Zmiz1|BC065120|E330020C23|Gm10397|I920194n01|Rai17|Zimp10|-|14|14 A3|protein-coding	32.517	29.835	68.736	64.171	12.759	16.105	54.332	53.104	23.643	21.175
NM_011127	Prrx1|A230024N07Rik|AA755424|AI385634|AI843499|K-2|Pmx|Pmx1|Prx1|mHox|-|1 H2.1|1 70.53 cM|protein-coding	37.621	36.381	6.349	3.644	12.33	6.791	47.284	50.639	55.895	51.635
NM_175498	Pnma2|A830049P17Rik|mKIAA0883|-|14|14 D1|protein-coding	0.011	0	0	0	0.017	0	0.489	0.534	0	0.02
NM_145684	Alox12e|12-LOX|8-LOX|AW259591|Alox12-ps1|Alox12-ps2|Aloxe|e-LOX1|-|11 B3|11 42.99 cM|protein-coding	0	0	0.107	0.121	0.016	0	0.211	0.085	0	0
NM_145828	Xylt2|E030002B02Rik|XT-II|XT2|xylT-II|-|11|11 D|protein-coding	10.576	8.889	11.929	11.931	15.953	13.144	15.503	17.308	11.256	9.704
NM_009234	Sox11|1110038H03Rik|6230403H02Rik|AI836553|end1|-|12|12 A2|protein-coding	0.114	0.171	0.044	0.033	0.054	0.038	0.515	0.326	0.225	0.159
NM_001113391	Cd247|4930549J05Rik|A430104F18Rik|AW552088|Cd3|Cd3-eta|Cd3-zeta|Cd3h|Cd3z|Cd3zeta|T3z|Tcrk|Tcrz|-|1 H2.3|1 73.14 cM|protein-coding	0.086	0.03	0	0	0	0	0.04	0.078	0	0
NM_001011828	Olfr304|MOR219-3P|-|7|7 D3|protein-coding	0	0	0	0	0	0	0	0	0	0
NM_001309645	Borcs8|2310045N01Rik|Mef2bnb|-|8|8 B3.3|protein-coding	12.362	11.194	10.68	12.825	16.001	10.879	10.476	12.499	10.881	11.896
NM_007769	Dmbt1|CRP|CRP-[a]|CRP-[b]|Crpd|DBMT1|gp300|p80|-|7|7 F3|protein-coding	0.082	0.113	0.165	0.054	0.037	0.061	0.275	0.092	0	0
NM_173737	Hmces|8430410A17Rik|C85376|-|6|6 D1|protein-coding	22.144	25.883	16.089	19.614	32.86	33.266	17.507	21.608	10.549	9.185
NM_078478	Ghitm|1010001P14Rik|C77840|MICS1|PTD010|Tmbim5|-|14 B|14 21.29 cM|protein-coding	44.707	47.496	40.663	44.863	30.989	32.102	42.354	46.291	45.109	39.879
NM_173048	Gga3|C230037M19Rik|mKIAA0154|-|11|11 E2|protein-coding	8.671	8.784	11.44	11.96	16.502	19.948	14.145	17.383	8.873	9.057
NR_045917	Gm15008|-|-|X A3.3|X 21.32 cM|ncRNA	0	0.109	0.136	0.061	0.249	0.828	0.242	0.048	0.041	0.098
NM_175554	Clspn|B130025E01|C85083|E130314M08Rik|-|4|4 D2.2|protein-coding	5.036	5.068	3.075	4.581	3.56	4.313	4.343	4.366	2.548	2.266
NM_146376	Olfr323|MOR107-1|-|11|11 B1.3|protein-coding	0	0.051	0	0	0	0	0	0	0	0
NM_001109914	Apold1|Gm1075|-|6|6 G1|protein-coding	3.399	4.71	0.499	0.307	4.465	1.349	2.472	3.143	2.793	1.476
NM_001146001	Pdzk1|1700023D20Rik|2610507N21Rik|4921513F16Rik|AI267131|AI314638|AL022680|D3Ertd537e|NHERF-3|Pdzd1|mPDZK1|naPi-Cap1|-|3|3 F2.1|protein-coding	0.562	0.613	0.995	1.386	1.331	1.166	0.73	0.723	0.757	0.731
NR_040328	4833419F23Rik|-|-|18|18 A1|ncRNA	1.101	0.825	0.106	0.096	0.69	0.492	0.579	0.275	1.401	0.818
NM_026324	Kirrel3|1500010O20Rik|2900036G11Rik|NEPH2|SST4|mKIAA1867|-|9|9 A4|protein-coding	0.098	0.075	49.317	59.09	0.154	0.044	0.144	0.166	0.096	0.11
NM_001040137	Pdzd9|4930408O21Rik|-|7|7 F2|protein-coding	0.292	0.378	0.351	0.508	0.201	0.653	0.217	0.066	0.423	0.356
NM_007776	Crygd|Aey4|Cryg-1|DGcry-1|Lop12|-|1 C2|1 32.8 cM|protein-coding	0	0	0	0	0.24	0.171	0	0	0	0
NM_011961	Plod2|D530025C14Rik|LH2|Plod-2|-|9 E3.3|9 48.4 cM|protein-coding	20.417	24.357	19.719	14.958	28.587	39.343	88.077	100.324	40.038	42.403
NM_019429	Prss16|AI448615|TSSP|-|13 A3.1|13 8.12 cM|protein-coding	0.034	0.023	0.275	0.824	3.823	5.173	0.165	0.133	0.105	0.084
NM_001038625	Sertad2|AB041541|AU021878|Kiaa0127|MNCb-1504|SEI-2|Sei2|TRIP-Br2|mKIAA0127|-|11|11 A3.1|protein-coding	13.502	13.236	11.736	10.481	3.657	4.461	7.558	7.839	5.274	5.035
NM_019759	Dpt|1810032B19Rik|5033416F05Rik|EQ-1|Eq1|-|1|1 H2.2|protein-coding	128.128	153.388	73.924	33.046	130.358	24.287	163.624	175.696	243.788	249.5
NR_152725	Tmem29|2700081K05Rik|6330540D07Rik|CXorf44-like|-|X|X F3|protein-coding	4.498	4.88	4.886	4.463	7.805	7.377	4.252	5.1	5.007	6.06
NM_001285419	Bdnf|-|-|2 E3|2 56.63 cM|protein-coding	0.188	0.259	15.476	13.522	1.661	2.031	5.942	7.304	3.414	3.096
NM_134116	Gpsm3|AA960287|AGS4|-|17|17 B1|protein-coding	10.991	13.271	4.737	4.202	17.095	7.869	40.709	47.545	18.523	20.583
NM_001252531	Slco2b1|AI060904|AI852653|OATP-B|Slc21a9|-|7|7 E1|protein-coding	0.809	0.76	0.569	0.233	1.253	0.473	0.91	0.758	0.473	0.422
NM_001161456	Cbfb|AI893578|PEA2|PEBP2b|Pebp2|Pebpb2|-|8 D3|8 53.04 cM|protein-coding	45.354	46.056	36.171	37.386	24.916	35.817	30.026	32.073	29.936	31.006
NR_039547	Mir3966|mmu-mir-3966|mu-mir-3966|-|10 C3|10 50.25 cM|ncRNA	0	0	0	0	0	0	0	0	0	0
NR_028532	Snord71|MBII-239|-|8 D3|8|snoRNA	1.149	0	0	0.887	2.403	0	0	1.39	0.591	1.067
NM_001362334	Celf4|A230070D14Rik|BRUNOL-4|Brul4|Brunol4|C130060B05Rik|-|18|18 A2|protein-coding	4.187	4.3	0.278	0.098	4.476	4.938	4.424	4.959	0.964	0.684
NM_001104541	Vmn2r92|EG627111|-|17|17 A3.2|protein-coding	0	0	0	0.011	0	0	0	0	0	0
NM_001359302	Ilvbl|5830463I21|AI415009|-|10 C1|10 39.72 cM|protein-coding	6.952	5.265	16.495	14.175	26.178	23.943	12.976	14.294	9.053	8.786
NM_001357236	Anapc10|1500026N15Rik|A830003M23Rik|APC10|-|8 C1|8 37.79 cM|protein-coding	2.625	2.982	2.176	2.5	3.018	2.459	2.067	2.525	1.961	2.182
NM_146954	Olfr535|MOR253-7|-|7|7 F4|protein-coding	0	0	0	0	0	0	0	0	0	0
NM_146916	Olfr1346|MOR103-6|-|7|7 A1|protein-coding	0	0	0	0.149	0	0	0	0	0	0
NM_008494	Lfng|AW061165|-|5 G2|5 79.15 cM|protein-coding	6.398	6.475	13.179	13.779	6.457	6.999	1.107	1.088	5.462	5.597
NM_146149	Fam151a|2010309H15Rik|-|4|4 C7|protein-coding	1.394	1.627	1.686	2.281	2.186	1.887	0.457	0.348	1.253	1.864
NM_001081047	Cnksr1|BC037758|-|4|4 D3|protein-coding	1.856	1.654	3.312	1.921	4.738	7.903	0.307	0.206	0.251	0.321
NM_001324556	Tipin|1110005A05Rik|1110018P21Rik|-|9 C|9 34.6 cM|protein-coding	16.27	17.246	7.917	10.546	10.025	11.042	12.28	15.366	6.702	6.801
NM_175730	Hoxc5|AI181837|Hox-3.4|Hox-6.2|-|15 F3|15 58.07 cM|protein-coding	0.54	0.549	0.895	0.697	2.846	1.86	0.357	0.442	1.551	2.137
NM_001284507	Crabp1|AI326249|CRABP-I|Crabp-1|CrabpI|Rbp-5|-|9 A5.3|9 29.76 cM|protein-coding	401.647	321.532	5.247	2.251	6.039	1.185	211.514	219.635	80.724	62.931
NM_172505	A730008H23Rik|Fleg1|-|-|protein-coding	32.536	29.37	49.6	69.751	45.632	70.746	59.921	71.81	43.56	43.967
NM_013785	Ip6k1|1200016D08Rik|AU022776|Ihpk1|InsP6|InsP6k1|Itpk6|-|9|9 F1|protein-coding	15.807	16.048	26.805	26.999	20.776	23.582	30.827	33.292	25.778	25.015
NR_073186	Gnb5|GBS|Gbeta5|flr|-|9 D|9 42.3 cM|protein-coding	7.468	8.045	12.142	13.134	8.993	6.567	9.838	10.076	8.595	7.318
NM_001360723	Slc25a22|1300006L01Rik|AI060884|Gc1|-|7|7 F5|protein-coding	16.611	17.238	18.89	19.483	35.874	34.167	18.221	23.61	20.185	21.393
NR_155444	4930563J15Rik|-|-|10|10 B5.1|ncRNA	0	0	0	0.066	0	0.127	0.087	0.017	0	0
NR_045276	8430429K09Rik|-|-|11|11 A1|ncRNA	0.473	0.272	1.851	1.538	2.535	3.379	0.926	0.87	1.136	0.989
NM_010914	Nfyb|AA985999|Cbf-A|-|10 C1|10 40.25 cM|protein-coding	7.898	8.59	13.223	12.139	6.014	8.893	6.908	6.794	5.721	5.757
NM_001199249	Kat5|AI839539|CPLA2|Htatip|Htatip1|PLIP|Tip55|Tip60|-|19|19 A|protein-coding	21.6	21.615	19.408	18.687	14.257	20.48	18.21	23.053	7.358	8.792
NM_010791	Meox1|AI385561|D330041M02Rik|Mox-1|Mox1|-|11 D|11 65.48 cM|protein-coding	1.391	1.722	8.961	5.57	3.624	0.833	0.943	0.944	11.056	11.912
NM_001357698	Aplp2|AI790698|APLP-2|CDEBP|-|9 A4|9 16.66 cM|protein-coding	41.111	39.981	61.857	47.11	28.582	26.24	68.842	74.273	40.777	35.745
NR_153196	Kctd3|4930438A20Rik|9330185B06|E330032J19Rik|NY-REN-45|-|1|1 H6|protein-coding	10.502	10.564	12.255	13.081	5.054	4.562	10.68	10.545	8.388	8.638
NM_010671	Krtap13|4C32|-|16|16 C3.3|protein-coding	0	0	0	0	0	0	0	0	0	0
NM_001134460	Prickle2|6230400G14Rik|6720451F06Rik|mpk2|-|6|6 D1|protein-coding	1.411	0.972	0.358	0.304	0.476	0.296	0.828	0.703	2.171	1.954
NM_001033793	Ubtfl1|B020006M18Rik|Hmgpi|-|9|9 A2|protein-coding	0.018	0	0.047	0.074	0	0	0	0.017	0.014	0.043
NM_001285916	Gmnc|Gemc1|Gm1778|Gm606|-|16|16 B2|protein-coding	0	0	0	0	0	0	0	0	0	0
NR_036450	Gm14403|-|-|2 H4|2|ncRNA	0.657	0.727	0.508	0.709	1.695	2.794	0.584	1.039	0.763	0.611
NM_133231	Rfxap|5730495K23Rik|-|3|3 C|protein-coding	11.131	12.287	7.62	9.058	12.421	11.455	6.82	8.88	7.053	7.574
NM_008108	Gdf3|C78318|Gdf-3|Vgr-2|Vgr2|ecat9|-|6 F1|6 57.7 cM|protein-coding	0.114	0.153	0.058	0.053	0.25	0.407	0.104	0.021	0	0
NM_026384	Dgat2|0610010B06Rik|ARAT|DGAT-2|-|7|7 E1|protein-coding	1.141	1.782	1.682	0.773	6.062	4.622	1.015	0.918	1.653	1.22
NM_172606	March6|3830408G03|F830029L24Rik|mKIAA0597|-|15|15 B2|protein-coding	9.806	8.896	22.106	23.908	5.797	5.64	11.803	12.214	8.614	8.299
NM_027868	Slc41a3|1010001P06Rik|AI480742|SLC41A1-L2|-|6|6 D1|protein-coding	5.312	5.783	3.277	3.774	12.698	6.924	5.503	5.59	10.148	10.316
NM_177709	Tusc5|C130069F04Rik|DSPB1|Lost1|-|11|11 B5|protein-coding	0.941	1.112	0.191	0.225	5.21	1.219	1.387	1.07	1.653	1.075
NR_030683	Gm14207|Dll4|-|2|2 E5|ncRNA	0.544	0.461	0.38	0.143	0.116	0.111	0.453	0.92	0	0.092
NM_198294	Tanc1|1200003E16Rik|Tanc|mKIAA1728|-|2|2 C1.1|protein-coding	7.431	6.048	10.296	9.028	5.157	6.261	10.003	10.236	4.484	4.148
NM_001114088	Pdlim7|LMP|-|13|13 B1|protein-coding	64.653	72.123	64.335	56.994	58.595	40.437	56.403	59.725	59.655	61.487
NM_025964	Mettl21a|2310038H17Rik|AI464204|Fam119a|-|1|1 C2|protein-coding	4.053	4.295	4.946	5.473	10.495	10.644	5.255	6.499	5.836	6.392
NR_126483	Gm36633|-|-|7 D1|7|ncRNA	0	0	0	0	0	0	0	0	0	0
NM_001163665	Tnnt3|fTnT|-|7 F5|7 87.94 cM|protein-coding	1.047	0.824	0.758	0.606	2.499	1.629	1.792	1.611	1.124	1.628
NM_008262	Onecut1|D9Ertd423e|HNF-6|Hfh12|Hnf6|Hnf6b|OC-1|Oc1|-|9 D|9 41.93 cM|protein-coding	0	0	0	0	0	0	0.146	0	0	0
NM_026283	Samd8|1110053F04Rik|1700010P07Rik|SMSr|-|14|14 A3|protein-coding	4.684	4.213	4.128	3.559	1.337	1.991	2.607	2.869	4.403	3.716
NM_001033173	Usp31|6330567E21Rik|mKIAA1203|-|7|7 F2|protein-coding	3.42	3.14	2.619	3.443	1.063	1.876	3.393	3.186	2.864	2.738
NM_029199	Samt4|4930542N07Rik|-|X|X F3|protein-coding	0	0	0	0	0	0	0	0	0.019	0
NM_033217	Ngfr|LNGFR|Tnfrsf16|p75|p75NGFR|p75NTR|-|11 D|11 59.01 cM|protein-coding	5.077	12.926	2.064	1.785	1.871	0.476	2.334	2.944	1.211	1.312
NM_001289538	Sh2b1|AI425885|C530001K22Rik|Irip|Psm|SH2-B|SH2-Bb|Sh2bpsm1|mKIAA1299|-|7 F3|7 69.06 cM|protein-coding	11.905	11.792	29.805	34.392	24.883	26.139	15.704	16.879	18.089	18.408
NM_010059	Dmc1|Dmc1h|Lim15|Mei11|sgdp|-|15 E1|15 37.79 cM|protein-coding	0.022	0.068	0.084	0	0.017	0	0.03	0.06	0.068	0.092
NM_010946	Ntan1|PNAA|PNAD|-|16 A1|16 9.64 cM|protein-coding	23.611	27.037	23.218	22.808	23.362	25.375	29.288	30.096	25.713	21.928
NR_045707	Gm7457|EG665037|-|6|6 G2|ncRNA	0	0	0	0	0	0	0.018	0.027	0	0
NR_153852	Gm13872|-|-|2|2 E2|ncRNA	0	0	0	0.017	0	0	0	0	0.011	0
NM_207561	Olfr1040|MOR185-12|-|2|2 D|protein-coding	0	0	0	0	0	0	0	0	0	0
NM_177175	Tmem215|A930001M12Rik|-|4|4 A5|protein-coding	0.09	0.047	0.038	0.035	0.047	0.034	0.151	0.027	0.342	0.098
NM_001174078	Smarca4|BAF190A|Brg1|HP1-BP72|SNF2beta|SW1/SNF|b2b508.1Clo|b2b692Clo|-|9 A3|9 7.84 cM|protein-coding	29.385	27.868	37.196	42.976	32.732	25.061	29.549	30.387	19.29	20.543
NM_001355623	Zfp661|2810405K07Rik|A1-5|Znf2|-|2|2 F1|protein-coding	1.293	1.676	1.088	1.21	3.124	3.722	2.051	1.896	1.237	1.316
NR_105780	Mir145b|Gm27644|mmu-mir-145b|-|18|18 E2|ncRNA	0	0	0	0	0	0	0	0	0	0
NM_001039150	Cd44|AU023126|AW121933|AW146109|HERMES|Ly-24|Pgp-1|-|2 E2|2 54.13 cM|protein-coding	79.07	82.292	52.584	57.5	26.106	24.538	34.838	36.331	45.994	43.369
NM_001033289	Slc9a2|2210416H12Rik|4932415O19Rik|AV333884|NHE2|-|1 B|1 19.66 cM|protein-coding	6.367	6.85	0.275	0.844	0.076	0.109	1.105	1.328	0	0
NM_001355542	Cops7a|D6Ertd35e|SGN7a|-|6 F2|6 59.17 cM|protein-coding	78.322	87.587	36.801	43.153	65.698	56.453	51.871	58.83	47.534	47.412
NM_001313747	Flvcr1|9630055N22Rik|FLVCR|Mfsd7b|-|1|1 H6|protein-coding	5.724	6.003	6.195	6.674	3.138	3.518	8.348	7.93	3.389	3.256
NM_021332	Glp1r|GLP-1R|GLP1Rc|-|17 A3.3|17 15.8 cM|protein-coding	0.362	0.238	0.021	0	0	0.037	0.03	0.134	2.021	1.392
NM_008779	Cntn3|Pang|-|6 D3|6 47.52 cM|protein-coding	0.065	0.068	0	0.022	3.183	5.239	0.026	0.03	0.014	0.004
NR_131008	1700122C19Rik|-|-|19|19 C2|ncRNA	0	0	0	0	0	0	0.055	0	0	0
[truncated: 38,459 more rows]
